# Supplementary material for: Increased transvascular retention of atherogenic lipoproteins in type 2 diabetes relates to their enhanced proteoglycan binding
Source: JCI Insight. 2026 Apr 7;11(10):e177849. doi: 10.1172/jci.insight.177849 (PMC13232734; doi:10.1172/jci.insight.177849)
Supplement: Supporting data values [file jciinsight-11-177849-s211.xlsx]

## Sheet: Fig1
Figure 1 does not contain original
Created in BioRender. Härdfeldt, J. (2026) https://BioRender.com/ku3fire

## Sheet: Fig 2A
Triglyceride lipoprotein profiles
X Axis: Elution t(min)
Y Axis: Absorbance (AU)
	Serum Controls
X	Y Serum C1	Y Serum C2	Y Serum C3	Y Serum C4	Y Serum C5	Y Serum C6	Y Serum C7	Y Serum C8	Y Serum C9	Y Serum C10	Y Serum C11	Y Serum C12	Y Serum C13	Y Serum C14	Y Serum C15	Y Serum C16	Y Serum C17	Y Serum C18	Y Serum C19	Y Serum C20	Y Serum C21	Y Serum C22	Y Serum C23	Y Serum C24	Y Serum C25	Y Serum C26	Y Serum C27	Y Serum C28	Y Serum C29	Y Serum C30	Y Serum C31	Y Serum C32	Y Serum C33	Y Serum C34	Y Serum C35	Y Serum C36	Y Serum C37	Y Serum C38	Y Serum C39	Y Serum C40	Y Serum C41	Y Serum C42	Y Serum C43	Y Serum C44	Y Serum C45	Y Serum C46	Y Serum C47	Y Serum C48	Y Serum C49
0	-0.00248	-0.00229	-0.00027	-0.00042	-0.00031	-0.00011	-0.00069	-0.00079	0.00107	0.00189	-0.00092	-0.00395	-0.00108	-0.00043	-0.00176	-0.0011	-0.0019	-0.00057	0.00095	-4e-05	-0.00133	-0.00155	8e-05	-0.00155	0.00116	0.00046	-0.00049	8e-05	-0.00292	-0.00132	-0.00161	-0.00071	0.00077	-0.00356	0.00075	-0.0011	-0.00098	0.0007	0.00038	-0.00018	-0.00135	-0.00043	-0.00053	-0.00168	-0.00045	-0.00018	-0.00099	-0.00132	-0.00103
0.05	-0.00274	-0.00253	-0.00035	-0.00046	-0.00044	-0.00034	-0.00077	-0.0008	0.00119	0.00181	-0.00091	-0.00418	-0.00132	-0.00051	-0.00195	-0.0011	-0.00212	-0.00058	0.00092	-6e-05	-0.00135	-0.00155	0.00022	-0.00167	0.0011	0.00066	-0.0006	-8e-05	-0.00333	-0.00145	-0.00179	-0.0009	0.00101	-0.00379	0.00075	-0.00127	-0.00114	0.00074	0.00035	-0.00043	-0.00149	-0.00053	-0.00063	-0.0018	-0.00057	-0.0003	-0.00109	-0.00136	-0.00118
0.1	-0.00296	-0.00289	-0.00059	-0.00052	-0.00054	-0.00049	-0.00079	-0.00085	0.00122	0.00181	-0.00091	-0.00437	-0.00136	-0.00079	-0.00216	-0.00126	-0.00235	-0.00062	0.00094	-0.00018	-0.00131	-0.00153	8e-05	-0.00172	0.00092	0.00068	-0.00077	-0.0002	-0.00356	-0.00148	-0.00179	-0.00114	0.00112	-0.00397	0.00071	-0.00145	-0.00115	0.00047	0.00035	-0.00054	-0.0017	-0.00066	-0.00071	-0.00192	-0.00067	-0.00038	-0.00115	-0.00147	-0.00128
0.15	-0.00319	-0.00301	-0.0009	-0.00062	-0.00084	-0.00073	-0.00079	-0.00091	0.00123	0.00175	-0.00097	-0.00468	-0.00142	-0.00097	-0.00232	-0.00149	-0.00241	-0.00064	0.00073	-0.00034	-0.00148	-0.00144	-0.00011	-0.00189	0.00084	0.00064	-0.00092	-0.00025	-0.00382	-0.00158	-0.00188	-0.00143	0.00099	-0.00409	0.00054	-0.0016	-0.00137	0.00046	5e-05	-0.00068	-0.00181	-0.00086	-0.00081	-0.00214	-0.00082	-0.00045	-0.0013	-0.00164	-0.00146
0.2	-0.00314	-0.00317	-0.00099	-0.00073	-0.00084	-0.0008	-0.00087	-0.00105	0.00123	0.00179	-0.00111	-0.00484	-0.00135	-0.00112	-0.00241	-0.00169	-0.0027	-0.0007	0.00069	-0.00033	-0.00178	-0.00168	-0.00013	-0.00211	0.00068	0.00072	-0.00105	-0.00025	-0.00394	-0.00171	-0.00183	-0.00152	0.00104	-0.00425	0.00038	-0.00172	-0.0017	0.00044	-0.00022	-0.00088	-0.00195	-0.00096	-0.0009	-0.00224	-0.00092	-0.00049	-0.00138	-0.00176	-0.00152
0.25	-0.00289	-0.00307	-0.00104	-0.00072	-0.00073	-0.00096	-0.00092	-0.00094	0.00132	0.00215	-0.00142	-0.00483	-0.00118	-0.0011	-0.00245	-0.00172	-0.00275	-0.00065	0.00098	-0.00034	-0.002	-0.00198	1e-05	-0.00208	0.00082	0.00094	-0.00096	-0.00017	-0.00399	-0.00161	-0.00167	-0.00155	0.00147	-0.0046	0.00039	-0.00184	-0.00173	0.00046	-0.00026	-0.0009	-0.00189	-0.00114	-0.00094	-0.00216	-0.00095	-0.0004	-0.00136	-0.00174	-0.00134
0.3	-0.00286	-0.00275	-0.00077	-0.00071	-0.00056	-0.00091	-0.00095	-0.00096	0.00136	0.00255	-0.00137	-0.00484	-0.00121	-0.00107	-0.00262	-0.00182	-0.0029	-0.00043	0.00096	-0.00016	-0.00201	-0.00176	0.00013	-0.0021	0.00103	0.00132	-0.00093	3e-05	-0.00417	-0.00166	-0.00173	-0.00169	0.00172	-0.00494	0.0006	-0.00174	-0.00176	0.00058	-0.00015	-0.00056	-0.00173	-0.00101	-0.00094	-0.00212	-0.00093	-0.00034	-0.00122	-0.00176	-0.00114
0.35	-0.00304	-0.00273	-0.00071	-0.00083	-0.00074	-0.00097	-0.00086	-0.0009	0.00134	0.00287	-0.00148	-0.00522	-0.00149	-0.00093	-0.00268	-0.00202	-0.00303	-0.00041	0.0009	-6e-05	-0.00205	-0.00187	0.00024	-0.00217	0.00104	0.00161	-0.00093	0.00018	-0.00446	-0.00165	-0.00173	-0.00174	0.00177	-0.0051	0.00076	-0.00186	-0.00171	0.00027	-6e-05	-0.00049	-0.00178	-0.00105	-0.00091	-0.00228	-0.00093	-0.00022	-0.00127	-0.00196	-0.00117
0.4	-0.00317	-0.00289	-0.00089	-0.00087	-0.001	-0.00118	-0.00094	-0.00094	0.00136	0.00302	-0.0016	-0.00547	-0.00162	-0.00078	-0.00272	-0.00216	-0.00304	-0.00033	0.00095	-0.00023	-0.00223	-0.00191	0.00023	-0.00216	0.00117	0.00175	-0.00092	-6e-05	-0.00465	-0.0018	-0.00166	-0.0019	0.00177	-0.00522	0.0009	-0.00197	-0.00195	0.00022	-8e-05	-0.00054	-0.00188	-0.00122	-0.00102	-0.00247	-0.00106	-0.00021	-0.00135	-0.00209	-0.00122
0.45	-0.0032	-0.00283	-0.00097	-0.00082	-0.00108	-0.00144	-0.00095	-0.00117	0.00144	0.00315	-0.00158	-0.00562	-0.00165	-0.00087	-0.00265	-0.0022	-0.00311	-0.00019	0.00092	-0.00028	-0.00235	-0.00176	0.00016	-0.00212	0.00125	0.00177	-0.00093	-6e-05	-0.00474	-0.00193	-0.00155	-0.00196	0.0018	-0.00533	0.00086	-0.00204	-0.00197	8e-05	-0.00019	-0.00051	-0.00182	-0.00133	-0.00118	-0.00262	-0.0013	-0.00015	-0.00135	-0.00212	-0.00123
0.5	-0.00317	-0.00293	-0.00088	-0.00094	-0.0011	-0.00185	-0.00103	-0.00126	0.0016	0.00346	-0.00155	-0.00593	-0.00182	-0.00103	-0.00253	-0.0024	-0.0032	-9e-05	0.00105	-0.00048	-0.00238	-0.00179	7e-05	-0.00226	0.00106	0.00183	-0.00103	0	-0.00493	-0.00197	-0.00146	-0.00203	0.00178	-0.00544	0.00081	-0.00218	-0.00221	-8e-05	-0.00047	-0.00046	-0.00193	-0.00142	-0.00138	-0.00276	-0.00155	-3e-05	-0.00134	-0.00224	-0.00123
0.55	-0.00314	-0.00294	-0.00093	-0.00116	-0.00111	-0.00208	-0.00115	-0.00137	0.00158	0.0036	-0.00158	-0.00605	-0.00207	-0.00118	-0.00242	-0.00246	-0.00322	-0.0001	0.00105	-0.00069	-0.00254	-0.00174	1e-05	-0.0022	0.00095	0.00185	-0.00123	-1e-05	-0.00516	-0.00215	-0.00162	-0.0021	0.00167	-0.00566	0.00078	-0.00241	-0.00227	-0.00017	-0.0007	-0.00055	-0.00205	-0.00153	-0.00153	-0.00284	-0.00172	1e-05	-0.00134	-0.00231	-0.00122
0.6	-0.00331	-0.00274	-0.00101	-0.00153	-0.00114	-0.00246	-0.00107	-0.00135	0.00162	0.00366	-0.00171	-0.00613	-0.00205	-0.0013	-0.00235	-0.00255	-0.00341	-9e-05	0.00094	-0.00066	-0.00252	-0.00167	0.00011	-0.00226	0.00086	0.00184	-0.0015	0	-0.00538	-0.0022	-0.00166	-0.00206	0.00162	-0.0058	0.00075	-0.00261	-0.00228	-0.00034	-0.0008	-0.00068	-0.00213	-0.00172	-0.00162	-0.00287	-0.0019	8e-05	-0.00139	-0.00235	-0.00123
0.65	-0.00346	-0.00275	-0.00102	-0.0019	-0.00112	-0.00292	-0.00111	-0.00126	0.00157	0.00395	-0.00184	-0.00629	-0.00204	-0.00141	-0.00254	-0.00264	-0.00334	-9e-05	0.00098	-0.00053	-0.00265	-0.00152	0.00018	-0.0023	0.0009	0.00178	-0.0017	0.00011	-0.00549	-0.00224	-0.00182	-0.00213	0.0016	-0.00588	0.0008	-0.00266	-0.00237	-0.00054	-0.00102	-0.00088	-0.00232	-0.00192	-0.00176	-0.00289	-0.00209	0.0001	-0.00139	-0.00245	-0.00117
0.7	-0.00347	-0.00273	-0.00103	-0.00215	-0.00106	-0.0031	-0.00118	-0.00123	0.00151	0.00427	-0.00178	-0.0065	-0.00195	-0.00127	-0.00263	-0.00263	-0.00355	-6e-05	0.00105	-0.00055	-0.0026	-0.00156	0.00027	-0.00222	0.00092	0.00173	-0.00178	0.00011	-0.0056	-0.00209	-0.00181	-0.00213	0.0015	-0.00595	0.00086	-0.00259	-0.00235	-0.00051	-0.00107	-0.00069	-0.00244	-0.00197	-0.00183	-0.00293	-0.00216	0.00015	-0.00133	-0.00254	-0.00111
0.75	-0.00366	-0.00263	-0.00103	-0.00244	-0.00109	-0.00335	-0.00124	-0.00113	0.00158	0.00457	-0.00198	-0.00683	-0.00209	-0.00126	-0.00269	-0.00248	-0.00353	-3e-05	0.00101	-0.00053	-0.00258	-0.00156	0.00037	-0.00206	0.00095	0.00182	-0.00205	0.00025	-0.00581	-0.00195	-0.00192	-0.00211	0.00159	-0.00603	0.00104	-0.00259	-0.00245	-0.00073	-0.00127	-0.00063	-0.00253	-0.00212	-0.0019	-0.00301	-0.00224	0.00021	-0.00141	-0.00257	-0.00113
0.8	-0.0039	-0.00259	-0.00124	-0.0026	-0.00119	-0.00369	-0.00126	-0.00111	0.0016	0.00467	-0.0021	-0.00724	-0.00221	-0.00116	-0.00246	-0.00247	-0.00371	-4e-05	0.00087	-0.0005	-0.0026	-0.00149	0.00035	-0.00209	0.00098	0.00193	-0.00233	0.00024	-0.00591	-0.00188	-0.00197	-0.00215	0.00154	-0.00617	0.00134	-0.00259	-0.00266	-0.00104	-0.00147	-0.0005	-0.00259	-0.00234	-0.00202	-0.00318	-0.0024	0.00031	-0.00155	-0.0027	-0.00128
0.85	-0.00406	-0.00269	-0.00124	-0.00285	-0.00101	-0.00393	-0.00142	-0.00119	0.00159	0.0048	-0.00205	-0.00746	-0.0023	-0.00122	-0.00256	-0.00243	-0.0039	-2e-05	0.00083	-0.00043	-0.00251	-0.00117	9e-05	-0.00199	0.00096	0.00167	-0.00239	0.0002	-0.00606	-0.0019	-0.00201	-0.00224	0.00153	-0.00616	0.00114	-0.00267	-0.00278	-0.00135	-0.00161	-0.00043	-0.00277	-0.0024	-0.00218	-0.00322	-0.00256	0.00027	-0.00157	-0.00276	-0.00133
0.9	-0.00397	-0.0027	-0.00127	-0.003	-0.001	-0.00419	-0.00143	-0.00113	0.00152	0.00484	-0.0022	-0.00759	-0.00236	-0.0013	-0.00248	-0.00248	-0.00393	-8e-05	0.00099	-0.0004	-0.00242	-0.00099	5e-05	-0.00196	0.00087	0.00146	-0.0024	0.00013	-0.0063	-0.00216	-0.00196	-0.00229	0.00148	-0.0062	0.0009	-0.00273	-0.00275	-0.00165	-0.00179	-0.0006	-0.00285	-0.00255	-0.00225	-0.00324	-0.00266	0.00031	-0.00165	-0.00285	-0.00137
0.95	-0.00399	-0.00268	-0.0013	-0.00308	-0.00088	-0.00435	-0.00125	-0.00118	0.00132	0.00503	-0.00224	-0.00757	-0.00231	-0.00139	-0.00265	-0.0027	-0.00401	2e-05	0.00107	-0.00037	-0.00241	-0.00079	3e-05	-0.0021	0.00088	0.00123	-0.00245	0.00018	-0.00638	-0.00244	-0.00195	-0.00242	0.00133	-0.00617	0.00089	-0.00288	-0.00267	-0.00193	-0.00186	-0.00078	-0.00288	-0.00263	-0.00226	-0.00321	-0.00276	0.00037	-0.00159	-0.00298	-0.00127
1	-0.00404	-0.00248	-0.00136	-0.0031	-0.00067	-0.00441	-0.00117	-0.00117	0.00134	0.00516	-0.00221	-0.00759	-0.00217	-0.00159	-0.00255	-0.00289	-0.00397	0	0.00107	-0.00036	-0.00239	-0.00059	0.00027	-0.00231	0.00097	0.00109	-0.00249	0.00024	-0.0065	-0.00242	-0.00207	-0.0025	0.00126	-0.00628	0.00118	-0.00307	-0.00264	-0.00224	-0.00191	-0.0007	-0.00279	-0.00266	-0.00225	-0.00314	-0.00279	0.00048	-0.00154	-0.00304	-0.00121
1.05	-0.00408	-0.0025	-0.00127	-0.00306	-0.00051	-0.00456	-0.00102	-0.00101	0.00135	0.0051	-0.00234	-0.00775	-0.00213	-0.00166	-0.00241	-0.00293	-0.00399	0.00023	0.00105	-0.00019	-0.00239	-0.00041	0.00037	-0.00228	0.00106	0.00097	-0.00246	0.0002	-0.00669	-0.00243	-0.002	-0.00249	0.00106	-0.00634	0.00125	-0.00305	-0.00261	-0.0024	-0.0021	-0.00064	-0.00278	-0.00272	-0.00219	-0.00309	-0.00278	0.00055	-0.00166	-0.00311	-0.00132
1.1	-0.00426	-0.00242	-0.00129	-0.00303	-0.00039	-0.00458	-0.00093	-0.00089	0.00137	0.00516	-0.00254	-0.00785	-0.00206	-0.00172	-0.00252	-0.00276	-0.00418	0.00029	0.00125	-0.00022	-0.0025	-0.00018	0.00037	-0.00233	0.00102	0.00087	-0.00256	2e-05	-0.00675	-0.0024	-0.00195	-0.00251	0.00102	-0.00646	0.00139	-0.00294	-0.00277	-0.00228	-0.00228	-0.00053	-0.00272	-0.0028	-0.00213	-0.00304	-0.00273	0.00057	-0.00174	-0.00308	-0.00134
1.15	-0.00431	-0.00247	-0.00123	-0.00282	-0.00031	-0.00483	-0.00092	-0.00085	0.00135	0.0053	-0.00283	-0.00795	-0.00189	-0.00178	-0.00259	-0.00277	-0.00452	0.00022	0.00131	-0.00024	-0.00238	-2e-05	0.00038	-0.00226	0.00107	0.00093	-0.00263	-0.00016	-0.00687	-0.00238	-0.00181	-0.00253	0.00092	-0.00639	0.00144	-0.00284	-0.00283	-0.00224	-0.0023	-0.00044	-0.00264	-0.00296	-0.0022	-0.00303	-0.00284	0.00059	-0.00182	-0.00312	-0.00132
1.2	-0.00436	-0.00247	-0.00107	-0.00285	-0.00018	-0.00495	-0.00092	-0.00091	0.0015	0.00544	-0.00287	-0.0082	-0.00173	-0.00192	-0.00246	-0.00279	-0.00458	0.00038	0.00127	-0.0002	-0.00231	0.00024	0.00042	-0.0022	0.00117	0.00083	-0.00255	-0.00047	-0.00691	-0.00236	-0.00197	-0.00251	0.00094	-0.00639	0.00144	-0.0027	-0.00259	-0.00238	-0.00227	-0.00039	-0.00266	-0.00296	-0.00226	-0.00309	-0.00293	0.00068	-0.00187	-0.00316	-0.00138
1.25	-0.0047	-0.00257	-0.00086	-0.00272	2e-05	-0.00499	-0.00099	-0.00082	0.00156	0.00557	-0.00278	-0.00835	-0.00173	-0.00218	-0.00251	-0.00295	-0.00473	0.0004	0.00135	-0.00018	-0.00222	0.00047	0.00065	-0.00223	0.0011	0.00084	-0.0025	-0.00069	-0.00712	-0.00237	-0.00224	-0.00253	0.00092	-0.00645	0.00149	-0.00281	-0.00258	-0.00268	-0.00237	-0.00029	-0.00264	-0.00287	-0.00226	-0.00305	-0.0029	0.00069	-0.00185	-0.00324	-0.00139
1.3	-0.00483	-0.00264	-0.00082	-0.00263	0.0001	-0.005	-0.00096	-0.00087	0.00154	0.00544	-0.0027	-0.00839	-0.00176	-0.0023	-0.00246	-0.00294	-0.00468	0.00033	0.00146	-0.00025	-0.00241	0.00059	0.00062	-0.00202	0.0009	0.00091	-0.00244	-0.00087	-0.00728	-0.00245	-0.00225	-0.00266	0.00077	-0.00667	0.00141	-0.00307	-0.00271	-0.00273	-0.00247	-0.00019	-0.00263	-0.00284	-0.00227	-0.00305	-0.00293	0.00067	-0.00188	-0.00326	-0.00147
1.35	-0.00492	-0.00252	-0.00093	-0.00248	0.00019	-0.00495	-0.00094	-0.0009	0.00155	0.00536	-0.00285	-0.00857	-0.00166	-0.00242	-0.00243	-0.00304	-0.00473	0.00032	0.00161	-0.00046	-0.00231	0.00062	0.00042	-0.00207	0.00094	0.00094	-0.00245	-0.00116	-0.00745	-0.00246	-0.00227	-0.00275	0.00064	-0.00674	0.00141	-0.0031	-0.00288	-0.00261	-0.00253	-8e-05	-0.0025	-0.00291	-0.00226	-0.00309	-0.00292	0.00066	-0.00202	-0.00335	-0.0016
1.4	-0.00507	-0.00258	-0.00078	-0.00237	0.00026	-0.00491	-0.00102	-0.00096	0.00157	0.0054	-0.00296	-0.00868	-0.00173	-0.0025	-0.00235	-0.00306	-0.00505	0.00046	0.00184	-0.00049	-0.00249	0.00062	0.00038	-0.00226	0.00107	0.00096	-0.00251	-0.0015	-0.00765	-0.00246	-0.00224	-0.00261	0.00052	-0.00689	0.0015	-0.00301	-0.00294	-0.00237	-0.00261	6e-05	-0.00247	-0.00288	-0.00229	-0.00312	-0.00293	0.00067	-0.00208	-0.00339	-0.00164
1.45	-0.00528	-0.00257	-0.00069	-0.00236	0.00032	-0.00502	-0.001	-0.00087	0.00158	0.00534	-0.0029	-0.00871	-0.00179	-0.00254	-0.00233	-0.00312	-0.00531	0.00044	0.0019	-0.00061	-0.00261	0.00071	0.0004	-0.00226	0.00115	0.001	-0.0026	-0.00181	-0.0079	-0.00257	-0.00216	-0.00263	0.00034	-0.00697	0.00167	-0.00321	-0.00295	-0.00211	-0.00269	7e-05	-0.00246	-0.00287	-0.00229	-0.00308	-0.00294	0.00067	-0.00209	-0.00341	-0.00168
1.5	-0.00555	-0.00263	-0.00058	-0.00222	0.00058	-0.00517	-0.00093	-0.00103	0.00151	0.00535	-0.00282	-0.00867	-0.00188	-0.00257	-0.0023	-0.00313	-0.00553	0.00044	0.00185	-0.00058	-0.00258	0.00058	0.00047	-0.00229	0.00123	0.00131	-0.00259	-0.00209	-0.00816	-0.00267	-0.00234	-0.00268	0.0002	-0.00701	0.00171	-0.00329	-0.00307	-0.00198	-0.00252	0.00029	-0.00242	-0.00285	-0.00237	-0.00304	-0.0031	0.0007	-0.00204	-0.00343	-0.00166
1.55	-0.00568	-0.00265	-0.0007	-0.00204	0.0008	-0.00528	-0.00097	-0.00087	0.00141	0.00525	-0.00295	-0.0088	-0.00197	-0.00284	-0.00209	-0.00314	-0.00571	0.00051	0.00193	-0.00071	-0.00252	0.0005	0.00051	-0.00243	0.00129	0.00174	-0.00248	-0.00232	-0.00811	-0.00282	-0.0024	-0.00269	6e-05	-0.00709	0.00176	-0.00326	-0.00294	-0.00188	-0.00254	0.00048	-0.00234	-0.00297	-0.00237	-0.00295	-0.00307	0.00073	-0.00216	-0.00351	-0.00177
1.6	-0.00585	-0.00259	-0.00071	-0.00195	0.00082	-0.00523	-0.00107	-0.00066	0.0013	0.00517	-0.00302	-0.00879	-0.00206	-0.00305	-0.00202	-0.00311	-0.00589	0.00071	0.0022	-0.0012	-0.00265	0.00047	0.0004	-0.0023	0.00136	0.00208	-0.0026	-0.00257	-0.00831	-0.00283	-0.00232	-0.00289	-3e-05	-0.00709	0.00183	-0.00328	-0.00308	-0.00172	-0.00276	0.00058	-0.00227	-0.00298	-0.00232	-0.00287	-0.00294	0.00069	-0.00221	-0.00353	-0.00181
1.65	-0.00584	-0.00263	-0.00071	-0.00191	0.00068	-0.00521	-0.00116	-0.00046	0.00122	0.00523	-0.00305	-0.00881	-0.00213	-0.00324	-0.0019	-0.00314	-0.00607	0.00072	0.00226	-0.00151	-0.00265	0.00046	0.00041	-0.00245	0.00146	0.00216	-0.0027	-0.00281	-0.00865	-0.00277	-0.0025	-0.00297	-0.00023	-0.00714	0.00184	-0.00327	-0.00315	-0.00153	-0.00272	0.00066	-0.00227	-0.00299	-0.00227	-0.00286	-0.00283	0.00072	-0.00221	-0.00357	-0.00179
1.7	-0.00603	-0.00276	-0.00062	-0.00178	0.00074	-0.00507	-0.00112	-0.00038	0.00112	0.00507	-0.00299	-0.00885	-0.00211	-0.00329	-0.00183	-0.0034	-0.00626	0.00106	0.00237	-0.00185	-0.00269	0.00036	0.00031	-0.00254	0.00166	0.00212	-0.00286	-0.00282	-0.00869	-0.00303	-0.00257	-0.00281	-0.00046	-0.00727	0.00195	-0.00325	-0.00318	-0.00136	-0.00259	0.00072	-0.00227	-0.00289	-0.00219	-0.00283	-0.00272	0.0007	-0.00225	-0.00371	-0.00189
1.75	-0.00615	-0.00284	-0.00068	-0.00169	0.00092	-0.00499	-0.0011	-0.00055	0.00107	0.00497	-0.00293	-0.00895	-0.00222	-0.00343	-0.00179	-0.00351	-0.00633	0.00125	0.00255	-0.00208	-0.00276	0.00032	0.00038	-0.00256	0.00173	0.00218	-0.0029	-0.00289	-0.0089	-0.00343	-0.00258	-0.00295	-0.00058	-0.00726	0.00209	-0.0034	-0.00318	-0.00114	-0.00267	0.00069	-0.00226	-0.00286	-0.00221	-0.00286	-0.00277	0.00069	-0.0023	-0.00379	-0.00199
1.8	-0.00616	-0.00277	-0.00089	-0.00164	0.00079	-0.00511	-0.00102	-0.00033	0.00106	0.00495	-0.00284	-0.00894	-0.00237	-0.00349	-0.00178	-0.0037	-0.00655	0.00137	0.0025	-0.00225	-0.00287	0.00022	0.00032	-0.00257	0.00175	0.00233	-0.00278	-0.00309	-0.0089	-0.00352	-0.00269	-0.00294	-0.00054	-0.00737	0.00201	-0.00362	-0.00312	-0.00096	-0.00263	0.00072	-0.0022	-0.00294	-0.00215	-0.00282	-0.00272	0.00071	-0.00227	-0.00386	-0.00199
1.85	-0.0061	-0.00279	-0.00092	-0.00154	0.00086	-0.00527	-0.00085	-0.00017	0.00105	0.00487	-0.00263	-0.00906	-0.00229	-0.00341	-0.00191	-0.00382	-0.00672	0.00152	0.00262	-0.00234	-0.00284	0.00014	0.0003	-0.00263	0.0019	0.00256	-0.00263	-0.00329	-0.00892	-0.00366	-0.00263	-0.00285	-0.00052	-0.00752	0.00199	-0.00385	-0.00301	-0.00058	-0.00263	0.0006	-0.00216	-0.00294	-0.00209	-0.00279	-0.00272	0.0007	-0.00227	-0.00394	-0.00209
1.9	-0.00594	-0.00272	-0.00101	-0.00133	0.00094	-0.00534	-0.00065	0.0001	0.00104	0.00491	-0.00282	-0.0091	-0.00232	-0.00353	-0.00177	-0.00388	-0.00654	0.00166	0.00262	-0.00242	-0.00274	-0.00012	0.00025	-0.00257	0.00189	0.00264	-0.00243	-0.0035	-0.00892	-0.00375	-0.0026	-0.00286	-0.00057	-0.00759	0.00195	-0.00393	-0.00279	-0.00043	-0.00253	0.00071	-0.00202	-0.00305	-0.00196	-0.00268	-0.00262	0.00083	-0.00233	-0.00398	-0.00209
1.95	-0.00607	-0.00276	-0.00092	-0.00112	0.001	-0.0054	-0.00076	0.00047	0.001	0.00493	-0.00297	-0.0091	-0.00241	-0.00373	-0.00172	-0.00375	-0.00642	0.00183	0.00264	-0.00266	-0.00286	-0.00033	5e-05	-0.00252	0.00199	0.00275	-0.0024	-0.00365	-0.00904	-0.0038	-0.00256	-0.00276	-0.00076	-0.00765	0.00207	-0.00396	-0.00272	-0.00027	-0.00244	0.00068	-0.00194	-0.00309	-0.00189	-0.00254	-0.00246	0.00081	-0.00238	-0.00395	-0.00208
2	-0.00637	-0.00284	-0.00089	-0.00104	0.00102	-0.00551	-0.00096	0.00057	0.00102	0.00492	-0.00288	-0.00914	-0.00244	-0.0039	-0.00164	-0.00368	-0.00667	0.00205	0.00268	-0.00292	-0.00299	-0.00049	-0.00012	-0.00238	0.00204	0.00287	-0.00271	-0.00384	-0.00899	-0.00402	-0.00257	-0.00266	-0.00089	-0.00766	0.00214	-0.00418	-0.00297	-0.00021	-0.00258	0.00045	-0.00194	-0.00309	-0.00196	-0.00251	-0.00247	0.00077	-0.00236	-0.00393	-0.00211
2.05	-0.00644	-0.00287	-0.00094	-0.001	0.00106	-0.00556	-0.0011	0.00052	0.00116	0.00483	-0.00283	-0.00912	-0.00245	-0.00403	-0.00147	-0.00381	-0.00664	0.00245	0.00272	-0.00325	-0.00294	-0.00051	-0.00031	-0.00237	0.00212	0.00313	-0.00273	-0.004	-0.00917	-0.00428	-0.00253	-0.0027	-0.00102	-0.00765	0.00183	-0.00434	-0.00297	2e-05	-0.00257	0.00031	-0.00193	-0.00311	-0.00204	-0.00251	-0.00252	0.00075	-0.00237	-0.00392	-0.00214
2.1	-0.0065	-0.0029	-0.00102	-0.00079	0.00099	-0.00558	-0.00107	0.00084	0.00117	0.00467	-0.00286	-0.00901	-0.00244	-0.00395	-0.00149	-0.00379	-0.00661	0.0026	0.00271	-0.00349	-0.0028	-0.00046	-0.00036	-0.00241	0.00214	0.00326	-0.00261	-0.00411	-0.00919	-0.00436	-0.00259	-0.00273	-0.00096	-0.00783	0.00155	-0.00445	-0.0029	0.00022	-0.00263	0.00016	-0.00184	-0.00315	-0.00193	-0.00239	-0.00237	0.0007	-0.0024	-0.00387	-0.00217
2.15	-0.00653	-0.00294	-0.00112	-0.00063	0.001	-0.00554	-0.00101	0.00112	0.00111	0.00468	-0.00283	-0.00887	-0.0025	-0.00407	-0.00175	-0.00387	-0.00662	0.00271	0.00272	-0.00376	-0.0029	-0.00059	-0.00042	-0.00243	0.00213	0.00333	-0.00278	-0.00417	-0.00915	-0.00444	-0.00254	-0.00274	-0.00083	-0.00786	0.00165	-0.00443	-0.00295	0.00034	-0.00267	4e-05	-0.00178	-0.00316	-0.00181	-0.00225	-0.00221	0.00064	-0.00234	-0.00387	-0.00209
2.2	-0.00646	-0.00295	-0.00136	-0.00066	0.00109	-0.00559	-0.00089	0.00132	0.00099	0.0047	-0.00286	-0.00887	-0.00239	-0.00415	-0.00198	-0.004	-0.00662	0.00293	0.00272	-0.00407	-0.00321	-0.00062	-0.00049	-0.00237	0.00211	0.00344	-0.00296	-0.00409	-0.00907	-0.00462	-0.00248	-0.00256	-0.0008	-0.00799	0.00164	-0.00458	-0.00286	0.00067	-0.00263	-0.00013	-0.0018	-0.00327	-0.00172	-0.00215	-0.00213	0.00061	-0.00234	-0.00396	-0.00208
2.25	-0.00629	-0.00297	-0.00147	-0.00064	0.00115	-0.00568	-0.0008	0.00172	0.00104	0.00476	-0.00291	-0.00871	-0.00234	-0.00409	-0.00203	-0.00396	-0.00657	0.003	0.00261	-0.0043	-0.00339	-0.00061	-0.00058	-0.00235	0.00216	0.00355	-0.00286	-0.00404	-0.00897	-0.00475	-0.00244	-0.00241	-0.00116	-0.00804	0.00158	-0.00481	-0.00269	0.00078	-0.00255	-0.00036	-0.0018	-0.00335	-0.00158	-0.00194	-0.00198	0.00064	-0.00228	-0.00387	-0.00197
2.3	-0.00637	-0.00284	-0.00148	-0.00054	0.0011	-0.00594	-0.00088	0.00211	0.00109	0.00483	-0.0027	-0.0089	-0.00219	-0.00387	-0.00224	-0.00388	-0.00644	0.0031	0.00269	-0.0044	-0.00328	-0.00071	-0.00054	-0.00229	0.00215	0.00354	-0.00286	-0.00417	-0.009	-0.00476	-0.00243	-0.00238	-0.00122	-0.00822	0.00145	-0.00486	-0.00274	0.0009	-0.0025	-0.00061	-0.00169	-0.00337	-0.00157	-0.00189	-0.00191	0.00057	-0.00225	-0.00389	-0.00203
2.35	-0.00634	-0.00309	-0.0015	-0.00045	0.001	-0.00624	-0.00079	0.00244	0.00121	0.00449	-0.00256	-0.00886	-0.00226	-0.00392	-0.00242	-0.00392	-0.00647	0.00318	0.00262	-0.00464	-0.00325	-0.00077	-0.00056	-0.0023	0.00222	0.00371	-0.00296	-0.00438	-0.00914	-0.00483	-0.00239	-0.00251	-0.00128	-0.00831	0.00138	-0.00495	-0.00265	0.00116	-0.00262	-0.00076	-0.00177	-0.00343	-0.00153	-0.0018	-0.0019	0.00042	-0.00231	-0.00385	-0.00218
2.4	-0.00626	-0.0031	-0.00148	-0.00032	0.00088	-0.00631	-0.00069	0.00287	0.00112	0.00426	-0.00244	-0.00882	-0.00239	-0.00423	-0.00265	-0.00402	-0.00638	0.00327	0.0028	-0.00488	-0.00323	-0.00062	-0.00053	-0.00235	0.00226	0.00372	-0.00315	-0.00439	-0.00921	-0.00479	-0.00243	-0.00246	-0.0013	-0.00816	0.0014	-0.00503	-0.00272	0.00125	-0.00263	-0.00092	-0.00171	-0.00341	-0.00137	-0.00169	-0.00172	0.0003	-0.00233	-0.0039	-0.00228
2.45	-0.00623	-0.003	-0.0016	-0.00024	0.0008	-0.00634	-0.0007	0.00308	0.00106	0.00431	-0.00231	-0.00865	-0.00225	-0.00425	-0.00276	-0.00401	-0.00635	0.00339	0.00272	-0.00521	-0.00306	-0.00048	-0.00063	-0.00234	0.00211	0.00377	-0.00323	-0.0043	-0.0091	-0.00488	-0.0024	-0.00247	-0.00137	-0.00798	0.00139	-0.00512	-0.00281	0.00105	-0.0027	-0.00092	-0.00162	-0.00341	-0.00132	-0.00159	-0.00163	0.00028	-0.00221	-0.00386	-0.00217
2.5	-0.00616	-0.00303	-0.00158	-0.00028	0.00085	-0.00633	-0.00078	0.0034	0.001	0.00432	-0.00235	-0.00853	-0.00195	-0.00436	-0.00295	-0.00398	-0.00642	0.0034	0.00269	-0.00535	-0.00327	-0.00041	-0.0007	-0.00242	0.00191	0.00384	-0.00341	-0.00441	-0.0091	-0.00478	-0.00231	-0.00245	-0.00147	-0.00779	0.00137	-0.00524	-0.00287	0.00131	-0.00291	-0.00105	-0.00165	-0.00342	-0.00123	-0.00142	-0.00146	0.00019	-0.00218	-0.00383	-0.0021
2.55	-0.0061	-0.003	-0.00167	-0.0002	0.00077	-0.00644	-0.00065	0.00353	0.0011	0.0042	-0.00255	-0.0084	-0.00181	-0.00452	-0.00301	-0.00413	-0.00656	0.0035	0.00277	-0.00566	-0.0034	-0.00054	-0.00067	-0.0023	0.00196	0.00388	-0.00351	-0.00441	-0.00905	-0.00495	-0.00231	-0.00248	-0.00158	-0.00785	0.00134	-0.00527	-0.00273	0.00141	-0.00293	-0.00112	-0.0016	-0.00355	-0.00118	-0.00136	-0.00145	0.00018	-0.00225	-0.00381	-0.0021
2.6	-0.00597	-0.00283	-0.00167	-0.00019	0.00077	-0.00668	-0.00036	0.00394	0.00092	0.0041	-0.00277	-0.00838	-0.0017	-0.00464	-0.00311	-0.00411	-0.00657	0.00359	0.00266	-0.00595	-0.00352	-0.00054	-0.0006	-0.00231	0.00201	0.004	-0.00359	-0.00434	-0.00898	-0.00499	-0.00224	-0.0024	-0.00159	-0.00803	0.00143	-0.0052	-0.0026	0.00145	-0.00307	-0.00116	-0.00151	-0.0037	-0.00103	-0.00122	-0.00137	0.00021	-0.00235	-0.00385	-0.00214
2.65	-0.00613	-0.0028	-0.00148	-0.00016	0.00066	-0.00677	-0.00018	0.00443	0.00083	0.0041	-0.00271	-0.00843	-0.00178	-0.00461	-0.00323	-0.0041	-0.00662	0.00364	0.00264	-0.00615	-0.00354	-0.00044	-0.00043	-0.00226	0.00192	0.00416	-0.00361	-0.00405	-0.00904	-0.00489	-0.00219	-0.00262	-0.00159	-0.00798	0.00145	-0.00536	-0.00263	0.00154	-0.00304	-0.00117	-0.00148	-0.00365	-0.00084	-0.00111	-0.00117	0.00023	-0.00234	-0.0039	-0.00216
2.7	-0.0064	-0.00263	-0.00151	-0.0001	0.00042	-0.00684	-9e-05	0.00476	0.00087	0.00401	-0.00266	-0.00841	-0.00184	-0.0046	-0.00332	-0.00415	-0.00667	0.00364	0.00269	-0.00637	-0.00357	-0.00032	-0.00057	-0.00239	0.00192	0.00426	-0.00373	-0.0042	-0.00926	-0.00489	-0.00208	-0.00275	-0.00177	-0.00799	0.00153	-0.00551	-0.0026	0.00166	-0.00301	-0.00105	-0.00136	-0.00367	-0.00072	-0.00107	-0.00104	0.0002	-0.00235	-0.00389	-0.0022
2.75	-0.00647	-0.00245	-0.00152	9e-05	0.00021	-0.00703	0	0.00484	0.00091	0.00387	-0.00268	-0.0082	-0.00171	-0.00467	-0.00326	-0.00434	-0.00669	0.00352	0.00262	-0.00656	-0.00371	-0.0001	-0.00076	-0.00243	0.00192	0.00435	-0.0039	-0.00457	-0.00907	-0.00495	-0.00209	-0.00272	-0.00164	-0.00784	0.00171	-0.00555	-0.00269	0.00177	-0.00311	-0.00097	-0.00118	-0.00374	-0.00073	-0.00105	-0.00109	0.0002	-0.00233	-0.00387	-0.00216
2.8	-0.00658	-0.00223	-0.00153	0.00023	0.00013	-0.00713	3e-05	0.00488	0.00099	0.00387	-0.0026	-0.00808	-0.00161	-0.00503	-0.00321	-0.00445	-0.00685	0.00355	0.00266	-0.00679	-0.00368	2e-05	-0.0008	-0.00234	0.00194	0.00443	-0.00397	-0.00476	-0.00896	-0.00516	-0.00202	-0.00253	-0.00154	-0.00778	0.00175	-0.00565	-0.0027	0.00196	-0.00337	-0.00094	-0.001	-0.00375	-0.00074	-0.00102	-0.00112	0.00023	-0.00227	-0.00384	-0.0021
2.85	-0.00659	-0.00204	-0.00163	0.00025	0.00014	-0.00702	-3e-05	0.0052	0.00102	0.00362	-0.00255	-0.00801	-0.00162	-0.00533	-0.00315	-0.00457	-0.00697	0.00362	0.00275	-0.0069	-0.00356	4e-05	-0.00088	-0.00227	0.00188	0.00432	-0.00403	-0.00481	-0.00881	-0.00528	-0.00194	-0.00243	-0.00164	-0.00764	0.00173	-0.00589	-0.00262	0.00197	-0.00358	-0.00103	-0.00089	-0.00373	-0.00061	-0.00089	-0.00091	0.00014	-0.00231	-0.00385	-0.00219
2.9	-0.00662	-0.00186	-0.00181	0.00022	0.00011	-0.00717	8e-05	0.0054	0.00101	0.00362	-0.00254	-0.00788	-0.00164	-0.00542	-0.00322	-0.00458	-0.00697	0.00366	0.0026	-0.00721	-0.00355	9e-05	-0.00089	-0.00231	0.00179	0.00436	-0.00409	-0.00484	-0.00869	-0.00518	-0.00195	-0.00245	-0.00168	-0.00748	0.00173	-0.006	-0.00267	0.00209	-0.00361	-0.00114	-0.00082	-0.00384	-0.00056	-0.00079	-0.00088	0.00016	-0.00226	-0.00381	-0.00213
2.95	-0.00667	-0.0016	-0.00169	0.00011	4e-05	-0.00726	0.00013	0.00532	0.00092	0.00363	-0.00247	-0.00768	-0.00159	-0.00548	-0.00318	-0.00456	-0.00692	0.00363	0.00253	-0.00741	-0.00353	0.00027	-0.00079	-0.00225	0.00179	0.00446	-0.00442	-0.00483	-0.00868	-0.00523	-0.00191	-0.0025	-0.00172	-0.00719	0.00191	-0.0061	-0.00262	0.00227	-0.00372	-0.0011	-0.00074	-0.0038	-0.0006	-0.00077	-0.00097	0.00019	-0.00217	-0.00377	-0.00202
3	-0.0068	-0.00133	-0.00164	0.00022	0.00011	-0.00738	5e-05	0.00537	0.00075	0.00366	-0.00264	-0.00748	-0.00165	-0.00558	-0.00335	-0.00467	-0.00693	0.00356	0.00272	-0.00771	-0.00352	0.00042	-0.00083	-0.00238	0.00184	0.0045	-0.00452	-0.00499	-0.00857	-0.00521	-0.00181	-0.00253	-0.00169	-0.00708	0.00207	-0.00619	-0.00246	0.00238	-0.004	-0.0012	-0.00055	-0.00388	-0.00065	-0.00066	-0.001	0.00012	-0.00215	-0.0038	-0.00191
3.05	-0.00688	-0.00126	-0.0015	0.00039	3e-05	-0.00718	9e-05	0.0056	0.00061	0.00367	-0.00281	-0.00732	-0.00163	-0.00572	-0.00332	-0.00476	-0.00701	0.00343	0.00257	-0.00781	-0.00358	0.0004	-0.0009	-0.00234	0.00191	0.00441	-0.00462	-0.00502	-0.00844	-0.00536	-0.00173	-0.00237	-0.00159	-0.00704	0.0023	-0.00634	-0.00248	0.00258	-0.00395	-0.00116	-0.00043	-0.00383	-0.00049	-0.00056	-0.00079	0.00014	-0.00215	-0.00382	-0.00182
3.1	-0.00705	-0.00101	-0.00164	0.0003	-0.00014	-0.00722	0.0001	0.00562	0.00049	0.00351	-0.00283	-0.00745	-0.00161	-0.00595	-0.00341	-0.00479	-0.00697	0.0035	0.00231	-0.00785	-0.00349	0.00058	-0.00096	-0.0022	0.00192	0.00458	-0.00468	-0.00499	-0.0086	-0.00536	-0.00163	-0.00241	-0.00171	-0.00698	0.00256	-0.00637	-0.00247	0.00254	-0.00418	-0.00106	-0.00035	-0.00389	-0.0005	-0.00065	-0.0008	6e-05	-0.00225	-0.00391	-0.00197
3.15	-0.00712	-0.00077	-0.00178	0.00035	-0.0002	-0.00724	5e-05	0.00531	0.00044	0.00357	-0.00277	-0.0073	-0.00159	-0.0061	-0.00335	-0.00472	-0.00702	0.00326	0.00206	-0.008	-0.00331	0.00065	-0.00109	-0.00189	0.00183	0.00442	-0.00476	-0.00506	-0.00854	-0.00537	-0.00155	-0.00235	-0.00179	-0.00666	0.00268	-0.00644	-0.00256	0.00262	-0.00409	-0.00116	-0.00021	-0.00393	-0.00062	-0.00073	-0.00096	9e-05	-0.00216	-0.00386	-0.00186
3.2	-0.0071	-0.00069	-0.0018	0.00043	-0.00027	-0.00731	0.00018	0.00527	0.00034	0.0036	-0.00288	-0.00714	-0.00161	-0.00619	-0.00334	-0.00455	-0.00687	0.00309	0.00193	-0.0081	-0.0032	0.00081	-0.00119	-0.00175	0.00188	0.00433	-0.00482	-0.00514	-0.00867	-0.00549	-0.00147	-0.00233	-0.00173	-0.00634	0.00247	-0.00658	-0.00247	0.00266	-0.00421	-0.00184	-0.00013	-0.00399	-0.00062	-0.00071	-0.00102	0.00014	-0.00214	-0.00378	-0.00177
3.25	-0.00712	-0.00069	-0.00186	0.00046	-0.00026	-0.0073	0.00022	0.00534	0.00024	0.00354	-0.00285	-0.00706	-0.00148	-0.00643	-0.0033	-0.00473	-0.00675	0.00307	0.00193	-0.00816	-0.00324	0.00084	-0.00126	-0.00169	0.00206	0.0043	-0.00475	-0.00508	-0.00853	-0.00576	-0.00137	-0.00244	-0.00172	-0.0061	0.00234	-0.00668	-0.00225	0.00274	-0.00442	-0.00244	-0.00011	-0.004	-0.00058	-0.00066	-0.00098	0.00015	-0.00212	-0.00385	-0.00176
3.3	-0.00711	-0.00067	-0.00177	0.00051	-0.00016	-0.00745	0.00019	0.00523	0.0001	0.00349	-0.00276	-0.00674	-0.00134	-0.00666	-0.00329	-0.00503	-0.00655	0.00289	0.00185	-0.00816	-0.00328	0.00086	-0.0013	-0.00187	0.00198	0.00411	-0.00481	-0.00516	-0.0083	-0.00593	-0.00127	-0.00233	-0.0017	-0.00609	0.00258	-0.00685	-0.00222	0.00284	-0.00451	-0.00259	-8e-05	-0.00399	-0.00067	-0.00055	-0.00111	0.00013	-0.002	-0.00389	-0.00162
3.35	-0.00709	-0.00037	-0.00167	0.00053	-0.00016	-0.00745	0.00024	0.00523	4e-05	0.00332	-0.00289	-0.00656	-0.00132	-0.00692	-0.00327	-0.00516	-0.0064	0.0028	0.00188	-0.00826	-0.00337	0.00081	-0.00132	-0.0019	0.00202	0.00415	-0.00481	-0.00524	-0.0082	-0.00598	-0.00116	-0.00242	-0.00172	-0.00594	0.0028	-0.00696	-0.00217	0.00292	-0.00465	-0.00285	8e-05	-0.004	-0.00066	-0.00049	-0.00111	9e-05	-0.00204	-0.00389	-0.00162
3.4	-0.00725	-0.0003	-0.00159	0.00065	-0.00026	-0.00752	6e-05	0.00515	-2e-05	0.00333	-0.00314	-0.00646	-0.00127	-0.0072	-0.00329	-0.00506	-0.00645	0.00252	0.00183	-0.00834	-0.00331	0.00075	-0.00145	-0.00194	0.00186	0.00422	-0.00481	-0.00518	-0.0083	-0.00593	-0.00106	-0.00234	-0.00184	-0.00577	0.00271	-0.00697	-0.00224	0.00287	-0.00493	-0.00306	0.00017	-0.00408	-0.00077	-0.00052	-0.00118	3e-05	-0.00209	-0.00384	-0.00156
3.45	-0.00728	-0.00025	-0.00152	0.00074	-0.00043	-0.00756	0	0.00507	-4e-05	0.00334	-0.00333	-0.00643	-0.00126	-0.00748	-0.00317	-0.00501	-0.00652	0.002	0.0018	-0.00827	-0.0032	0.00073	-0.00153	-0.00196	0.00192	0.0043	-0.00479	-0.00524	-0.00842	-0.00585	-0.00076	-0.00228	-0.00194	-0.00558	0.00239	-0.00679	-0.00218	0.00306	-0.00497	-0.00338	0.00024	-0.00413	-0.00083	-0.00059	-0.00124	5e-05	-0.00214	-0.00382	-0.00154
3.5	-0.00732	-0.00022	-0.00128	0.00074	-0.00048	-0.00747	0.0001	0.00516	-0.00026	0.00322	-0.00354	-0.00623	-0.00112	-0.00778	-0.00329	-0.00506	-0.00659	0.00206	0.00174	-0.00815	-0.00314	0.00089	-0.00162	-0.00199	0.00199	0.00419	-0.00483	-0.00529	-0.00853	-0.00581	-0.00072	-0.00232	-0.00176	-0.00536	0.00232	-0.00672	-0.00184	0.00317	-0.00506	-0.00373	0.00026	-0.00409	-0.00073	-0.00051	-0.00115	1e-05	-0.00218	-0.00385	-0.0015
3.55	-0.00736	-0.00037	-0.00097	0.00095	-0.00055	-0.00735	4e-05	0.00519	-0.00032	0.00324	-0.0036	-0.00613	-0.00104	-0.00801	-0.00335	-0.00525	-0.00634	0.00192	0.00167	-0.00822	-0.00311	0.00097	-0.00165	-0.00187	0.00192	0.00414	-0.00471	-0.00537	-0.00845	-0.00589	-0.00095	-0.00237	-0.00174	-0.00522	0.00227	-0.00682	-0.0018	0.00306	-0.00513	-0.00415	0.00029	-0.00397	-0.0007	-0.00049	-0.00108	-2e-05	-0.00216	-0.0039	-0.00144
3.6	-0.00753	-0.00057	-0.00089	0.00104	-0.0006	-0.00755	1e-05	0.00512	-0.00031	0.00303	-0.00361	-0.00612	-0.00105	-0.00812	-0.00347	-0.00518	-0.00619	0.00169	0.00176	-0.00833	-0.00311	0.00092	-0.00173	-0.00184	0.00169	0.00413	-0.00466	-0.00536	-0.00843	-0.00595	-0.00103	-0.00242	-0.00178	-0.00514	0.00227	-0.00714	-0.00186	0.00302	-0.00519	-0.00442	0.00023	-0.00401	-0.0008	-0.00053	-0.00121	-0.00014	-0.00223	-0.00387	-0.00154
3.65	-0.00763	-0.00055	-0.00097	0.00119	-0.00073	-0.00764	-0.00013	0.00509	-0.00032	0.00287	-0.00379	-0.00607	-0.00114	-0.00836	-0.00357	-0.00523	-0.00588	0.0012	0.00193	-0.00843	-0.00326	0.00082	-0.00165	-0.00191	0.00158	0.00403	-0.00472	-0.00537	-0.00844	-0.00586	-0.00099	-0.00238	-0.00177	-0.00522	0.00217	-0.00716	-0.00205	0.00299	-0.00525	-0.00482	0.00032	-0.00413	-0.00089	-0.00057	-0.00127	-0.00027	-0.00233	-0.00387	-0.0016
3.7	-0.00753	-0.00066	-0.00111	0.00143	-0.00095	-0.00752	-0.00012	0.00504	-0.00038	0.00289	-0.00393	-0.00585	-0.00123	-0.00871	-0.00354	-0.00525	-0.00593	0.00095	0.00205	-0.00857	-0.00318	0.00061	-0.00141	-0.00203	0.00154	0.00396	-0.00478	-0.00538	-0.00855	-0.00583	-0.00106	-0.00235	-0.00178	-0.00539	0.00201	-0.00714	-0.00211	0.00301	-0.0053	-0.00522	0.00038	-0.00418	-0.00086	-0.00058	-0.00124	-0.00025	-0.00229	-0.00382	-0.00148
3.75	-0.00761	-0.00067	-0.0009	0.00141	-0.00113	-0.00764	-0.00011	0.00503	-0.00046	0.00278	-0.0039	-0.00565	-0.00123	-0.00904	-0.00361	-0.00526	-0.00608	0.00093	0.00209	-0.00862	-0.00325	0.00047	-0.00136	-0.0021	0.00162	0.00396	-0.00477	-0.0056	-0.0085	-0.00594	-0.00114	-0.00209	-0.00172	-0.00533	0.00184	-0.00727	-0.00213	0.00313	-0.00522	-0.00549	0.00037	-0.00414	-0.0009	-0.00058	-0.0013	-0.00031	-0.00225	-0.00379	-0.00143
3.8	-0.00783	-0.00072	-0.00071	0.00121	-0.00111	-0.00789	-9e-05	0.00484	-0.0004	0.00281	-0.004	-0.00571	-0.00133	-0.00938	-0.00362	-0.00539	-0.00602	0.00072	0.002	-0.00855	-0.00318	0.00049	-0.00124	-0.00208	0.00148	0.00395	-0.00475	-0.00568	-0.00859	-0.00599	-0.00136	-0.002	-0.00171	-0.00514	0.00169	-0.00737	-0.00208	0.00321	-0.00513	-0.00574	0.00024	-0.0042	-0.00104	-0.00066	-0.00152	-0.0003	-0.0023	-0.00383	-0.00145
3.85	-0.00789	-0.00091	-0.00057	0.00123	-0.00107	-0.00801	-7e-05	0.00482	-0.00069	0.00275	-0.00396	-0.00564	-0.00123	-0.0096	-0.0035	-0.0054	-0.00595	0.00038	0.00189	-0.00853	-0.00315	0.00049	-0.00127	-0.002	0.00138	0.00408	-0.00486	-0.00573	-0.00862	-0.00593	-0.00159	-0.00224	-0.00173	-0.00518	0.00146	-0.00742	-0.00187	0.00334	-0.00521	-0.00587	0.00016	-0.00418	-0.00108	-0.00063	-0.00159	-0.00027	-0.00228	-0.00391	-0.00144
3.9	-0.00795	-0.00098	-0.00052	0.00147	-0.00114	-0.00794	-0.00017	0.00486	-0.00084	0.00275	-0.0041	-0.00548	-0.00127	-0.00998	-0.00349	-0.00538	-0.00577	0.00031	0.00205	-0.00871	-0.00328	0.00054	-0.00122	-0.00186	0.00138	0.00417	-0.00489	-0.00586	-0.00872	-0.00577	-0.00166	-0.00233	-0.00161	-0.00517	0.00126	-0.00746	-0.00178	0.00345	-0.00531	-0.00585	0.00024	-0.00418	-0.00108	-0.00058	-0.00154	-0.0003	-0.00227	-0.0039	-0.00136
3.95	-0.00793	-0.00124	-0.00049	0.00158	-0.00145	-0.00786	-0.00027	0.00485	-0.00083	0.00262	-0.00425	-0.00535	-0.00122	-0.01023	-0.00371	-0.00539	-0.00568	0.00013	0.00203	-0.00887	-0.00327	0.00048	-0.00112	-0.00184	0.0013	0.00423	-0.00509	-0.00599	-0.00868	-0.00582	-0.00184	-0.00221	-0.00153	-0.0052	0.00097	-0.00749	-0.00176	0.0036	-0.00533	-0.00605	0.00017	-0.0042	-0.00109	-0.00065	-0.0015	-0.00045	-0.00232	-0.00385	-0.00136
4	-0.00792	-0.00134	-0.00043	0.00155	-0.0017	-0.0078	-0.00015	0.0049	-0.00082	0.00246	-0.00439	-0.0051	-0.0013	-0.01044	-0.00373	-0.00565	-0.0056	1e-05	0.00208	-0.00896	-0.0032	0.00042	-0.00105	-0.00179	0.00129	0.00407	-0.00506	-0.00617	-0.00856	-0.00603	-0.00187	-0.002	-0.00173	-0.00547	0.0007	-0.00762	-0.00163	0.00381	-0.00537	-0.00621	0.0001	-0.0042	-0.00101	-0.00063	-0.00145	-0.00047	-0.00234	-0.00385	-0.00132
4.05	-0.00807	-0.00136	-0.00039	0.00165	-0.00186	-0.00756	-0.00013	0.00458	-0.00077	0.00228	-0.00431	-0.00496	-0.00132	-0.01039	-0.00362	-0.0057	-0.00549	-3e-05	0.002	-0.00893	-0.00309	0.00035	-0.00102	-0.00194	0.00134	0.00389	-0.00505	-0.006	-0.00847	-0.00631	-0.00207	-0.00189	-0.00184	-0.00535	0.00065	-0.00773	-0.0015	0.00403	-0.00532	-0.00635	0.00014	-0.00408	-0.00103	-0.00074	-0.00149	-0.00049	-0.00233	-0.00381	-0.00134
4.1	-0.00823	-0.00148	-0.0004	0.0016	-0.00208	-0.00752	-4e-05	0.00451	-0.00074	0.00233	-0.00441	-0.00496	-0.00144	-0.01054	-0.00365	-0.00572	-0.00539	-0.00023	0.00199	-0.0091	-0.00309	0.00032	-0.00107	-0.00193	0.00131	0.00379	-0.00498	-0.00609	-0.00845	-0.00642	-0.0022	-0.00172	-0.0017	-0.00536	0.00043	-0.0081	-0.00146	0.00413	-0.00535	-0.00655	6e-05	-0.00411	-0.00101	-0.00084	-0.0015	-0.00045	-0.00234	-0.0038	-0.00131
4.15	-0.00825	-0.00167	-0.00048	0.0018	-0.00225	-0.00773	5e-05	0.00459	-0.00078	0.00249	-0.00448	-0.00501	-0.00152	-0.0107	-0.00368	-0.00584	-0.00533	-0.00029	0.00202	-0.00905	-0.00305	9e-05	-0.00103	-0.00202	0.00118	0.00371	-0.00499	-0.00612	-0.0084	-0.00638	-0.00236	-0.00151	-0.0016	-0.00541	0.0003	-0.00837	-0.00134	0.00429	-0.00541	-0.00673	6e-05	-0.00423	-0.00103	-0.00089	-0.00157	-0.00038	-0.00233	-0.00387	-0.00126
4.2	-0.00822	-0.00175	-0.00044	0.00188	-0.00225	-0.00751	2e-05	0.00462	-0.00087	0.00258	-0.00454	-0.00491	-0.00141	-0.011	-0.00374	-0.00598	-0.00526	-0.00039	0.00191	-0.00898	-0.00306	-5e-05	-0.00094	-0.00207	0.00115	0.00362	-0.00482	-0.00616	-0.00848	-0.00654	-0.00235	-0.0013	-0.00146	-0.00552	0.00023	-0.00837	-0.00114	0.00458	-0.00548	-0.00674	6e-05	-0.00416	-0.00095	-0.00084	-0.00144	-0.00038	-0.00229	-0.00392	-0.00116
4.25	-0.00826	-0.00187	-0.00038	0.00212	-0.00242	-0.0074	-0.0002	0.00475	-0.00066	0.00263	-0.00461	-0.00483	-0.00158	-0.01115	-0.00377	-0.0059	-0.00504	-0.0005	0.00193	-0.00914	-0.00309	-0.00015	-0.00093	-0.00216	0.00115	0.00353	-0.00475	-0.00617	-0.00844	-0.00655	-0.00244	-0.00128	-0.00153	-0.00549	0.0002	-0.00839	-0.00088	0.0049	-0.00554	-0.00671	0.00012	-0.00413	-0.00095	-0.00083	-0.00132	-0.00044	-0.00227	-0.00379	-0.0011
4.3	-0.00846	-0.00196	-0.00036	0.00228	-0.00255	-0.00729	-0.00053	0.00473	-0.00057	0.00272	-0.0048	-0.00475	-0.00174	-0.01113	-0.00364	-0.00603	-0.00488	-0.00058	0.00169	-0.00931	-0.00307	-0.00012	-0.00105	-0.00208	0.00115	0.00334	-0.00504	-0.00628	-0.00833	-0.00658	-0.00255	-0.00114	-0.00177	-0.00551	0.0001	-0.00836	-0.00104	0.00517	-0.00553	-0.00683	0.00016	-0.00415	-0.00103	-0.00085	-0.00128	-0.00048	-0.00227	-0.00378	-0.00101
4.35	-0.00866	-0.00204	-0.00036	0.0023	-0.00269	-0.00715	-0.00087	0.00442	-0.00036	0.00259	-0.00478	-0.00469	-0.00181	-0.01134	-0.00363	-0.00611	-0.00482	-0.00069	0.0015	-0.00949	-0.00286	-0.00012	-0.00136	-0.00222	0.00106	0.00324	-0.00525	-0.00643	-0.00834	-0.00665	-0.00261	-0.00108	-0.00185	-0.00553	-0.00038	-0.00851	-0.001	0.0053	-0.00558	-0.00699	0.00013	-0.00409	-0.0012	-0.00098	-0.00136	-0.00063	-0.00229	-0.00372	-0.00105
4.4	-0.00862	-0.00224	-0.00039	0.00248	-0.00277	-0.00712	-0.00093	0.00427	-0.0003	0.00254	-0.00491	-0.00458	-0.00188	-0.01156	-0.00363	-0.00614	-0.00471	-0.00078	0.00156	-0.00969	-0.00266	-0.00027	-0.0014	-0.0024	0.00092	0.00326	-0.00524	-0.00634	-0.00845	-0.00669	-0.00279	-0.00099	-0.00168	-0.00559	-0.00075	-0.00864	-0.00084	0.00542	-0.0057	-0.00699	0.00012	-0.00414	-0.00126	-0.00102	-0.00142	-0.00067	-0.00231	-0.00367	-0.00102
4.45	-0.00865	-0.00239	-0.00039	0.00267	-0.00295	-0.00694	-0.00095	0.00418	-0.00051	0.00259	-0.00499	-0.00455	-0.002	-0.01178	-0.00382	-0.00622	-0.00452	-0.00087	0.00156	-0.00975	-0.00261	-0.00046	-0.00145	-0.00266	0.00074	0.00329	-0.00524	-0.00631	-0.00846	-0.00665	-0.00303	-0.00082	-0.00158	-0.00566	-0.00076	-0.00869	-0.0007	0.00569	-0.00589	-0.00693	0.00014	-0.0041	-0.00123	-0.0011	-0.00138	-0.00072	-0.00231	-0.00376	-0.00098
4.5	-0.00873	-0.0025	-0.00059	0.00268	-0.00301	-0.00667	-0.00103	0.00421	-0.00068	0.00258	-0.00499	-0.00446	-0.00199	-0.01202	-0.00404	-0.00621	-0.0045	-0.00102	0.0015	-0.00987	-0.0027	-0.00039	-0.00161	-0.00288	0.00071	0.00314	-0.00519	-0.00627	-0.00837	-0.00664	-0.00323	-0.0007	-0.00161	-0.00575	-0.00086	-0.00877	-0.00067	0.00574	-0.006	-0.00696	9e-05	-0.00408	-0.00116	-0.00108	-0.00123	-0.00083	-0.00229	-0.00378	-0.00094
4.55	-0.00874	-0.0027	-0.00059	0.00276	-0.00308	-0.00649	-0.00124	0.0044	-0.00061	0.00271	-0.00507	-0.00444	-0.00216	-0.01201	-0.00412	-0.00608	-0.00449	-0.00103	0.00141	-0.00989	-0.00286	-0.00053	-0.00184	-0.0031	0.00061	0.00296	-0.00519	-0.00616	-0.00828	-0.00662	-0.00334	-0.00059	-0.00154	-0.00572	-0.00094	-0.00892	-0.0006	0.00593	-0.00608	-0.00679	3e-05	-0.00405	-0.00111	-0.00104	-0.00104	-0.00088	-0.00226	-0.00371	-0.00086
4.6	-0.00866	-0.00277	-0.00063	0.00296	-0.00319	-0.00633	-0.00136	0.00434	-0.00054	0.0028	-0.00516	-0.0044	-0.00217	-0.01206	-0.00414	-0.00602	-0.00437	-0.00127	0.00145	-0.01009	-0.00277	-0.00078	-0.00207	-0.00323	0.00051	0.00292	-0.00516	-0.00626	-0.00815	-0.0066	-0.00354	-0.00046	-0.00167	-0.00593	-0.00102	-0.00899	-0.00043	0.00624	-0.00619	-0.00681	9e-05	-0.00404	-0.00111	-0.00108	-0.00099	-0.0009	-0.00225	-0.00365	-0.0008
4.65	-0.00871	-0.00275	-0.00062	0.00307	-0.00327	-0.00629	-0.00142	0.00423	-0.00054	0.00289	-0.00516	-0.00428	-0.00223	-0.01202	-0.00415	-0.00597	-0.00435	-0.0014	0.00143	-0.01022	-0.00258	-0.001	-0.00222	-0.00351	0.00045	0.00295	-0.00501	-0.00643	-0.00838	-0.00659	-0.00372	-0.00049	-0.00163	-0.00598	-0.00096	-0.00901	-0.00025	0.00655	-0.0061	-0.00685	0.00016	-0.00402	-0.00116	-0.0011	-0.00103	-0.00089	-0.00218	-0.00359	-0.00069
4.7	-0.00871	-0.00272	-0.00054	0.00324	-0.00337	-0.00621	-0.0016	0.00425	-0.00056	0.0026	-0.0051	-0.00425	-0.0023	-0.01216	-0.00403	-0.00606	-0.00429	-0.00147	0.00148	-0.01009	-0.00252	-0.00101	-0.00253	-0.00374	0.00027	0.00299	-0.00493	-0.00651	-0.00856	-0.00659	-0.00386	-0.00049	-0.00154	-0.00595	-0.00106	-0.00906	-0.00015	0.00662	-0.00606	-0.00666	0.00026	-0.00395	-0.00118	-0.00112	-0.00098	-0.00101	-0.00225	-0.00362	-0.00082
4.75	-0.0087	-0.00282	-0.00053	0.00335	-0.0035	-0.00599	-0.0018	0.00409	-0.0005	0.00261	-0.00504	-0.00411	-0.00233	-0.01229	-0.00389	-0.00599	-0.00407	-0.00164	0.00141	-0.01029	-0.00244	-0.00096	-0.00275	-0.00406	0.00025	0.00293	-0.00496	-0.00649	-0.00858	-0.00658	-0.00403	-0.00037	-0.00155	-0.0058	-0.00111	-0.00923	-0.00017	0.00651	-0.00606	-0.00662	0.00026	-0.00385	-0.00123	-0.00117	-0.00095	-0.00102	-0.00218	-0.00353	-0.00075
4.8	-0.00868	-0.00293	-0.00055	0.00358	-0.00359	-0.00574	-0.00183	0.00415	-0.00056	0.00266	-0.00511	-0.00399	-0.00217	-0.01245	-0.00388	-0.00597	-0.00402	-0.00181	0.0014	-0.0104	-0.00252	-0.00099	-0.00304	-0.00428	8e-05	0.00289	-0.00492	-0.00642	-0.00849	-0.00656	-0.00414	-0.00036	-0.00145	-0.00589	-0.00119	-0.00933	-0.0001	0.00674	-0.00611	-0.00668	0.00032	-0.0038	-0.00114	-0.00114	-0.00079	-0.00101	-0.00214	-0.0035	-0.00066
4.85	-0.00843	-0.0029	-0.00053	0.0037	-0.00356	-0.00555	-0.00175	0.00411	-0.00062	0.00268	-0.0052	-0.00376	-0.00193	-0.01241	-0.00392	-0.00607	-0.00391	-0.00193	0.00142	-0.0104	-0.00256	-0.00132	-0.00325	-0.00443	9e-05	0.00308	-0.00489	-0.00631	-0.00832	-0.00651	-0.00428	-0.00037	-0.00132	-0.00579	-0.00119	-0.00935	0.00012	0.007	-0.00622	-0.00669	0.0004	-0.00376	-0.00106	-0.00107	-0.00072	-0.00099	-0.00209	-0.00348	-0.00054
4.9	-0.00814	-0.00278	-0.00051	0.00384	-0.0036	-0.00543	-0.00174	0.004	-0.00065	0.00265	-0.00528	-0.00366	-0.00184	-0.01236	-0.0038	-0.00602	-0.00386	-0.00199	0.00122	-0.01035	-0.00256	-0.00153	-0.00324	-0.00452	-4e-05	0.00313	-0.00487	-0.00605	-0.00807	-0.0065	-0.00443	-0.00028	-0.00117	-0.00606	-0.00133	-0.00938	0.00022	0.00708	-0.00622	-0.0067	0.00053	-0.00374	-0.00105	-0.00108	-0.00071	-0.00096	-0.00209	-0.00344	-0.0005
4.95	-0.00811	-0.00283	-0.00043	0.00392	-0.00377	-0.00511	-0.0018	0.00407	-0.00061	0.00278	-0.00531	-0.00373	-0.00197	-0.01228	-0.00373	-0.00595	-0.00364	-0.00201	0.00116	-0.01026	-0.00258	-0.00142	-0.00312	-0.00475	0	0.00324	-0.00473	-0.00586	-0.00802	-0.00647	-0.00461	-0.00033	-0.00094	-0.00617	-0.00127	-0.00928	0.00035	0.00713	-0.00602	-0.00652	0.00054	-0.00361	-0.00094	-0.00114	-0.00052	-0.00091	-0.00208	-0.00343	-0.00047
5	-0.00838	-0.00272	-0.00037	0.00404	-0.00402	-0.00489	-0.00178	0.00408	-0.00062	0.00285	-0.0053	-0.004	-0.00189	-0.01213	-0.0037	-0.00597	-0.00351	-0.002	0.0011	-0.00999	-0.00253	-0.00154	-0.00322	-0.00489	-0.00012	0.00337	-0.00474	-0.00583	-0.00816	-0.00645	-0.00456	-0.00061	-0.0008	-0.0062	-0.00118	-0.00931	0.00031	0.00708	-0.00589	-0.00641	0.00066	-0.00352	-0.00086	-0.00131	-0.0004	-0.00087	-0.00215	-0.00353	-0.00057
5.05	-0.00838	-0.0027	-0.00034	0.0042	-0.00414	-0.00474	-0.00189	0.00411	-0.00062	0.0028	-0.00532	-0.00399	-0.00163	-0.01191	-0.00367	-0.0061	-0.00345	-0.00211	0.00112	-0.00977	-0.00237	-0.00154	-0.0033	-0.00495	-0.00023	0.00346	-0.00466	-0.00581	-0.00824	-0.00629	-0.00458	-0.00063	-0.0006	-0.00614	-0.0011	-0.00931	0.00043	0.00711	-0.00582	-0.00629	0.00075	-0.00346	-0.00084	-0.00134	-0.00031	-0.00092	-0.00217	-0.00357	-0.00059
5.1	-0.00822	-0.00274	-0.00021	0.0042	-0.00426	-0.00467	-0.00187	0.00397	-0.00053	0.00278	-0.00529	-0.00396	-0.00155	-0.01192	-0.00353	-0.00598	-0.00351	-0.00219	0.00122	-0.0096	-0.00212	-0.0015	-0.00353	-0.00505	-0.00017	0.00352	-0.00448	-0.00582	-0.00812	-0.00625	-0.00476	-0.00062	-0.00035	-0.00606	-0.00101	-0.0091	0.0006	0.0072	-0.00598	-0.00623	0.00073	-0.00339	-0.00085	-0.00141	-0.00035	-0.00087	-0.00215	-0.00349	-0.00059
5.15	-0.00812	-0.00264	-0.00025	0.00428	-0.00413	-0.0045	-0.00193	0.00394	-0.00042	0.0027	-0.00531	-0.00399	-0.00169	-0.01191	-0.00326	-0.00606	-0.0034	-0.00206	0.00105	-0.00943	-0.00188	-0.00139	-0.00338	-0.00495	-0.00021	0.00352	-0.00428	-0.00561	-0.0081	-0.00622	-0.0051	-0.0006	-0.0001	-0.00592	-0.00083	-0.00914	0.0007	0.00721	-0.006	-0.00611	0.00082	-0.00335	-0.00083	-0.00139	-0.00028	-0.00083	-0.0022	-0.00349	-0.00064
5.2	-0.00812	-0.00273	-0.00021	0.0043	-0.00414	-0.00425	-0.00188	0.00388	-0.00046	0.00275	-0.00526	-0.00399	-0.0017	-0.01177	-0.00299	-0.00612	-0.0032	-0.00196	0.00109	-0.00936	-0.00178	-0.00141	-0.0034	-0.00496	-0.00029	0.0035	-0.0043	-0.00519	-0.00781	-0.00622	-0.00532	-0.00054	1e-05	-0.00583	-0.00076	-0.00933	0.0008	0.0072	-0.00597	-0.00604	0.00078	-0.00324	-0.00075	-0.00141	-0.00018	-0.0007	-0.00216	-0.00352	-0.00062
5.25	-0.00801	-0.00262	-0.00027	0.0044	-0.00406	-0.00406	-0.00175	0.00373	-0.00047	0.00269	-0.00521	-0.0038	-0.00146	-0.01158	-0.00287	-0.00611	-0.00301	-0.00205	0.00123	-0.00913	-0.00143	-0.00127	-0.00321	-0.00492	-0.00046	0.00354	-0.00438	-0.00503	-0.00763	-0.00605	-0.00553	-0.00056	0.00022	-0.00568	-0.00084	-0.00925	0.00081	0.00723	-0.00603	-0.00593	0.00089	-0.00318	-0.00069	-0.00137	-0.00016	-0.00064	-0.0021	-0.00346	-0.00055
5.3	-0.00794	-0.00265	-0.00023	0.00428	-0.00398	-0.00386	-0.00165	0.00368	-0.00049	0.0028	-0.00524	-0.0037	-0.00132	-0.01144	-0.00289	-0.00593	-0.00295	-0.00209	0.00118	-0.00893	-0.00121	-0.00112	-0.00317	-0.00492	-0.00041	0.00375	-0.0043	-0.00485	-0.00745	-0.00593	-0.00565	-0.00059	0.00055	-0.00566	-0.00089	-0.00916	0.00091	0.00712	-0.00604	-0.0058	0.00081	-0.00311	-0.00061	-0.00133	-9e-05	-0.00058	-0.00204	-0.00337	-0.00045
5.35	-0.00792	-0.00261	-0.00012	0.00433	-0.00388	-0.00363	-0.00172	0.00371	-0.00045	0.00275	-0.00526	-0.00373	-0.0012	-0.01119	-0.00297	-0.00588	-0.00303	-0.00216	0.00105	-0.00867	-0.00109	-0.00103	-0.00308	-0.00484	-0.00058	0.00405	-0.00415	-0.00454	-0.00741	-0.0058	-0.00588	-0.00046	0.00086	-0.00544	-0.00065	-0.00905	0.00093	0.00721	-0.00609	-0.00568	0.00086	-0.003	-0.00054	-0.0013	4e-05	-0.00064	-0.00208	-0.00335	-0.00049
5.4	-0.00783	-0.00247	-0.0002	0.00443	-0.00384	-0.00345	-0.00175	0.00365	-0.00051	0.00277	-0.00525	-0.00386	-0.0011	-0.01094	-0.00287	-0.00592	-0.00282	-0.00223	0.00091	-0.00831	-0.0009	-0.00097	-0.00285	-0.00481	-0.00068	0.00404	-0.00409	-0.00423	-0.00723	-0.00563	-0.00587	-0.00052	0.00117	-0.00532	-0.00033	-0.00874	0.001	0.00733	-0.00603	-0.00537	0.00098	-0.00296	-0.00051	-0.00135	0.0001	-0.00061	-0.00211	-0.00343	-0.00054
5.45	-0.00773	-0.00248	-0.00041	0.00458	-0.0038	-0.00309	-0.00178	0.00343	-0.00053	0.00291	-0.00511	-0.00392	-0.0009	-0.01063	-0.00276	-0.00576	-0.00266	-0.00223	0.00083	-0.00816	-0.00073	-0.0008	-0.00284	-0.00459	-0.00069	0.00384	-0.00408	-0.00403	-0.00706	-0.00551	-0.00599	-0.00044	0.00144	-0.00527	-0.00013	-0.00872	0.00096	0.00708	-0.00622	-0.00507	0.00105	-0.00287	-0.00048	-0.00143	0.00017	-0.00054	-0.00204	-0.0034	-0.0005
5.5	-0.00758	-0.00248	-0.00035	0.0047	-0.0036	-0.00299	-0.00179	0.0034	-0.00064	0.00278	-0.00519	-0.00381	-0.00076	-0.01042	-0.00267	-0.00536	-0.00272	-0.00224	0.00073	-0.00793	-0.00044	-0.0005	-0.00267	-0.00458	-0.00078	0.00385	-0.00395	-0.00386	-0.00688	-0.00552	-0.00615	-0.00036	0.00172	-0.00502	-0.00024	-0.00887	0.00099	0.00689	-0.00626	-0.00505	0.00111	-0.00284	-0.00046	-0.00133	0.0002	-0.00056	-0.00207	-0.00327	-0.00051
5.55	-0.00737	-0.00262	-0.00018	0.00474	-0.00343	-0.0029	-0.00169	0.00331	-0.00063	0.00278	-0.00516	-0.00383	-0.00054	-0.01022	-0.00256	-0.00552	-0.00264	-0.00215	0.00074	-0.00765	-0.00028	-0.00025	-0.00255	-0.00448	-0.00088	0.00378	-0.00384	-0.00359	-0.00684	-0.00563	-0.0062	-0.00027	0.00211	-0.00474	-0.00042	-0.00885	0.00126	0.00673	-0.00622	-0.00536	0.00106	-0.00274	-0.00042	-0.00131	0.0002	-0.00049	-0.00207	-0.00332	-0.00052
5.6	-0.00709	-0.00245	-0.00012	0.00483	-0.00337	-0.00274	-0.00151	0.00311	-0.00077	0.00274	-0.0051	-0.00368	-0.00042	-0.01001	-0.0024	-0.00587	-0.00255	-0.00211	0.00071	-0.00738	-0.00022	-0.00014	-0.00238	-0.0046	-0.00092	0.00379	-0.00366	-0.00349	-0.00671	-0.00568	-0.00634	-0.00026	0.00249	-0.00459	-0.00035	-0.00878	0.00121	0.00651	-0.00619	-0.00551	0.00119	-0.00265	-0.00038	-0.00131	0.00018	-0.00039	-0.00201	-0.00344	-0.00047
5.65	-0.00708	-0.00231	-0.00013	0.00494	-0.00306	-0.00262	-0.0016	0.003	-0.00091	0.00273	-0.00529	-0.00354	-0.00027	-0.00982	-0.00233	-0.00603	-0.00241	-0.00201	0.00071	-0.00703	-0.00018	0	-0.00241	-0.00468	-0.00099	0.00354	-0.00354	-0.0032	-0.00649	-0.00559	-0.00641	-0.00027	0.00279	-0.00446	-0.00025	-0.00879	0.00116	0.00628	-0.00617	-0.00542	0.00131	-0.00268	-0.0004	-0.0012	0.00019	-0.0004	-0.00203	-0.00349	-0.0004
5.7	-0.00704	-0.00244	-0.00014	0.00487	-0.00293	-0.00253	-0.00161	0.0029	-0.00095	0.0026	-0.00565	-0.00347	0	-0.00969	-0.0022	-0.00597	-0.00238	-0.00213	0.00075	-0.00679	-7e-05	0.00013	-0.00242	-0.00472	-0.00133	0.00344	-0.00348	-0.00295	-0.00645	-0.00549	-0.00651	-0.00019	0.00324	-0.00433	-0.00022	-0.00871	0.00102	0.00611	-0.00633	-0.00536	0.00121	-0.00277	-0.00041	-0.00116	0.00018	-0.0004	-0.00217	-0.00346	-0.00043
5.75	-0.00697	-0.00246	-8e-05	0.00474	-0.00292	-0.0025	-0.00185	0.00282	-0.00094	0.00246	-0.0059	-0.00331	0.00015	-0.00938	-0.00217	-0.00601	-0.00252	-0.00232	0.00057	-0.0064	0.00011	0.00027	-0.00226	-0.00484	-0.00137	0.00334	-0.00342	-0.00278	-0.00634	-0.00554	-0.0065	-2e-05	0.00357	-0.00417	-0.00023	-0.00859	0.00106	0.00598	-0.00642	-0.00537	0.00114	-0.00282	-0.00051	-0.00113	0.00016	-0.00052	-0.00225	-0.00342	-0.00042
5.8	-0.00687	-0.00243	2e-05	0.00463	-0.00291	-0.0023	-0.00188	0.00277	-0.00092	0.00256	-0.00602	-0.0033	0.00051	-0.00918	-0.00194	-0.00592	-0.00261	-0.00226	0.00052	-0.00616	0.00027	0.00041	-0.00224	-0.00476	-0.00137	0.00317	-0.00332	-0.0027	-0.00633	-0.00542	-0.00653	3e-05	0.00382	-0.00397	-0.00023	-0.00841	0.00121	0.00568	-0.00647	-0.00538	0.0011	-0.00276	-0.00047	-0.00114	0.00023	-0.00042	-0.00225	-0.00338	-0.00037
5.85	-0.00669	-0.00253	0.00016	0.00462	-0.00289	-0.00205	-0.00197	0.00259	-0.00119	0.00257	-0.00612	-0.00328	0.00066	-0.00903	-0.00185	-0.00584	-0.00244	-0.00219	0.00044	-0.00584	0.00048	0.00061	-0.00228	-0.00455	-0.00138	0.00305	-0.00328	-0.00285	-0.00627	-0.00532	-0.00686	5e-05	0.00416	-0.00385	-0.00016	-0.00828	0.00125	0.00508	-0.00662	-0.00537	0.00104	-0.00267	-0.00047	-0.00119	0.00027	-0.00041	-0.00227	-0.00343	-0.00035
5.9	-0.00667	-0.00262	0.00028	0.0048	-0.00268	-0.00192	-0.00202	0.00255	-0.00118	0.00233	-0.00629	-0.00326	0.00078	-0.00893	-0.00178	-0.00591	-0.00247	-0.00237	0.00063	-0.00546	0.00058	0.00085	-0.00225	-0.00443	-0.00174	0.00295	-0.00324	-0.00278	-0.00616	-0.00523	-0.00725	-0.00024	0.00466	-0.00364	-0.00022	-0.00848	0.00122	0.00473	-0.0066	-0.00529	0.00109	-0.00264	-0.00046	-0.00113	0.00031	-0.00049	-0.0024	-0.00345	-0.00046
5.95	-0.0065	-0.00267	0.00014	0.005	-0.00257	-0.00177	-0.00212	0.00242	-0.00127	0.002	-0.00638	-0.00318	0.00098	-0.0088	-0.00164	-0.00573	-0.00236	-0.00258	0.00082	-0.00516	0.00059	0.00106	-0.00219	-0.0046	-0.00197	0.00285	-0.00309	-0.00277	-0.00597	-0.00535	-0.00737	-0.00043	0.00512	-0.00349	-0.00036	-0.00875	0.00112	0.00435	-0.00684	-0.00529	0.00116	-0.00267	-0.00049	-0.00111	0.00032	-0.00058	-0.00252	-0.00339	-0.00059
6	-0.00646	-0.0026	6e-05	0.00502	-0.0025	-0.00158	-0.00203	0.00226	-0.00138	0.00202	-0.00656	-0.00315	0.0011	-0.00871	-0.00143	-0.00569	-0.00237	-0.00277	0.00089	-0.00481	0.0008	0.0012	-0.00212	-0.00449	-0.00198	0.00261	-0.00299	-0.00277	-0.00609	-0.00558	-0.00737	-0.00045	0.00531	-0.00335	-0.0004	-0.00874	0.00112	0.00419	-0.00705	-0.00518	0.00121	-0.00269	-0.00045	-0.00113	0.00034	-0.00048	-0.00256	-0.0034	-0.00056
6.05	-0.00643	-0.00257	0.00025	0.00473	-0.00243	-0.00152	-0.00203	0.00213	-0.00147	0.00189	-0.00659	-0.003	0.00123	-0.00866	-0.00136	-0.00578	-0.00252	-0.0027	0.00088	-0.00442	0.00084	0.00124	-0.00192	-0.00475	-0.0017	0.00244	-0.00299	-0.00268	-0.00615	-0.00556	-0.00734	-0.00034	0.0057	-0.00328	-0.00036	-0.00871	0.00108	0.00394	-0.00727	-0.00507	0.00108	-0.00262	-0.00047	-0.0011	0.0003	-0.0005	-0.00256	-0.00341	-0.00055
6.1	-0.00652	-0.0026	0.00032	0.00452	-0.00242	-0.00149	-0.00202	0.00219	-0.00169	0.00171	-0.00663	-0.00296	0.00137	-0.0086	-0.00128	-0.00585	-0.00261	-0.00278	0.00072	-0.004	0.00091	0.00131	-0.00186	-0.00496	-0.00193	0.00242	-0.00294	-0.00264	-0.00619	-0.00551	-0.00772	-0.0003	0.00596	-0.00307	-0.0003	-0.00875	0.00098	0.00365	-0.00734	-0.00493	0.00096	-0.0026	-0.00044	-0.00106	0.00035	-0.00053	-0.00262	-0.0035	-0.00062
6.15	-0.0066	-0.00264	0.00031	0.00447	-0.00218	-0.00134	-0.00216	0.00208	-0.00202	0.00155	-0.00672	-0.00287	0.00147	-0.00861	-0.00122	-0.00583	-0.00239	-0.00277	0.00056	-0.00373	0.00105	0.00151	-0.00181	-0.00503	-0.00251	0.00259	-0.00287	-0.00268	-0.00625	-0.00553	-0.00799	-0.00072	0.00634	-0.00287	-0.00032	-0.00866	0.00096	0.00327	-0.00753	-0.00469	0.00091	-0.00258	-0.00047	-0.00099	0.00037	-0.00061	-0.00268	-0.00357	-0.00066
6.2	-0.00653	-0.00264	0.00016	0.00443	-0.00212	-0.0012	-0.00227	0.00202	-0.00222	0.00143	-0.00666	-0.00273	0.00145	-0.00841	-0.00097	-0.00553	-0.00243	-0.00283	0.00059	-0.00362	0.00098	0.00171	-0.00199	-0.0051	-0.00268	0.00286	-0.00272	-0.00278	-0.00619	-0.00531	-0.00806	-0.001	0.00659	-0.00264	-0.00043	-0.00872	0.00086	0.00297	-0.00767	-0.00446	0.00089	-0.00256	-0.00048	-0.00094	0.00041	-0.0006	-0.00265	-0.00349	-0.00065
6.25	-0.00657	-0.00267	0.00027	0.0044	-0.0022	-0.00104	-0.00235	0.00199	-0.00228	0.00124	-0.00681	-0.00264	0.00155	-0.00828	-0.00075	-0.00548	-0.00258	-0.00288	0.0005	-0.00361	0.00087	0.00167	-0.00202	-0.00511	-0.00271	0.00303	-0.00259	-0.00274	-0.00618	-0.00524	-0.00822	-0.00112	0.00684	-0.00236	-0.00039	-0.00862	0.00073	0.00283	-0.0079	-0.00445	0.00086	-0.00252	-0.00046	-0.00095	0.00047	-0.00062	-0.00273	-0.00346	-0.0007
6.3	-0.0065	-0.00267	0.00043	0.00435	-0.00212	-0.00078	-0.00242	0.00182	-0.00229	0.00103	-0.00702	-0.00259	0.00162	-0.00834	-0.00065	-0.00554	-0.0025	-0.00285	0.00038	-0.00335	0.00095	0.00185	-0.00208	-0.00511	-0.00275	0.00291	-0.00258	-0.00273	-0.00609	-0.00533	-0.00844	-0.00137	0.00705	-0.00228	-0.00049	-0.00867	0.00064	0.00258	-0.00811	-0.00439	0.00084	-0.00245	-0.00046	-0.00096	0.00052	-0.00068	-0.00286	-0.00347	-0.00078
6.35	-0.00645	-0.0027	0.00044	0.00439	-0.00201	-0.00056	-0.00246	0.00155	-0.00228	0.00092	-0.00697	-0.00255	0.00165	-0.00826	-0.00062	-0.00567	-0.00253	-0.00289	0.00036	-0.00304	0.00095	0.00195	-0.00196	-0.005	-0.0029	0.00256	-0.00255	-0.00281	-0.00595	-0.00562	-0.00856	-0.00147	0.00735	-0.00219	-0.00062	-0.00883	0.00064	0.00228	-0.00824	-0.00436	0.00084	-0.00236	-0.00049	-0.001	0.00049	-0.00072	-0.00286	-0.0035	-0.00081
6.4	-0.00653	-0.0027	0.00038	0.0043	-0.00206	-0.00041	-0.00265	0.00142	-0.00248	0.0009	-0.00701	-0.00257	0.00169	-0.00816	-0.0006	-0.00566	-0.00243	-0.00282	0.00017	-0.0028	0.00088	0.00192	-0.00192	-0.00521	-0.00298	0.00255	-0.00237	-0.00274	-0.00588	-0.00555	-0.00856	-0.0018	0.0077	-0.00189	-0.00071	-0.00908	0.00059	0.00208	-0.00831	-0.00434	0.0008	-0.00234	-0.00054	-0.00107	0.0005	-0.00078	-0.00289	-0.00357	-0.00083
6.45	-0.0065	-0.00267	0.00027	0.00428	-0.00191	-0.00066	-0.00256	0.00131	-0.00245	0.00071	-0.00724	-0.00256	0.0019	-0.00793	-0.00042	-0.00556	-0.00238	-0.00282	0.00013	-0.00248	0.00095	0.00179	-0.00197	-0.00533	-0.00322	0.00258	-0.00217	-0.0029	-0.00575	-0.00565	-0.0088	-0.00186	0.0081	-0.00178	-0.0006	-0.0092	0.00064	0.00174	-0.00842	-0.00447	0.0008	-0.00254	-0.00063	-0.00105	0.00032	-0.00075	-0.00303	-0.00352	-0.00092
6.5	-0.0063	-0.00266	0.00024	0.00417	-0.00178	-0.00075	-0.00244	0.00134	-0.00267	0.00058	-0.00718	-0.00251	0.00189	-0.00782	-0.00038	-0.00555	-0.00246	-0.00278	0	-0.00215	0.00091	0.00168	-0.00196	-0.00536	-0.00344	0.00271	-0.00189	-0.00295	-0.00552	-0.00566	-0.00906	-0.00189	0.00828	-0.00175	-0.00064	-0.0092	0.00075	0.00139	-0.00843	-0.00446	0.00075	-0.00256	-0.00061	-0.00098	0.00029	-0.00074	-0.00303	-0.00357	-0.00096
6.55	-0.00623	-0.00273	0.00016	0.00411	-0.00176	-0.00071	-0.00258	0.00149	-0.00277	0.00063	-0.00718	-0.00255	0.00181	-0.00784	-0.00034	-0.00557	-0.00235	-0.00268	-0.00013	-0.00196	0.0007	0.00173	-0.00207	-0.00534	-0.0036	0.00269	-0.00179	-0.0031	-0.00541	-0.00567	-0.00911	-0.00206	0.0084	-0.00159	-0.00058	-0.00913	0.00085	0.00123	-0.0086	-0.00438	0.00069	-0.00257	-0.0006	-0.00094	0.00039	-0.00076	-0.00303	-0.00363	-0.00096
6.6	-0.00658	-0.00281	0.00018	0.00382	-0.00161	-0.00056	-0.00312	0.00124	-0.00266	0.00062	-0.00731	-0.00233	0.00162	-0.0078	-0.00023	-0.00557	-0.00232	-0.00268	-0.00028	-0.00207	0.0006	0.00175	-0.00216	-0.00549	-0.00371	0.00266	-0.00186	-0.00321	-0.00528	-0.00573	-0.00917	-0.00221	0.0086	-0.00162	-0.00052	-0.00919	0.00074	0.00109	-0.00887	-0.00442	0.0005	-0.00256	-0.00081	-0.0009	0.00034	-0.00091	-0.003	-0.00352	-0.00085
6.65	-0.0066	-0.0028	0.00011	0.00374	-0.00155	-0.00036	-0.00347	0.00105	-0.0026	0.00035	-0.0073	-0.00224	0.00171	-0.00756	-8e-05	-0.00555	-0.00226	-0.00263	-0.00046	-0.00193	0.00065	0.00165	-0.00229	-0.00572	-0.00383	0.00265	-0.00206	-0.0031	-0.00521	-0.00563	-0.00936	-0.00232	0.00884	-0.0015	-0.0008	-0.00915	0.0005	0.0009	-0.00908	-0.00464	0.00047	-0.00251	-0.00092	-0.00091	0.00034	-0.00106	-0.00306	-0.00346	-0.00094
6.7	-0.00642	-0.00298	0.00012	0.0037	-0.00142	-0.00029	-0.00366	0.00094	-0.00255	0.00016	-0.00732	-0.00209	0.00155	-0.00755	-0.00012	-0.00558	-0.00217	-0.00268	-0.00055	-0.00172	0.00076	0.00152	-0.00221	-0.00584	-0.00401	0.00267	-0.002	-0.00324	-0.00508	-0.0057	-0.00948	-0.00237	0.00915	-0.00139	-0.00115	-0.00913	0.00048	0.00082	-0.00921	-0.00479	0.00036	-0.00249	-0.001	-0.00085	0.00032	-0.0012	-0.00308	-0.0034	-0.00096
6.75	-0.00639	-0.00314	2e-05	0.00353	-0.00133	-8e-05	-0.00371	0.00088	-0.00269	0.0001	-0.00744	-0.00209	0.0015	-0.00747	-0.00011	-0.00558	-0.00212	-0.00256	-0.00049	-0.00161	0.00091	0.00167	-0.00216	-0.00603	-0.00424	0.00258	-0.00203	-0.00332	-0.00499	-0.00562	-0.0095	-0.00239	0.00948	-0.00159	-0.00126	-0.00912	0.00049	0.00069	-0.00942	-0.00482	0.00019	-0.0025	-0.00097	-0.00084	0.0004	-0.00124	-0.00314	-0.00345	-0.00099
6.8	-0.00639	-0.00329	-0.00014	0.00342	-0.00123	3e-05	-0.00389	0.00091	-0.00296	-2e-05	-0.00739	-0.00221	0.00144	-0.00756	-0.00014	-0.0055	-0.00208	-0.00258	-0.00058	-0.00147	0.00085	0.00172	-0.00226	-0.00618	-0.00439	0.00261	-0.00209	-0.0033	-0.00467	-0.00565	-0.0096	-0.00244	0.00986	-0.00178	-0.00137	-0.00918	0.00043	0.00049	-0.00962	-0.00482	6e-05	-0.0025	-0.00098	-0.00084	0.00047	-0.00135	-0.0032	-0.00355	-0.00111
6.85	-0.00644	-0.00335	-0.00024	0.00326	-0.00104	4e-05	-0.00396	0.00094	-0.00303	-0.00022	-0.00756	-0.00223	0.00144	-0.00745	0.00015	-0.0054	-0.00221	-0.00265	-0.00071	-0.0013	0.00043	0.00179	-0.00217	-0.0063	-0.00456	0.00246	-0.00203	-0.00332	-0.00459	-0.00559	-0.00978	-0.00243	0.0101	-0.00191	-0.00143	-0.00924	0.00051	0.00037	-0.00986	-0.00479	-4e-05	-0.00258	-0.00099	-0.00077	0.00049	-0.00134	-0.00333	-0.00355	-0.00122
6.9	-0.00636	-0.00321	-0.00038	0.00304	-0.0008	0.00013	-0.00413	0.00101	-0.00305	-0.00018	-0.00771	-0.00224	0.00141	-0.00708	0.00015	-0.00517	-0.00233	-0.00259	-0.00079	-0.00118	0.00032	0.00146	-0.00208	-0.00644	-0.00461	0.00228	-0.00203	-0.00333	-0.00463	-0.00546	-0.00992	-0.00263	0.01021	-0.00211	-0.00139	-0.00918	0.00051	0.00024	-0.01001	-0.00486	-8e-05	-0.00265	-0.00099	-0.00067	0.00057	-0.00138	-0.00337	-0.00348	-0.00121
6.95	-0.00634	-0.00341	-0.00048	0.00299	-0.00071	1e-05	-0.00428	0.00089	-0.00304	-0.00037	-0.00763	-0.00233	0.00133	-0.00709	3e-05	-0.00501	-0.00239	-0.00253	-0.00093	-0.00104	0.0003	0.00122	-0.00209	-0.00641	-0.00481	0.00219	-0.00204	-0.00345	-0.00468	-0.00539	-0.01012	-0.00284	0.0103	-0.00239	-0.00146	-0.00918	0.00038	0.00028	-0.01018	-0.00499	-0.00021	-0.0027	-0.00112	-0.00071	0.00045	-0.00154	-0.00344	-0.00346	-0.00135
7	-0.00631	-0.0035	-0.00047	0.00298	-0.00064	0.00023	-0.00447	0.00092	-0.00308	-0.00095	-0.00752	-0.00242	0.00113	-0.00715	0.00012	-0.00494	-0.00234	-0.00248	-0.00107	-0.00084	0.0003	0.00122	-0.00195	-0.00661	-0.00493	0.00209	-0.00202	-0.00374	-0.00483	-0.00536	-0.01024	-0.00314	0.01052	-0.0026	-0.00159	-0.00922	0.00021	0.00021	-0.01045	-0.00491	-0.00026	-0.00258	-0.0011	-0.00071	0.00057	-0.00176	-0.00363	-0.00348	-0.00168
7.05	-0.00637	-0.00364	-0.00061	0.00288	-0.00059	0.00042	-0.00458	0.00092	-0.00322	-0.00121	-0.00743	-0.00244	0.00106	-0.00729	6e-05	-0.00501	-0.00207	-0.00242	-0.00105	-0.00056	0.00042	0.00141	-0.00198	-0.0068	-0.00518	0.00189	-0.00194	-0.00395	-0.00495	-0.00531	-0.01043	-0.00339	0.01064	-0.00271	-0.00161	-0.00926	0.00023	-1e-05	-0.01064	-0.00493	-0.00038	-0.00254	-0.00108	-0.0007	0.00067	-0.00191	-0.00369	-0.00355	-0.00182
7.1	-0.00632	-0.00367	-0.00074	0.00269	-0.00029	0.00067	-0.0046	0.00088	-0.00339	-0.00116	-0.00748	-0.00247	0.00111	-0.00717	0.00021	-0.00481	-0.00221	-0.00237	-0.00103	-0.00045	0.00033	0.0015	-0.00197	-0.007	-0.00537	0.0016	-0.00173	-0.00394	-0.00498	-0.00532	-0.01054	-0.00351	0.01073	-0.00271	-0.00164	-0.00935	0.00014	-0.00014	-0.01074	-0.00497	-0.00049	-0.00251	-0.00101	-0.00062	0.00077	-0.00185	-0.0037	-0.00355	-0.00181
7.15	-0.00622	-0.00364	-0.00079	0.0025	-2e-05	0.00087	-0.00469	0.00084	-0.0035	-0.00129	-0.00778	-0.00218	0.00124	-0.00704	0.00036	-0.00476	-0.00232	-0.00244	-0.00117	-3e-05	6e-05	0.00146	-0.00181	-0.00715	-0.00546	0.00143	-0.00169	-0.00403	-0.00501	-0.00523	-0.01074	-0.00364	0.01101	-0.00286	-0.00165	-0.00941	4e-05	-0.00026	-0.01088	-0.00495	-0.00057	-0.00256	-0.00099	-0.00045	0.00085	-0.00187	-0.00375	-0.00348	-0.00173
7.2	-0.00594	-0.0036	-0.00083	0.00232	8e-05	0.00107	-0.00475	0.00089	-0.00369	-0.00146	-0.00785	-0.00201	0.00115	-0.00685	0.00035	-0.00467	-0.00242	-0.00241	-0.00128	9e-05	0.00013	0.00128	-0.0015	-0.0072	-0.00553	0.00122	-0.00178	-0.00408	-0.00509	-0.00519	-0.01094	-0.0038	0.01116	-0.0034	-0.00159	-0.00936	-4e-05	-0.00051	-0.01101	-0.0048	-0.00064	-0.00253	-0.00093	-0.00034	0.00098	-0.00195	-0.00377	-0.00345	-0.00173
7.25	-0.00574	-0.00353	-0.00079	0.00235	2e-05	0.00117	-0.00466	0.00077	-0.00398	-0.00167	-0.00795	-0.00206	0.00099	-0.00671	0.00037	-0.00474	-0.0024	-0.00235	-0.0014	0.00042	0	0.00136	-0.00126	-0.00733	-0.00553	0.00096	-0.00168	-0.004	-0.00518	-0.00528	-0.01077	-0.00401	0.01161	-0.00369	-0.00161	-0.00925	-2e-05	-0.00074	-0.01109	-0.00471	-0.00059	-0.00252	-0.0009	-0.00042	0.00097	-0.00198	-0.00389	-0.00359	-0.00186
7.3	-0.00578	-0.00341	-0.00064	0.00223	0	0.00133	-0.00475	0.00088	-0.00402	-0.00186	-0.00786	-0.0023	0.00086	-0.00656	0.00036	-0.00475	-0.00242	-0.00231	-0.00139	0.00064	-0.00027	0.00141	-0.00103	-0.00738	-0.00567	0.00069	-0.00161	-0.00412	-0.00548	-0.0051	-0.01084	-0.00423	0.01176	-0.00371	-0.00158	-0.00918	-0.00013	-0.00078	-0.011	-0.00453	-0.00059	-0.00239	-0.00084	-0.00047	0.0011	-0.00208	-0.004	-0.00369	-0.00208
7.35	-0.00601	-0.00339	-0.00085	0.00215	0.0002	0.00154	-0.0049	0.00085	-0.00405	-0.00207	-0.00786	-0.00247	0.00097	-0.00637	0.00036	-0.0046	-0.00246	-0.00235	-0.00147	0.00096	-0.00023	0.0014	-0.00111	-0.00762	-0.00577	0.00037	-0.00159	-0.00439	-0.00594	-0.00505	-0.01089	-0.00431	0.01204	-0.00375	-0.00135	-0.00916	-0.00039	-0.00108	-0.011	-0.00437	-0.00062	-0.00239	-0.00083	-0.00047	0.00119	-0.0022	-0.00413	-0.0037	-0.00227
7.4	-0.00591	-0.0033	-0.00088	0.00216	0.00025	0.00168	-0.00515	0.00066	-0.00402	-0.00234	-0.00771	-0.00255	0.001	-0.00628	0.0004	-0.00452	-0.00246	-0.00238	-0.00155	0.00128	-0.0002	0.00148	-0.00121	-0.00758	-0.00582	0.00026	-0.00152	-0.00447	-0.00623	-0.00502	-0.011	-0.00444	0.01223	-0.00371	-0.00124	-0.0091	-0.00051	-0.00121	-0.01095	-0.00427	-0.00057	-0.0023	-0.00093	-0.00054	0.00117	-0.00236	-0.0042	-0.00369	-0.00244
7.45	-0.00569	-0.00322	-0.00085	0.00213	0.00036	0.00189	-0.00519	0.00071	-0.00406	-0.00239	-0.00759	-0.00254	0.00094	-0.00621	0.00049	-0.0046	-0.00249	-0.00239	-0.00162	0.00148	-0.00027	0.0015	-0.00116	-0.00751	-0.0059	1e-05	-0.00132	-0.00468	-0.00629	-0.00498	-0.01125	-0.00476	0.01256	-0.0038	-0.00121	-0.00916	-0.00054	-0.00153	-0.01119	-0.00405	-0.00054	-0.00218	-0.00086	-0.00049	0.0013	-0.00236	-0.00417	-0.00373	-0.00246
7.5	-0.00561	-0.00308	-0.00081	0.00196	0.00059	0.00208	-0.0053	0.00068	-0.00405	-0.00257	-0.00748	-0.00253	0.00077	-0.00624	0.00061	-0.00448	-0.00254	-0.00248	-0.00169	0.00143	-0.00036	0.00166	-0.00105	-0.00772	-0.0059	-0.00026	-0.00146	-0.0047	-0.00653	-0.005	-0.01132	-0.00499	0.01254	-0.00385	-0.00115	-0.00918	-0.00065	-0.00179	-0.01123	-0.00382	-0.00056	-0.00207	-0.00084	-0.00042	0.00138	-0.00242	-0.00419	-0.00368	-0.00255
7.55	-0.00546	-0.00287	-0.00079	0.00183	0.00064	0.00243	-0.00557	0.0004	-0.00424	-0.00274	-0.00745	-0.00265	0.00082	-0.00612	0.0006	-0.00428	-0.00266	-0.00257	-0.0018	0.00163	-0.00035	0.00183	-0.00093	-0.00781	-0.00625	-0.0004	-0.0017	-0.00476	-0.00664	-0.00491	-0.01143	-0.00515	0.01292	-0.00383	-0.00109	-0.00918	-0.00085	-0.00204	-0.01113	-0.00366	-0.00052	-0.00193	-0.00091	-0.00053	0.00141	-0.00257	-0.00428	-0.00372	-0.00269
7.6	-0.0055	-0.0028	-0.00077	0.00179	0.00084	0.0025	-0.00567	0.00045	-0.0044	-0.00288	-0.00728	-0.00256	0.00084	-0.00591	0.00062	-0.00413	-0.00271	-0.00255	-0.00178	0.00192	-0.00044	0.00193	-0.00077	-0.00785	-0.00625	-0.00038	-0.00163	-0.00476	-0.00672	-0.00481	-0.01145	-0.00532	0.01306	-0.00382	-0.00104	-0.00907	-0.00081	-0.00233	-0.01123	-0.0034	-0.0005	-0.00185	-0.0009	-0.00042	0.00147	-0.00264	-0.00424	-0.00369	-0.00272
7.65	-0.00547	-0.00265	-0.00074	0.0017	0.00101	0.00265	-0.00577	0.00051	-0.00455	-0.00308	-0.00718	-0.00252	0.00079	-0.00558	0.00035	-0.00396	-0.00274	-0.00273	-0.00169	0.00206	-0.00043	0.0019	-0.00085	-0.0079	-0.00629	-0.0003	-0.00155	-0.00486	-0.00683	-0.00469	-0.01159	-0.00542	0.01337	-0.00375	-0.00086	-0.00903	-0.00076	-0.00262	-0.01128	-0.00326	-0.00047	-0.00175	-0.00087	-0.00033	0.00158	-0.00283	-0.00426	-0.00367	-0.0028
7.7	-0.00552	-0.00249	-0.00088	0.00159	0.00115	0.00287	-0.0058	0.00044	-0.00468	-0.00325	-0.00726	-0.00262	0.00086	-0.00544	0.00033	-0.0038	-0.00296	-0.00291	-0.0018	0.00225	-0.00035	0.00208	-0.0008	-0.00797	-0.00639	-0.00021	-0.00147	-0.00496	-0.00698	-0.00463	-0.01171	-0.00544	0.01363	-0.00374	-0.0007	-0.00887	-0.00085	-0.0031	-0.01135	-0.00323	-0.00045	-0.00175	-0.00083	-0.00034	0.00165	-0.0029	-0.00437	-0.0037	-0.00293
7.75	-0.00556	-0.00247	-0.00102	0.00137	0.00139	0.00304	-0.00606	0.00026	-0.00466	-0.00332	-0.00707	-0.00296	0.001	-0.00526	0.00035	-0.00374	-0.00313	-0.00282	-0.0019	0.00227	-0.00023	0.00233	-0.00074	-0.00795	-0.00633	-0.00045	-0.00152	-0.00504	-0.00718	-0.0045	-0.01175	-0.00568	0.01375	-0.00378	-0.00058	-0.00889	-0.00094	-0.00353	-0.01124	-0.00294	-0.00055	-0.00168	-0.00092	-0.00043	0.00165	-0.00301	-0.00445	-0.00378	-0.00314
7.8	-0.00571	-0.00229	-0.00085	0.00131	0.00159	0.00329	-0.00621	0.00021	-0.00468	-0.00333	-0.00689	-0.00296	0.00113	-0.00495	0.00015	-0.00354	-0.00337	-0.00287	-0.00192	0.00248	-0.00015	0.00247	-0.00065	-0.00787	-0.00641	-0.00049	-0.0015	-0.00512	-0.00741	-0.00445	-0.01176	-0.00593	0.01419	-0.00368	-0.00058	-0.009	-0.00117	-0.00389	-0.01125	-0.00293	-0.00049	-0.00148	-0.0009	-0.00038	0.00175	-0.00313	-0.00439	-0.00372	-0.00314
7.85	-0.00574	-0.00218	-0.00088	0.00129	0.00181	0.00339	-0.00608	0.00025	-0.00478	-0.00357	-0.00676	-0.00307	0.00117	-0.00489	0.00015	-0.00331	-0.00333	-0.00292	-0.00205	0.00254	-0.00015	0.00265	-0.0007	-0.00766	-0.00656	-0.00053	-0.00135	-0.00527	-0.00759	-0.00454	-0.01164	-0.00593	0.01439	-0.00345	-0.00057	-0.00902	-0.00129	-0.00421	-0.01119	-0.00309	-0.00044	-0.00141	-0.00081	-0.00033	0.00182	-0.00316	-0.00446	-0.00372	-0.00332
7.9	-0.00569	-0.00192	-0.00102	0.00136	0.00196	0.00352	-0.006	0.00014	-0.00492	-0.00368	-0.00665	-0.00308	0.00129	-0.00496	0.00012	-0.00338	-0.00328	-0.0029	-0.002	0.00266	-0.00021	0.00274	-0.00059	-0.00778	-0.00658	-0.00079	-0.00119	-0.00532	-0.00772	-0.00459	-0.01169	-0.00607	0.0145	-0.00344	-0.00054	-0.0089	-0.0014	-0.00444	-0.01101	-0.00343	-0.00028	-0.00138	-0.00078	-0.00032	0.00183	-0.00318	-0.00447	-0.00379	-0.00338
7.95	-0.00561	-0.0018	-0.00107	0.00137	0.00224	0.00358	-0.00609	0.0003	-0.00488	-0.00384	-0.00665	-0.00309	0.00154	-0.00487	0	-0.00343	-0.00323	-0.00292	-0.00201	0.00292	-0.00026	0.0028	-0.00052	-0.00806	-0.00669	-0.00084	-0.00108	-0.00531	-0.0079	-0.00455	-0.01182	-0.00623	0.01476	-0.00348	-0.00052	-0.00885	-0.00141	-0.00473	-0.01099	-0.00341	-0.00021	-0.00138	-0.00073	-0.00018	0.00194	-0.00331	-0.00452	-0.0038	-0.00346
8	-0.00563	-0.00174	-0.00118	0.00149	0.00241	0.00355	-0.00618	0.00028	-0.00502	-0.00398	-0.00676	-0.00297	0.00157	-0.00477	-3e-05	-0.00331	-0.00328	-0.00304	-0.00192	0.00323	-0.00046	0.00287	-0.0004	-0.00804	-0.00686	-0.00095	-0.00091	-0.00533	-0.00789	-0.00446	-0.01169	-0.00639	0.01489	-0.00341	-0.00052	-0.00889	-0.00152	-0.00497	-0.0112	-0.00348	-0.00012	-0.00146	-0.00078	-9e-05	0.00191	-0.00339	-0.00457	-0.00376	-0.00347
8.05	-0.0057	-0.00177	-0.00121	0.00136	0.00255	0.00357	-0.00638	0.00028	-0.00512	-0.00416	-0.00686	-0.00313	0.00161	-0.00463	-9e-05	-0.00323	-0.00359	-0.00316	-0.00191	0.00346	-0.00044	0.00309	-0.00042	-0.00808	-0.00692	-0.00083	-0.00086	-0.00539	-0.00807	-0.00426	-0.01158	-0.0064	0.01504	-0.0034	-0.00036	-0.00862	-0.00172	-0.00513	-0.01119	-0.00338	-0.0002	-0.0015	-0.00084	-0.0001	0.00192	-0.00354	-0.00471	-0.00382	-0.00364
8.1	-0.00582	-0.00164	-0.00134	0.00131	0.00277	0.00379	-0.00637	0.0004	-0.00512	-0.00441	-0.0069	-0.00328	0.00182	-0.00453	-0.00015	-0.00305	-0.00388	-0.0031	-0.0019	0.0037	-0.0004	0.00316	-0.00029	-0.00805	-0.00669	-0.00084	-0.00083	-0.00551	-0.00828	-0.0042	-0.0114	-0.00644	0.01524	-0.00333	-0.00037	-0.00845	-0.00168	-0.00538	-0.01105	-0.00347	-0.00016	-0.00148	-0.00072	-3e-05	0.00209	-0.00364	-0.00486	-0.00381	-0.00384
8.15	-0.00595	-0.00152	-0.0011	0.00127	0.00297	0.00397	-0.00636	0.00036	-0.00524	-0.00464	-0.00702	-0.00339	0.00186	-0.00462	-0.00026	-0.00309	-0.00385	-0.00312	-0.00199	0.00389	-0.00043	0.00325	-0.00021	-0.00785	-0.00654	-0.00076	-0.00063	-0.00562	-0.00847	-0.00416	-0.01133	-0.00655	0.01545	-0.00335	-0.00037	-0.00827	-0.00178	-0.00571	-0.01095	-0.00358	-0.00012	-0.00138	-0.00067	-2e-05	0.00216	-0.00375	-0.00501	-0.0039	-0.00401
8.2	-0.00612	-0.0017	-0.00122	0.0013	0.00314	0.00404	-0.00659	0.0004	-0.00533	-0.0049	-0.00683	-0.0034	0.00199	-0.00462	-0.00031	-0.00299	-0.00378	-0.00307	-0.00184	0.00419	-0.00024	0.00334	-0.00013	-0.00776	-0.00666	-0.00078	-0.00052	-0.00575	-0.00845	-0.00409	-0.01157	-0.00684	0.01566	-0.00343	-0.00025	-0.00827	-0.00224	-0.00597	-0.01083	-0.00363	-0.0002	-0.00133	-0.00071	4e-05	0.00222	-0.00393	-0.00504	-0.0039	-0.00415
8.25	-0.00617	-0.00156	-0.00127	0.00137	0.00331	0.00426	-0.0067	0.00041	-0.00528	-0.00528	-0.00688	-0.00333	0.00201	-0.00452	-0.0003	-0.00296	-0.00388	-0.00307	-0.00174	0.00449	-0.00026	0.0033	-0.0001	-0.0079	-0.00675	-0.00078	-0.00053	-0.00576	-0.00846	-0.00402	-0.01148	-0.00701	0.01577	-0.00357	-0.00015	-0.00845	-0.00255	-0.00641	-0.01068	-0.00376	-9e-05	-0.00129	-0.00067	0.00013	0.00233	-0.00409	-0.00516	-0.00385	-0.0043
8.3	-0.00616	-0.00148	-0.00136	0.00143	0.00331	0.00434	-0.00666	0.00041	-0.00527	-0.00528	-0.00692	-0.00327	0.00197	-0.00445	-0.00054	-0.00284	-0.00419	-0.00326	-0.00158	0.00478	-0.00032	0.00338	6e-05	-0.0079	-0.0068	-0.00067	-0.0005	-0.00587	-0.00859	-0.00406	-0.01143	-0.00716	0.01585	-0.00349	-0.00034	-0.00841	-0.00273	-0.00658	-0.01067	-0.00389	-2e-05	-0.00131	-0.00063	0.00015	0.00237	-0.00416	-0.00515	-0.00379	-0.00427
8.35	-0.0062	-0.00158	-0.00142	0.00137	0.00346	0.00427	-0.00648	0.00062	-0.00525	-0.00548	-0.00694	-0.00328	0.00217	-0.00434	-0.00061	-0.00284	-0.00437	-0.00326	-0.00148	0.00488	-0.00041	0.00325	0.00016	-0.00786	-0.00672	-0.00072	-0.00035	-0.00602	-0.00856	-0.0042	-0.01125	-0.00705	0.01601	-0.00351	-0.00033	-0.00829	-0.00286	-0.00671	-0.01071	-0.00401	-0.0001	-0.00136	-0.00053	0.00026	0.00244	-0.00419	-0.00523	-0.00379	-0.00438
8.4	-0.00623	-0.00154	-0.00132	0.00102	0.00382	0.00432	-0.00643	0.00054	-0.0053	-0.00554	-0.00678	-0.00342	0.00222	-0.00444	-0.00055	-0.00298	-0.0045	-0.00335	-0.00157	0.00518	-0.00031	0.00317	0.0003	-0.00791	-0.00668	-0.00064	-0.00016	-0.00614	-0.00877	-0.00419	-0.01136	-0.00704	0.01613	-0.00351	-0.00032	-0.00821	-0.0031	-0.00689	-0.01054	-0.00423	-0.00026	-0.00126	-0.00052	0.00031	0.00243	-0.00417	-0.00524	-0.0039	-0.00448
8.45	-0.00641	-0.00147	-0.00136	0.00085	0.00412	0.00444	-0.00647	0.00051	-0.0054	-0.00581	-0.00687	-0.00358	0.00239	-0.00443	-0.00065	-0.00286	-0.00456	-0.00326	-0.00163	0.00561	-0.00019	0.00304	0.0004	-0.00784	-0.00676	-0.00045	-0.00012	-0.00629	-0.00892	-0.00418	-0.01145	-0.00719	0.01631	-0.00348	-0.00027	-0.00808	-0.00326	-0.0069	-0.01035	-0.00426	-0.00031	-0.00126	-0.0005	0.00035	0.00247	-0.00431	-0.00542	-0.00394	-0.00469
8.5	-0.0066	-0.00131	-0.00139	0.00084	0.00442	0.0044	-0.00644	0.00055	-0.0055	-0.00581	-0.00683	-0.00368	0.00248	-0.00445	-0.00075	-0.00275	-0.00475	-0.00319	-0.00156	0.00588	-0.00045	0.0028	0.00053	-0.00775	-0.00683	-0.00023	-4e-05	-0.00623	-0.00896	-0.00398	-0.01139	-0.00758	0.01636	-0.00352	-0.00045	-0.00806	-0.00345	-0.00708	-0.01025	-0.00436	-0.00023	-0.00127	-0.00049	0.00043	0.00247	-0.00433	-0.00544	-0.00397	-0.00474
8.55	-0.0067	-0.00128	-0.00132	0.00074	0.00452	0.00451	-0.00658	0.00061	-0.00561	-0.00568	-0.00673	-0.00379	0.00242	-0.0046	-0.00081	-0.00261	-0.00485	-0.00318	-0.00159	0.00592	-0.00058	0.00282	0.00072	-0.00763	-0.00681	-1e-05	5e-05	-0.00622	-0.00912	-0.00389	-0.01144	-0.00761	0.01642	-0.00345	-0.00056	-0.00805	-0.00369	-0.00724	-0.01016	-0.00447	-0.00027	-0.00118	-0.00048	0.00044	0.00256	-0.00435	-0.0054	-0.004	-0.00473
8.6	-0.00668	-0.00118	-0.00127	0.00054	0.00438	0.00456	-0.00652	0.00074	-0.00569	-0.00597	-0.00667	-0.00373	0.00251	-0.00471	-0.00083	-0.00272	-0.00493	-0.0032	-0.00169	0.00579	-0.00064	0.0026	0.00086	-0.00752	-0.00674	0	7e-05	-0.00638	-0.00911	-0.00404	-0.01156	-0.00771	0.01649	-0.00347	-0.0007	-0.00795	-0.00385	-0.00741	-0.01013	-0.00461	-0.00032	-0.00112	-0.0004	0.00046	0.00265	-0.00444	-0.00545	-0.00404	-0.00485
8.65	-0.00674	-0.00104	-0.00141	0.00031	0.00439	0.00475	-0.00653	0.00057	-0.00562	-0.00625	-0.00661	-0.00391	0.00251	-0.00473	-0.00088	-0.00283	-0.00496	-0.00316	-0.00157	0.00616	-0.00076	0.00241	0.00095	-0.00746	-0.00658	-0.00015	1e-05	-0.00642	-0.00899	-0.00418	-0.01157	-0.00786	0.01666	-0.00351	-0.00085	-0.00786	-0.00398	-0.00757	-0.01001	-0.0048	-0.00036	-0.00109	-0.0004	0.00035	0.00266	-0.00455	-0.00559	-0.00412	-0.00508
8.7	-0.0068	-0.00071	-0.00159	0.00044	0.00452	0.00487	-0.00653	0.00043	-0.00573	-0.00619	-0.00657	-0.00397	0.00255	-0.00468	-0.00089	-0.0029	-0.00494	-0.00313	-0.00156	0.00632	-0.00079	0.00215	0.00113	-0.00723	-0.00662	-0.00019	0.00012	-0.00659	-0.00885	-0.00423	-0.01166	-0.00791	0.01668	-0.00354	-0.00093	-0.00807	-0.00433	-0.00772	-0.01001	-0.00498	-0.00013	-0.00109	-0.00041	0.00032	0.00265	-0.00453	-0.00557	-0.0042	-0.00508
8.75	-0.00666	-0.00062	-0.00173	0.00024	0.00462	0.00473	-0.00649	0.00053	-0.00573	-0.0061	-0.00665	-0.004	0.00257	-0.0046	-0.00083	-0.00289	-0.00511	-0.00306	-0.00172	0.00658	-0.00071	0.00192	0.00139	-0.00717	-0.00653	-2e-05	0.00025	-0.0068	-0.00889	-0.00431	-0.01172	-0.00799	0.01679	-0.0036	-0.00116	-0.00821	-0.00443	-0.00779	-0.00986	-0.00511	-0.00019	-0.00121	-0.00041	0.00038	0.00263	-0.00447	-0.00558	-0.0042	-0.00505
8.8	-0.0066	-0.00066	-0.00182	0.00011	0.00472	0.00467	-0.00635	0.00066	-0.00574	-0.00624	-0.00663	-0.00417	0.00265	-0.0047	-0.00081	-0.00278	-0.00522	-0.00308	-0.00182	0.00674	-0.00072	0.00155	0.00163	-0.0071	-0.00652	-5e-05	0.00046	-0.0069	-0.00903	-0.00442	-0.01163	-0.00801	0.01685	-0.00359	-0.00139	-0.00813	-0.00442	-0.00781	-0.0097	-0.00528	-0.00027	-0.00126	-0.00034	0.0004	0.00266	-0.00446	-0.00568	-0.00423	-0.0052
8.85	-0.00662	-0.00067	-0.002	-5e-05	0.00489	0.00478	-0.00628	0.001	-0.0057	-0.00621	-0.00663	-0.00435	0.00245	-0.00479	-0.00072	-0.00286	-0.00525	-0.00315	-0.00181	0.00683	-0.00075	0.00117	0.00167	-0.00691	-0.00643	6e-05	0.0007	-0.00686	-0.00894	-0.0044	-0.01153	-0.00821	0.0168	-0.00366	-0.00148	-0.00807	-0.00437	-0.00796	-0.00959	-0.0056	-0.00036	-0.00128	-0.00016	0.00051	0.00289	-0.0044	-0.00573	-0.0043	-0.00528
8.9	-0.00689	-0.00043	-0.00215	-0.00023	0.00492	0.00469	-0.00659	0.00121	-0.00566	-0.0063	-0.00662	-0.0046	0.00239	-0.00481	-0.0006	-0.00286	-0.00524	-0.00302	-0.00197	0.0068	-0.00077	0.0008	0.0016	-0.00675	-0.00639	4e-05	0.00069	-0.00695	-0.00886	-0.00441	-0.01145	-0.00834	0.01685	-0.0036	-0.00162	-0.00804	-0.00449	-0.00799	-0.00937	-0.00587	-0.00033	-0.00136	-0.00023	0.00051	0.00295	-0.00449	-0.00584	-0.00437	-0.00545
8.95	-0.00702	-0.00043	-0.00223	-0.00037	0.00494	0.00454	-0.00693	0.00107	-0.00542	-0.00625	-0.00667	-0.00466	0.00235	-0.0048	-0.00041	-0.00281	-0.0054	-0.00295	-0.00202	0.00687	-0.00085	0.00061	0.00155	-0.00667	-0.00633	-2e-05	0.00047	-0.00716	-0.00897	-0.00454	-0.01151	-0.00825	0.0166	-0.00358	-0.00201	-0.00806	-0.00491	-0.00813	-0.00924	-0.00603	-0.0004	-0.00145	-0.00044	0.00045	0.0028	-0.00453	-0.00586	-0.00429	-0.00545
9	-0.00708	-0.00037	-0.00229	-0.00063	0.00503	0.00464	-0.00697	0.00094	-0.00534	-0.00632	-0.00653	-0.00471	0.00235	-0.00493	-0.00046	-0.00292	-0.00541	-0.003	-0.00196	0.00696	-0.00087	0.00045	0.00147	-0.00654	-0.00645	1e-05	0.00045	-0.00738	-0.00914	-0.00469	-0.01151	-0.00842	0.01643	-0.00354	-0.00251	-0.00798	-0.00517	-0.00816	-0.00924	-0.00624	-0.0005	-0.00139	-0.00046	0.00042	0.00279	-0.00458	-0.00585	-0.00432	-0.00551
9.05	-0.00711	-0.00028	-0.00236	-0.00067	0.00513	0.00483	-0.00701	0.00096	-0.00527	-0.00642	-0.00648	-0.0048	0.00221	-0.00494	-0.00044	-0.0028	-0.00538	-0.00296	-0.002	0.00706	-0.00065	0.00039	0.0014	-0.00652	-0.0065	0.00014	0.00046	-0.00753	-0.00887	-0.00463	-0.01154	-0.00853	0.01644	-0.00332	-0.00269	-0.008	-0.00527	-0.00832	-0.00916	-0.00644	-0.00047	-0.00133	-0.0004	0.00043	0.00289	-0.00462	-0.0059	-0.00429	-0.00561
9.1	-0.00722	-0.00039	-0.00249	-0.00077	0.00506	0.00487	-0.00715	0.00112	-0.00546	-0.00637	-0.00658	-0.00487	0.00225	-0.00504	-0.00048	-0.00292	-0.00529	-0.00289	-0.00205	0.00697	-0.00058	0.00027	0.00143	-0.00656	-0.00652	4e-05	0.00047	-0.00756	-0.00886	-0.00467	-0.01145	-0.00851	0.01655	-0.00343	-0.00289	-0.008	-0.00544	-0.00844	-0.0092	-0.00653	-0.00058	-0.0014	-0.00038	0.00043	0.00299	-0.00466	-0.00594	-0.00441	-0.00562
9.15	-0.0073	-0.00035	-0.00267	-0.00098	0.00527	0.00484	-0.00718	0.00119	-0.00544	-0.00618	-0.00654	-0.005	0.00232	-0.00518	-0.00043	-0.00285	-0.00547	-0.00299	-0.00216	0.007	-0.00088	0.00016	0.00145	-0.00657	-0.00651	-2e-05	0.00046	-0.00765	-0.00894	-0.00477	-0.01144	-0.00852	0.01638	-0.00342	-0.00303	-0.00796	-0.00552	-0.00862	-0.00912	-0.00652	-0.00066	-0.00145	-0.00038	0.00048	0.00301	-0.00459	-0.0059	-0.00443	-0.00559
9.2	-0.00722	-0.00014	-0.00276	-0.00131	0.00527	0.00482	-0.00713	0.00129	-0.00558	-0.00592	-0.00655	-0.00515	0.00221	-0.00527	-0.0005	-0.00271	-0.00537	-0.00302	-0.00226	0.00726	-0.00117	-7e-05	0.00142	-0.00662	-0.00657	-3e-05	0.0004	-0.00775	-0.00898	-0.00461	-0.01128	-0.0086	0.01622	-0.00352	-0.00316	-0.00812	-0.00571	-0.00861	-0.00891	-0.00664	-0.00072	-0.00149	-0.00034	0.00047	0.00305	-0.00451	-0.00587	-0.00448	-0.00553
9.25	-0.00734	-8e-05	-0.00279	-0.00147	0.00537	0.00454	-0.00718	0.00146	-0.00556	-0.00586	-0.00653	-0.00526	0.00207	-0.00542	-0.00052	-0.00262	-0.00535	-0.003	-0.00224	0.00718	-0.00105	-0.00043	0.00138	-0.00665	-0.00658	-4e-05	0.0004	-0.00799	-0.00916	-0.00444	-0.01132	-0.00865	0.016	-0.00361	-0.00328	-0.00807	-0.00591	-0.0086	-0.0089	-0.0069	-0.00077	-0.00159	-0.00039	0.00052	0.003	-0.00452	-0.00588	-0.00448	-0.00556
9.3	-0.00755	0.00011	-0.00282	-0.00153	0.00549	0.00438	-0.00732	0.00151	-0.00568	-0.006	-0.00647	-0.00549	0.00198	-0.00563	-0.0006	-0.00257	-0.00541	-0.00292	-0.00229	0.00701	-0.00095	-0.00039	0.00129	-0.00668	-0.00638	-5e-05	0.00041	-0.00821	-0.00938	-0.00439	-0.01132	-0.00889	0.01583	-0.00369	-0.00348	-0.00808	-0.00603	-0.0086	-0.0086	-0.00692	-0.00071	-0.00163	-0.00047	0.0005	0.00294	-0.00464	-0.00598	-0.00458	-0.00574
9.35	-0.00767	4e-05	-0.00298	-0.00177	0.00556	0.00425	-0.00737	0.00163	-0.00558	-0.0063	-0.00625	-0.00551	0.00207	-0.00587	-0.00046	-0.00257	-0.00554	-0.00298	-0.00233	0.00686	-0.00105	-0.00038	0.00113	-0.00677	-0.00639	-0.00017	0.00031	-0.00856	-0.0095	-0.00441	-0.01132	-0.00899	0.01565	-0.0035	-0.00361	-0.0081	-0.00623	-0.00861	-0.0086	-0.00714	-0.00086	-0.00166	-0.00049	0.00056	0.00294	-0.00471	-0.00602	-0.00455	-0.0059
9.4	-0.00772	4e-05	-0.00308	-0.00205	0.00557	0.00426	-0.00749	0.00173	-0.00543	-0.00639	-0.006	-0.00585	0.00212	-0.00618	-0.00074	-0.00255	-0.00547	-0.00319	-0.00226	0.00679	-0.00127	-0.00044	0.0009	-0.00684	-0.00663	-0.00013	0.0003	-0.00872	-0.00946	-0.00449	-0.01128	-0.00912	0.01554	-0.00328	-0.00392	-0.00826	-0.00639	-0.00887	-0.00838	-0.00726	-0.001	-0.0016	-0.0005	0.00048	0.00299	-0.00487	-0.00608	-0.00461	-0.00612
9.45	-0.00763	0.00012	-0.00335	-0.00222	0.00551	0.00413	-0.00764	0.00179	-0.00537	-0.00626	-0.00618	-0.00571	0.0023	-0.00631	-0.00083	-0.00239	-0.0056	-0.0034	-0.0022	0.0067	-0.00144	-0.00053	0.00087	-0.00682	-0.00656	-0.00016	0.00014	-0.00888	-0.00942	-0.00451	-0.01118	-0.00912	0.01547	-0.00317	-0.00405	-0.00826	-0.00649	-0.00906	-0.00839	-0.00736	-0.00105	-0.0018	-0.00057	0.00053	0.00296	-0.00491	-0.00605	-0.00449	-0.00598
9.5	-0.00765	0.00028	-0.00326	-0.0024	0.00543	0.00397	-0.00768	0.00186	-0.00533	-0.0062	-0.00644	-0.00563	0.00239	-0.0066	-0.00103	-0.00236	-0.00558	-0.00333	-0.00241	0.00655	-0.00137	-0.00081	0.0008	-0.00691	-0.00641	-0.0001	0.00012	-0.00887	-0.00925	-0.00448	-0.01118	-0.00898	0.01546	-0.00361	-0.00426	-0.00836	-0.00662	-0.00912	-0.00839	-0.00744	-0.00106	-0.00191	-0.00061	0.00055	0.00291	-0.00497	-0.00609	-0.00444	-0.00591
9.55	-0.00757	0.00024	-0.00334	-0.00261	0.00523	0.00386	-0.00764	0.00192	-0.00542	-0.00637	-0.00658	-0.00588	0.0022	-0.00671	-0.00126	-0.00247	-0.00553	-0.00339	-0.00246	0.00645	-0.00152	-0.00101	0.00097	-0.00683	-0.00633	-0.00035	-2e-05	-0.00902	-0.00921	-0.0044	-0.01119	-0.00913	0.01537	-0.00397	-0.00425	-0.00826	-0.00656	-0.00916	-0.00829	-0.00759	-0.00118	-0.00202	-0.00062	0.00042	0.00289	-0.00509	-0.00627	-0.00459	-0.00612
9.6	-0.00757	0.00012	-0.00349	-0.0028	0.0051	0.0039	-0.00758	0.0021	-0.00536	-0.00652	-0.00654	-0.0062	0.00192	-0.00664	-0.00152	-0.00238	-0.00541	-0.00346	-0.00254	0.00636	-0.00153	-0.00116	0.00107	-0.00694	-0.00635	-0.00048	-6e-05	-0.00932	-0.00912	-0.00452	-0.01129	-0.00912	0.01529	-0.00411	-0.00429	-0.00816	-0.00656	-0.00893	-0.0081	-0.00758	-0.00134	-0.00204	-0.00052	0.00033	0.003	-0.0052	-0.00642	-0.00464	-0.00636
9.65	-0.00798	1e-05	-0.00343	-0.00302	0.00514	0.0039	-0.00757	0.00229	-0.00535	-0.00654	-0.00653	-0.00655	0.00195	-0.00659	-0.00171	-0.00229	-0.00548	-0.00336	-0.0025	0.00636	-0.00169	-0.00121	0.00093	-0.00703	-0.00638	-0.00042	-0.00014	-0.00974	-0.0093	-0.00458	-0.0113	-0.00923	0.01502	-0.00411	-0.00431	-0.00831	-0.0067	-0.0091	-0.00785	-0.00779	-0.0015	-0.00202	-0.00046	0.00029	0.00309	-0.00527	-0.00654	-0.00473	-0.00654
9.7	-0.00811	0.00022	-0.00354	-0.00292	0.00506	0.0038	-0.00762	0.00235	-0.00534	-0.00658	-0.00646	-0.00652	0.00204	-0.00671	-0.00195	-0.00229	-0.0057	-0.00344	-0.00262	0.00625	-0.00179	-0.00128	0.00067	-0.00716	-0.00636	-0.00042	-0.0001	-0.01002	-0.00947	-0.00473	-0.01116	-0.00927	0.01486	-0.00429	-0.00443	-0.0083	-0.00672	-0.00922	-0.0077	-0.0078	-0.00135	-0.00206	-0.00049	0.00029	0.00307	-0.00538	-0.00652	-0.00471	-0.00655
9.75	-0.00828	0.00028	-0.00356	-0.00292	0.00486	0.00381	-0.00778	0.00224	-0.00525	-0.0066	-0.00651	-0.00662	0.00177	-0.00693	-0.00207	-0.00223	-0.00575	-0.00338	-0.00251	0.00593	-0.00169	-0.00137	0.00053	-0.00724	-0.00634	-0.0006	-0.00013	-0.01031	-0.00942	-0.00471	-0.01118	-0.00907	0.01468	-0.00443	-0.00448	-0.00849	-0.00671	-0.0093	-0.00776	-0.00785	-0.00132	-0.00208	-0.00057	0.00016	0.00302	-0.00548	-0.00657	-0.0047	-0.00661
9.8	-0.00831	0.00038	-0.00358	-0.00312	0.00491	0.00392	-0.00781	0.00232	-0.00531	-0.00658	-0.00644	-0.00681	0.00156	-0.00725	-0.00217	-0.00213	-0.00574	-0.00341	-0.00245	0.00573	-0.00159	-0.00143	0.00042	-0.0073	-0.00629	-0.00085	-0.00043	-0.01058	-0.00927	-0.00482	-0.01117	-0.00919	0.01427	-0.00447	-0.00436	-0.00857	-0.00669	-0.00917	-0.00791	-0.00784	-0.00137	-0.00203	-0.00052	0.00014	0.00312	-0.00552	-0.00661	-0.00475	-0.00669
9.85	-0.00832	0.00041	-0.00371	-0.00344	0.00501	0.00371	-0.0078	0.00231	-0.00528	-0.00653	-0.00644	-0.0069	0.00142	-0.00741	-0.00223	-0.00209	-0.00578	-0.00341	-0.00259	0.00573	-0.0017	-0.00148	0.00038	-0.00744	-0.00633	-0.00101	-0.00073	-0.01075	-0.00916	-0.00479	-0.01119	-0.00932	0.01396	-0.00454	-0.00439	-0.00868	-0.00679	-0.00921	-0.00778	-0.00792	-0.00151	-0.00214	-0.00059	0.00014	0.00301	-0.00552	-0.00662	-0.00475	-0.00671
9.9	-0.00847	0.00044	-0.00387	-0.00375	0.00486	0.00365	-0.00785	0.00237	-0.0054	-0.00657	-0.00662	-0.00696	0.00145	-0.00753	-0.00238	-0.00217	-0.00587	-0.00346	-0.00255	0.00561	-0.00172	-0.00154	0.00024	-0.00745	-0.00636	-0.00101	-0.0009	-0.01099	-0.00911	-0.00474	-0.01128	-0.00931	0.01362	-0.00466	-0.00447	-0.00871	-0.00686	-0.00916	-0.00772	-0.00824	-0.00165	-0.00228	-0.00061	9e-05	0.00301	-0.0056	-0.00671	-0.00484	-0.00676
9.95	-0.00847	0.00042	-0.00401	-0.00376	0.00482	0.00355	-0.0079	0.00251	-0.00537	-0.00645	-0.00654	-0.00704	0.00134	-0.00757	-0.00289	-0.00228	-0.00588	-0.00349	-0.0024	0.00547	-0.00175	-0.00172	0.00013	-0.00753	-0.00638	-0.00091	-0.00105	-0.0113	-0.00918	-0.00476	-0.01125	-0.00926	0.01348	-0.00483	-0.00431	-0.00877	-0.0067	-0.00915	-0.00758	-0.00832	-0.00167	-0.00233	-0.00061	9e-05	0.00303	-0.00574	-0.00667	-0.00489	-0.00674
10	-0.0085	0.00055	-0.00415	-0.00379	0.0049	0.00344	-0.00794	0.00258	-0.00523	-0.00641	-0.00659	-0.00737	0.00129	-0.00773	-0.00293	-0.00231	-0.00588	-0.00353	-0.00251	0.00548	-0.00182	-0.00194	5e-05	-0.00759	-0.00636	-0.00075	-0.0011	-0.01144	-0.00909	-0.00478	-0.0112	-0.00926	0.0133	-0.005	-0.00424	-0.00878	-0.00676	-0.00894	-0.00748	-0.00837	-0.00162	-0.00243	-0.00064	3e-05	0.00301	-0.00576	-0.00679	-0.00497	-0.00689
10.05	-0.00861	0.00065	-0.00453	-0.00396	0.00493	0.00337	-0.00816	0.0026	-0.00515	-0.00639	-0.00653	-0.00775	0.00111	-0.00791	-0.00301	-0.00249	-0.00595	-0.00337	-0.00272	0.00538	-0.00176	-0.00196	0	-0.00752	-0.00642	-0.001	-0.0013	-0.01172	-0.00905	-0.0047	-0.01122	-0.00915	0.01291	-0.00506	-0.00408	-0.00886	-0.00691	-0.00881	-0.00754	-0.00828	-0.00165	-0.00256	-0.00073	-7e-05	0.00298	-0.00585	-0.00689	-0.00513	-0.00707
10.1	-0.00882	0.00069	-0.00471	-0.00403	0.0049	0.00337	-0.00822	0.00271	-0.00512	-0.00633	-0.00636	-0.00784	0.00097	-0.00798	-0.00325	-0.00234	-0.00607	-0.00326	-0.00271	0.00525	-0.0018	-0.00205	-0.00013	-0.00741	-0.00635	-0.00139	-0.00151	-0.01193	-0.00897	-0.00466	-0.01122	-0.00907	0.01263	-0.00504	-0.0039	-0.0091	-0.00721	-0.00874	-0.00753	-0.00833	-0.00167	-0.00256	-0.00071	-7e-05	0.00304	-0.00593	-0.00684	-0.0051	-0.00708
10.15	-0.00886	0.00081	-0.00484	-0.00404	0.00483	0.00312	-0.00826	0.00267	-0.00503	-0.00631	-0.00632	-0.00802	0.0009	-0.00808	-0.00343	-0.00222	-0.00611	-0.00333	-0.00267	0.00513	-0.00192	-0.00215	-0.00018	-0.00736	-0.00624	-0.00145	-0.00165	-0.01218	-0.00911	-0.0048	-0.01124	-0.00924	0.01231	-0.00491	-0.00396	-0.00906	-0.00721	-0.00869	-0.00742	-0.00865	-0.00161	-0.00268	-0.00082	-0.00017	0.00289	-0.006	-0.00688	-0.00509	-0.00716
10.2	-0.00892	0.00087	-0.00507	-0.00404	0.00478	0.00293	-0.00834	0.00259	-0.00506	-0.00625	-0.00625	-0.00815	0.00093	-0.00822	-0.00348	-0.00248	-0.00599	-0.0033	-0.00257	0.00496	-0.00184	-0.00219	-0.00022	-0.00715	-0.00599	-0.00146	-0.00173	-0.01252	-0.00906	-0.00515	-0.01134	-0.00916	0.01218	-0.00493	-0.00417	-0.00928	-0.00728	-0.00873	-0.00733	-0.00913	-0.00158	-0.00279	-0.00094	-0.00026	0.00276	-0.00602	-0.00688	-0.00523	-0.0072
10.25	-0.009	0.00102	-0.00527	-0.00397	0.00477	0.00291	-0.00837	0.00258	-0.00511	-0.00627	-0.0063	-0.00811	0.00082	-0.00846	-0.00361	-0.0028	-0.00592	-0.00313	-0.00233	0.00479	-0.00188	-0.00237	-0.00027	-0.00727	-0.00596	-0.00161	-0.00182	-0.01255	-0.00902	-0.00525	-0.01135	-0.00921	0.01187	-0.00509	-0.00413	-0.00934	-0.0074	-0.00862	-0.0073	-0.00944	-0.00147	-0.00288	-0.00096	-0.00025	0.00274	-0.00608	-0.00689	-0.00534	-0.00719
10.3	-0.0091	0.00123	-0.00548	-0.00394	0.00471	0.0028	-0.00861	0.00266	-0.00516	-0.00614	-0.00642	-0.00812	0.00077	-0.00863	-0.00369	-0.0029	-0.00582	-0.00314	-0.0023	0.00452	-0.00187	-0.0025	-0.00029	-0.00741	-0.00599	-0.0017	-0.00194	-0.01275	-0.009	-0.00504	-0.01131	-0.0091	0.01159	-0.00513	-0.00415	-0.00946	-0.00738	-0.00857	-0.00758	-0.00945	-0.00135	-0.00303	-0.00105	-0.00025	0.00273	-0.00614	-0.00689	-0.00539	-0.00713
10.35	-0.00921	0.00119	-0.00552	-0.00391	0.00465	0.00255	-0.0087	0.00256	-0.00499	-0.00614	-0.00667	-0.00814	0.00077	-0.00886	-0.00385	-0.00279	-0.00584	-0.00345	-0.00206	0.00447	-0.002	-0.00266	-0.00029	-0.00738	-0.00584	-0.00176	-0.0021	-0.01292	-0.00903	-0.00504	-0.01125	-0.00888	0.01124	-0.00521	-0.00437	-0.00938	-0.00736	-0.00838	-0.00763	-0.00955	-0.00136	-0.00321	-0.00119	-0.00031	0.00255	-0.00623	-0.00698	-0.0053	-0.00714
10.4	-0.0094	0.00134	-0.00555	-0.00394	0.00472	0.00249	-0.0087	0.00261	-0.00487	-0.00597	-0.00667	-0.00826	0.00084	-0.00901	-0.00399	-0.00287	-0.00602	-0.00349	-0.00199	0.00433	-0.00186	-0.00278	-0.00022	-0.00726	-0.00559	-0.00172	-0.00206	-0.01315	-0.00906	-0.00519	-0.01092	-0.00873	0.01094	-0.00515	-0.00443	-0.00937	-0.00733	-0.00822	-0.00745	-0.0095	-0.0013	-0.00324	-0.0012	-0.00031	0.00255	-0.00622	-0.00696	-0.00533	-0.00711
10.45	-0.00942	0.00143	-0.00553	-0.00391	0.00488	0.00243	-0.0088	0.00272	-0.00478	-0.00603	-0.00658	-0.00819	0.00076	-0.00915	-0.004	-0.00295	-0.00599	-0.00323	-0.00191	0.00419	-0.00186	-0.00283	-0.00024	-0.00703	-0.00543	-0.00184	-0.00213	-0.01351	-0.00887	-0.00515	-0.01089	-0.00869	0.01074	-0.0052	-0.00439	-0.00937	-0.00705	-0.00837	-0.00733	-0.00964	-0.00124	-0.00322	-0.00121	-0.00019	0.00257	-0.00627	-0.00693	-0.0053	-0.00711
10.5	-0.00962	0.00132	-0.00559	-0.00389	0.00481	0.00243	-0.00896	0.00267	-0.00493	-0.00609	-0.00665	-0.00822	0.00063	-0.00941	-0.00417	-0.00287	-0.00598	-0.00312	-0.00187	0.00392	-0.00187	-0.00274	-0.00034	-0.00674	-0.00543	-0.00181	-0.00215	-0.01377	-0.00876	-0.00509	-0.01117	-0.00863	0.01053	-0.00514	-0.00444	-0.0094	-0.00729	-0.00829	-0.00738	-0.00971	-0.00128	-0.00327	-0.00128	-0.00024	0.00255	-0.0064	-0.00698	-0.00534	-0.00715
10.55	-0.00991	0.00135	-0.00572	-0.00367	0.00492	0.00242	-0.00901	0.00263	-0.00492	-0.00614	-0.00665	-0.00822	0.00056	-0.00961	-0.00438	-0.00291	-0.00593	-0.00303	-0.00189	0.00363	-0.00199	-0.00269	-0.00041	-0.0067	-0.00547	-0.0017	-0.00228	-0.01397	-0.00891	-0.00499	-0.01129	-0.00875	0.01047	-0.0051	-0.0046	-0.00965	-0.00761	-0.00823	-0.00744	-0.00967	-0.00116	-0.00331	-0.00132	-0.00022	0.00252	-0.00651	-0.007	-0.00535	-0.00718
10.6	-0.00981	0.00133	-0.00591	-0.00343	0.00474	0.00235	-0.00901	0.00264	-0.00477	-0.00603	-0.00669	-0.0082	0.00058	-0.00979	-0.00461	-0.00297	-0.00591	-0.00316	-0.00159	0.00345	-0.00214	-0.00294	-0.00037	-0.00678	-0.00545	-0.00171	-0.00233	-0.01413	-0.00896	-0.00499	-0.0113	-0.00863	0.01026	-0.00518	-0.00466	-0.00981	-0.0077	-0.00813	-0.00737	-0.00946	-0.00105	-0.00341	-0.00134	-0.00027	0.00249	-0.00655	-0.00697	-0.00531	-0.00711
10.65	-0.00984	0.00141	-0.00618	-0.00342	0.00465	0.00215	-0.009	0.00261	-0.00462	-0.00594	-0.00674	-0.00828	0.00041	-0.0101	-0.00457	-0.00311	-0.00601	-0.00317	-0.00119	0.00334	-0.0021	-0.00327	-0.00043	-0.00674	-0.00533	-0.00166	-0.00226	-0.01426	-0.00895	-0.00505	-0.01119	-0.00836	0.0101	-0.00524	-0.00477	-0.00995	-0.00778	-0.00797	-0.00725	-0.00962	-0.001	-0.00359	-0.00141	-0.00034	0.00238	-0.0065	-0.00698	-0.00533	-0.00711
10.7	-0.00999	0.00137	-0.00619	-0.00351	0.00478	0.00207	-0.00887	0.00264	-0.00461	-0.00593	-0.0068	-0.00814	0.00029	-0.01034	-0.00477	-0.00307	-0.00607	-0.00307	-0.00112	0.00327	-0.00219	-0.00332	-0.00057	-0.0067	-0.00516	-0.00161	-0.00228	-0.01445	-0.00886	-0.00507	-0.01133	-0.00811	0.00991	-0.00525	-0.00485	-0.01004	-0.00797	-0.00783	-0.00712	-0.00966	-0.00107	-0.00364	-0.00138	-0.00024	0.00235	-0.00652	-0.00695	-0.00527	-0.00703
10.75	-0.01021	0.00151	-0.00618	-0.00344	0.00489	0.002	-0.00895	0.00261	-0.00479	-0.00591	-0.00675	-0.00818	0.00012	-0.01055	-0.00468	-0.00302	-0.00622	-0.00306	-0.00103	0.00315	-0.00227	-0.00336	-0.00071	-0.00656	-0.00511	-0.00152	-0.00228	-0.01465	-0.00899	-0.00516	-0.01144	-0.00807	0.00966	-0.00511	-0.00496	-0.01026	-0.0079	-0.00763	-0.0071	-0.0097	-0.00096	-0.00364	-0.00144	-0.00022	0.0023	-0.00651	-0.00694	-0.00533	-0.00704
10.8	-0.01025	0.00148	-0.00627	-0.00335	0.00513	0.00185	-0.00904	0.00287	-0.00483	-0.00574	-0.00656	-0.00835	-4e-05	-0.01075	-0.00476	-0.00301	-0.00627	-0.00309	-0.00079	0.00312	-0.00243	-0.00341	-0.0009	-0.00648	-0.00494	-0.00153	-0.00245	-0.01466	-0.00893	-0.00509	-0.01145	-0.00807	0.00924	-0.00508	-0.00519	-0.01037	-0.0078	-0.00755	-0.00702	-0.00952	-0.00093	-0.00366	-0.00144	-0.00011	0.00236	-0.00651	-0.00688	-0.00539	-0.00704
10.85	-0.01029	0.00148	-0.00641	-0.00321	0.00516	0.00174	-0.00907	0.00314	-0.00473	-0.00564	-0.00662	-0.00834	-0.00018	-0.01108	-0.00493	-0.00308	-0.00632	-0.0031	-0.00068	0.00302	-0.0025	-0.00348	-0.00117	-0.00641	-0.00476	-0.00137	-0.00254	-0.01488	-0.00895	-0.00508	-0.01146	-0.008	0.0089	-0.00488	-0.00544	-0.01043	-0.00788	-0.00741	-0.00704	-0.0096	-0.00086	-0.00376	-0.00139	-1e-05	0.00244	-0.00654	-0.00686	-0.00538	-0.00699
10.9	-0.01031	0.00154	-0.00645	-0.00318	0.00493	0.00175	-0.00911	0.00319	-0.00456	-0.00551	-0.00655	-0.00823	-0.00023	-0.01124	-0.00504	-0.00318	-0.00632	-0.00286	-0.00051	0.00283	-0.00252	-0.00362	-0.00136	-0.00648	-0.00439	-0.00119	-0.00272	-0.01501	-0.00888	-0.00513	-0.01137	-0.00791	0.00861	-0.00496	-0.00556	-0.01037	-0.00794	-0.00709	-0.00695	-0.00966	-0.00082	-0.00375	-0.00139	-3e-05	0.00247	-0.00655	-0.00676	-0.00532	-0.00687
10.95	-0.01028	0.00169	-0.00656	-0.00317	0.00487	0.00184	-0.00915	0.00276	-0.00434	-0.00544	-0.0066	-0.00817	-0.00028	-0.01148	-0.00506	-0.00334	-0.00625	-0.00287	-0.00035	0.00254	-0.00252	-0.00356	-0.00168	-0.00646	-0.00417	-0.00098	-0.00286	-0.01517	-0.00867	-0.0054	-0.01147	-0.00778	0.00843	-0.00498	-0.00567	-0.01041	-0.00794	-0.00693	-0.00672	-0.00965	-0.00074	-0.00377	-0.00151	-0.00018	0.0023	-0.00655	-0.00673	-0.00528	-0.0068
11	-0.01039	0.00173	-0.00657	-0.00305	0.00476	0.00194	-0.00916	0.00263	-0.00424	-0.00541	-0.00651	-0.00828	-0.0004	-0.01162	-0.00532	-0.00342	-0.00623	-0.00282	-0.00025	0.0023	-0.00256	-0.00368	-0.00182	-0.00638	-0.00407	-0.00117	-0.00297	-0.01534	-0.00828	-0.00564	-0.01153	-0.00766	0.0082	-0.00497	-0.00587	-0.01076	-0.00798	-0.00671	-0.00681	-0.00965	-0.00066	-0.00371	-0.00153	-0.00029	0.00228	-0.00663	-0.00673	-0.00531	-0.00684
11.05	-0.01028	0.00178	-0.00657	-0.00301	0.00469	0.00173	-0.00917	0.00265	-0.00416	-0.00526	-0.00661	-0.00841	-0.00038	-0.01176	-0.00532	-0.00346	-0.00618	-0.00277	-0.00015	0.002	-0.00261	-0.00377	-0.002	-0.00653	-0.00396	-0.00112	-0.00304	-0.01534	-0.00813	-0.00558	-0.01162	-0.00749	0.008	-0.00503	-0.00607	-0.01082	-0.00809	-0.00651	-0.00685	-0.00967	-0.00061	-0.00381	-0.00159	-0.00035	0.00219	-0.00658	-0.00676	-0.00534	-0.00683
11.1	-0.01026	0.00192	-0.00679	-0.00293	0.00463	0.00147	-0.00906	0.00279	-0.00412	-0.00503	-0.00664	-0.00853	-0.00059	-0.01204	-0.00536	-0.00358	-0.00615	-0.00264	-5e-05	0.00193	-0.00258	-0.00388	-0.00218	-0.00663	-0.00377	-0.00098	-0.003	-0.0155	-0.00799	-0.0055	-0.01161	-0.00733	0.00793	-0.00508	-0.00622	-0.01079	-0.00809	-0.00613	-0.00678	-0.00978	-0.0005	-0.00398	-0.0016	-0.00037	0.00213	-0.00648	-0.00673	-0.00541	-0.00678
11.15	-0.01033	0.00198	-0.00697	-0.00283	0.00447	0.00145	-0.00883	0.00303	-0.00395	-0.00483	-0.00667	-0.00856	-0.00084	-0.01225	-0.00547	-0.00353	-0.00606	-0.00253	-1e-05	0.0017	-0.00264	-0.00389	-0.00242	-0.00669	-0.00352	-0.00096	-0.0029	-0.01563	-0.00788	-0.00559	-0.0117	-0.00704	0.00771	-0.00509	-0.00635	-0.01086	-0.00787	-0.00589	-0.00693	-0.00984	-0.00042	-0.00406	-0.00145	-0.00035	0.00224	-0.00637	-0.00668	-0.00534	-0.00669
11.2	-0.01063	0.00205	-0.00704	-0.00275	0.00441	0.00151	-0.00902	0.0031	-0.00374	-0.00464	-0.0067	-0.00845	-0.00096	-0.01245	-0.00541	-0.00365	-0.00592	-0.00254	5e-05	0.00157	-0.00273	-0.00386	-0.00288	-0.00678	-0.00328	-0.00086	-0.00304	-0.01581	-0.0078	-0.0057	-0.01153	-0.00683	0.00736	-0.0051	-0.00644	-0.01087	-0.00769	-0.00563	-0.00692	-0.00982	-0.00035	-0.00407	-0.00147	-0.00031	0.0023	-0.00635	-0.00659	-0.00528	-0.00654
11.25	-0.01063	0.00207	-0.00706	-0.00267	0.00449	0.00136	-0.00937	0.00297	-0.00354	-0.00445	-0.00658	-0.00857	-0.00124	-0.01249	-0.00529	-0.00355	-0.00586	-0.00234	0.00018	0.00113	-0.00261	-0.00393	-0.00347	-0.00687	-0.00323	-0.00067	-0.00325	-0.01589	-0.00765	-0.00566	-0.01144	-0.00675	0.00717	-0.00512	-0.0066	-0.01085	-0.008	-0.00529	-0.00694	-0.00992	-0.0003	-0.00409	-0.00168	-0.00037	0.00216	-0.00637	-0.00653	-0.00522	-0.00651
11.3	-0.01078	0.00226	-0.00706	-0.00248	0.00443	0.00125	-0.00927	0.00273	-0.0032	-0.00444	-0.00652	-0.00849	-0.00128	-0.01272	-0.00517	-0.00359	-0.00581	-0.00212	0.00026	0.00101	-0.00253	-0.00387	-0.00385	-0.00707	-0.00319	-0.00061	-0.00347	-0.01598	-0.00765	-0.00572	-0.01146	-0.00656	0.007	-0.00496	-0.00692	-0.0108	-0.00808	-0.00492	-0.00702	-0.01	-0.00011	-0.00411	-0.00176	-0.00044	0.00199	-0.00629	-0.00648	-0.00509	-0.00646
11.35	-0.01079	0.00224	-0.00715	-0.00242	0.00446	0.00117	-0.00944	0.00268	-0.00308	-0.00438	-0.0065	-0.00843	-0.0013	-0.01284	-0.0053	-0.0037	-0.00569	-0.00215	0.0005	0.00077	-0.00254	-0.00377	-0.0041	-0.00731	-0.00321	-0.00043	-0.00357	-0.01599	-0.00743	-0.00577	-0.01145	-0.00641	0.00667	-0.0049	-0.00704	-0.01065	-0.00812	-0.00451	-0.00709	-0.01016	-9e-05	-0.00416	-0.00186	-0.00043	0.00192	-0.00637	-0.00643	-0.00507	-0.0064
11.4	-0.0107	0.0022	-0.00738	-0.00255	0.00423	0.00111	-0.00946	0.00269	-0.00315	-0.00431	-0.00658	-0.00846	-0.00134	-0.01304	-0.00539	-0.00382	-0.00555	-0.00217	0.00063	0.00051	-0.00249	-0.00357	-0.00436	-0.00756	-0.00312	-0.0003	-0.00346	-0.01603	-0.00709	-0.00585	-0.01141	-0.00605	0.00645	-0.00499	-0.00717	-0.01072	-0.00806	-0.00426	-0.00728	-0.01011	-0.00017	-0.00428	-0.00188	-0.00051	0.0019	-0.00638	-0.00645	-0.00514	-0.00638
11.45	-0.01061	0.00233	-0.00756	-0.00248	0.00415	0.00103	-0.00942	0.00274	-0.00318	-0.00399	-0.00666	-0.00852	-0.00135	-0.01311	-0.00535	-0.00371	-0.00559	-0.00215	0.00067	0.00035	-0.00259	-0.00339	-0.00456	-0.00773	-0.00292	-0.0003	-0.00363	-0.01599	-0.0069	-0.00582	-0.01138	-0.00571	0.00627	-0.00508	-0.00713	-0.01083	-0.00806	-0.00395	-0.00735	-0.01005	-7e-05	-0.00439	-0.00188	-0.00054	0.00188	-0.00625	-0.00639	-0.00513	-0.00625
11.5	-0.01065	0.00232	-0.00768	-0.00235	0.00411	0.00078	-0.00953	0.00269	-0.00307	-0.00375	-0.00665	-0.00854	-0.00143	-0.01306	-0.00532	-0.00364	-0.00562	-0.00199	0.00074	0.0001	-0.00276	-0.0035	-0.0048	-0.00791	-0.00286	-0.00024	-0.00365	-0.01591	-0.00663	-0.00576	-0.01131	-0.00553	0.00624	-0.00524	-0.00724	-0.01063	-0.00818	-0.00359	-0.00732	-0.00999	-1e-05	-0.00451	-0.00202	-0.00058	0.00173	-0.0062	-0.00631	-0.00508	-0.00614
11.55	-0.01069	0.00225	-0.00785	-0.00228	0.0041	0.00044	-0.00941	0.00281	-0.00298	-0.00349	-0.00659	-0.00842	-0.00153	-0.01325	-0.00539	-0.00362	-0.00552	-0.00188	0.0009	-4e-05	-0.00278	-0.00361	-0.00501	-0.00803	-0.00298	-0.00019	-0.00362	-0.01588	-0.0065	-0.00565	-0.01117	-0.00543	0.0059	-0.00532	-0.00736	-0.01054	-0.00828	-0.00318	-0.00722	-0.01	-1e-05	-0.00466	-0.00205	-0.0005	0.00162	-0.00609	-0.00616	-0.005	-0.00595
11.6	-0.01066	0.00222	-0.00792	-0.00231	0.00416	0.00012	-0.00953	0.00276	-0.00275	-0.00353	-0.00654	-0.0084	-0.00165	-0.01349	-0.00523	-0.00374	-0.00541	-0.00186	0.00101	-0.00011	-0.00265	-0.00364	-0.00527	-0.00792	-0.00302	1e-05	-0.00359	-0.01612	-0.00657	-0.00557	-0.0111	-0.00518	0.00549	-0.00534	-0.0074	-0.01046	-0.00843	-0.00263	-0.00716	-0.01	-4e-05	-0.00478	-0.00221	-0.00049	0.00144	-0.00609	-0.00615	-0.00496	-0.00596
11.65	-0.01061	0.00223	-0.008	-0.00226	0.00388	0	-0.00983	0.00283	-0.00258	-0.00376	-0.00647	-0.00842	-0.00185	-0.01375	-0.00508	-0.00383	-0.00521	-0.00174	0.00102	-0.00032	-0.00266	-0.00351	-0.00555	-0.00798	-0.00308	0.0001	-0.00373	-0.01649	-0.00637	-0.00555	-0.01118	-0.00511	0.0054	-0.00522	-0.00756	-0.01038	-0.00842	-0.00228	-0.00726	-0.01	-1e-05	-0.00482	-0.00233	-0.00057	0.00141	-0.00622	-0.00621	-0.00494	-0.00609
11.7	-0.01066	0.00234	-0.00825	-0.00222	0.00379	-0.00015	-0.00982	0.00283	-0.00242	-0.00373	-0.00631	-0.00829	-0.0019	-0.01385	-0.00483	-0.00382	-0.00516	-0.00168	0.00105	-0.00049	-0.00278	-0.00324	-0.00559	-0.00811	-0.00301	0.00015	-0.00397	-0.01657	-0.00621	-0.00562	-0.01109	-0.00499	0.00532	-0.00508	-0.0074	-0.01032	-0.00849	-0.00207	-0.00739	-0.00996	6e-05	-0.0049	-0.00238	-0.00055	0.00134	-0.00612	-0.00611	-0.00484	-0.00601
11.75	-0.01049	0.00233	-0.00853	-0.0021	0.00383	-0.00024	-0.0098	0.00283	-0.00216	-0.00357	-0.00628	-0.00799	-0.00191	-0.014	-0.00453	-0.00384	-0.00494	-0.00175	0.00119	-0.00063	-0.00304	-0.00317	-0.00576	-0.00813	-0.003	-1e-05	-0.00397	-0.01641	-0.00609	-0.00558	-0.01119	-0.00485	0.00506	-0.00525	-0.0074	-0.01038	-0.00851	-0.00203	-0.00739	-0.00998	0.00011	-0.00501	-0.0024	-0.00044	0.00129	-0.00596	-0.00594	-0.00466	-0.00578
11.8	-0.01023	0.00247	-0.0087	-0.00217	0.00377	-0.00034	-0.00983	0.00282	-0.00231	-0.00338	-0.00645	-0.00776	-0.00193	-0.01417	-0.00439	-0.00391	-0.00484	-0.00173	0.00121	-0.00082	-0.00309	-0.00333	-0.00577	-0.00832	-0.00296	7e-05	-0.00408	-0.01644	-0.00581	-0.00559	-0.01118	-0.00481	0.00495	-0.00556	-0.00735	-0.01035	-0.00856	-0.00174	-0.00748	-0.01	0.00015	-0.00516	-0.00245	-0.00039	0.00124	-0.00586	-0.00586	-0.00466	-0.00557
11.85	-0.00996	0.00232	-0.00875	-0.00222	0.00353	-0.0005	-0.00965	0.00289	-0.00225	-0.00319	-0.00663	-0.0077	-0.00222	-0.01418	-0.00424	-0.00393	-0.00475	-0.00171	0.00127	-0.00102	-0.00305	-0.00357	-0.00562	-0.00824	-0.00287	0.0001	-0.00419	-0.01649	-0.0055	-0.00557	-0.01125	-0.00469	0.0048	-0.00604	-0.00731	-0.01027	-0.00851	-0.00156	-0.00762	-0.01007	5e-05	-0.00529	-0.00242	-0.00042	0.00119	-0.00569	-0.00584	-0.00462	-0.00544
11.9	-0.00987	0.00233	-0.0089	-0.00218	0.00313	-0.00066	-0.00968	0.00279	-0.00211	-0.00327	-0.00659	-0.00789	-0.00247	-0.01417	-0.00417	-0.00403	-0.00463	-0.00174	0.0013	-0.00106	-0.00315	-0.00358	-0.00545	-0.0083	-0.00266	-1e-05	-0.00433	-0.01674	-0.00523	-0.00559	-0.01131	-0.00461	0.00474	-0.00631	-0.00713	-0.01012	-0.00858	-0.00138	-0.00766	-0.00991	7e-05	-0.00538	-0.00251	-0.00065	0.00106	-0.0057	-0.00591	-0.00467	-0.00558
11.95	-0.01009	0.0023	-0.00905	-0.00209	0.00293	-0.00076	-0.00977	0.00285	-0.00198	-0.00329	-0.00638	-0.00787	-0.00261	-0.01396	-0.00409	-0.0042	-0.00446	-0.00176	0.00139	-0.00127	-0.00315	-0.00357	-0.00544	-0.00835	-0.00271	0.00012	-0.00443	-0.0171	-0.00528	-0.00557	-0.01118	-0.00456	0.0046	-0.00639	-0.00699	-0.01002	-0.00866	-0.00115	-0.00761	-0.00989	0.0001	-0.00539	-0.00256	-0.00069	0.00104	-0.00571	-0.00584	-0.00468	-0.00558
12	-0.01028	0.00233	-0.0092	-0.00203	0.00276	-0.0008	-0.00968	0.00271	-0.00186	-0.00324	-0.00636	-0.00773	-0.00263	-0.01395	-0.00386	-0.0044	-0.00418	-0.00186	0.00141	-0.00158	-0.00321	-0.00342	-0.00574	-0.00838	-0.00288	9e-05	-0.0045	-0.01707	-0.00538	-0.00558	-0.01123	-0.00459	0.00448	-0.00647	-0.00704	-0.0101	-0.00869	-0.00096	-0.00759	-0.00994	0.00015	-0.00545	-0.00259	-0.00075	0.00095	-0.00559	-0.00577	-0.00466	-0.00548
12.05	-0.01008	0.00251	-0.00934	-0.00181	0.00271	-0.00086	-0.00979	0.00268	-0.0017	-0.00318	-0.00642	-0.00778	-0.00299	-0.01416	-0.00362	-0.00441	-0.00417	-0.00189	0.00164	-0.00203	-0.00321	-0.00328	-0.00588	-0.00838	-0.00295	-0.00017	-0.00461	-0.01712	-0.00517	-0.0056	-0.01117	-0.00453	0.00421	-0.00656	-0.00688	-0.01003	-0.00867	-0.00067	-0.0076	-0.00975	0.00035	-0.00554	-0.00265	-0.00079	0.00091	-0.00553	-0.00579	-0.00463	-0.00548
12.1	-0.01008	0.00246	-0.00959	-0.00165	0.00261	-0.00109	-0.00979	0.00259	-0.0016	-0.00321	-0.00626	-0.00772	-0.00323	-0.01446	-0.00345	-0.00433	-0.0041	-0.00187	0.00165	-0.00234	-0.00318	-0.00313	-0.00577	-0.00822	-0.00285	-0.00027	-0.00481	-0.01725	-0.00482	-0.00552	-0.01115	-0.00449	0.00391	-0.00668	-0.00681	-0.01004	-0.00879	-0.00043	-0.00791	-0.00973	0.0004	-0.00564	-0.00276	-0.00084	0.00075	-0.00548	-0.00573	-0.00455	-0.00546
12.15	-0.0101	0.0024	-0.0097	-0.00182	0.00245	-0.0012	-0.00986	0.00268	-0.00165	-0.00314	-0.0062	-0.00765	-0.00349	-0.01454	-0.0031	-0.00435	-0.00395	-0.00185	0.00158	-0.00254	-0.00317	-0.00306	-0.0058	-0.00811	-0.00264	-0.00062	-0.00511	-0.01737	-0.00479	-0.00537	-0.01125	-0.00427	0.00379	-0.0068	-0.0068	-0.01	-0.00866	-0.0002	-0.00799	-0.00973	0.00029	-0.0057	-0.00279	-0.00084	0.00074	-0.00536	-0.00566	-0.00455	-0.00539
12.2	-0.01006	0.0023	-0.00964	-0.00189	0.00228	-0.00124	-0.00995	0.00251	-0.00149	-0.00312	-0.00605	-0.00751	-0.00358	-0.0145	-0.00292	-0.00437	-0.00394	-0.00193	0.00167	-0.00271	-0.00314	-0.00289	-0.00597	-0.0082	-0.00267	-0.00088	-0.00524	-0.01753	-0.00473	-0.00523	-0.01121	-0.00423	0.00378	-0.00687	-0.00672	-0.0099	-0.00857	-0.00016	-0.008	-0.00976	0.0002	-0.00564	-0.00289	-0.0009	0.00063	-0.00533	-0.00556	-0.00445	-0.00531
12.25	-0.01001	0.00239	-0.00946	-0.00181	0.00208	-0.00137	-0.00984	0.00253	-0.00158	-0.00292	-0.00593	-0.00737	-0.00357	-0.0145	-0.00286	-0.00434	-0.00383	-0.00198	0.00189	-0.00285	-0.00324	-0.00271	-0.00617	-0.00806	-0.00265	-0.00095	-0.00532	-0.01755	-0.0047	-0.00513	-0.01131	-0.00411	0.00361	-0.00711	-0.00661	-0.0099	-0.00858	-9e-05	-0.00811	-0.00976	0.00029	-0.00558	-0.00289	-0.00092	0.00058	-0.0052	-0.0054	-0.00443	-0.00514
12.3	-0.01002	0.00238	-0.00936	-0.00178	0.00179	-0.0015	-0.00988	0.00235	-0.0015	-0.00286	-0.00579	-0.00732	-0.00366	-0.01452	-0.00301	-0.00447	-0.00377	-0.00195	0.00183	-0.00301	-0.00319	-0.00264	-0.00632	-0.00795	-0.00268	-0.00075	-0.00554	-0.01755	-0.00458	-0.00502	-0.0114	-0.00409	0.00349	-0.0073	-0.00666	-0.00973	-0.00861	1e-05	-0.00815	-0.00963	0.0003	-0.00555	-0.00301	-0.00106	0.00042	-0.00525	-0.00532	-0.00443	-0.00509
12.35	-0.00997	0.00241	-0.00956	-0.00165	0.00164	-0.00156	-0.01005	0.00216	-0.00144	-0.00285	-0.00571	-0.00738	-0.00376	-0.01441	-0.00281	-0.00465	-0.00368	-0.00199	0.00161	-0.00304	-0.00308	-0.00235	-0.00638	-0.00789	-0.00268	-0.00089	-0.00565	-0.01773	-0.0044	-0.0047	-0.01144	-0.00397	0.00331	-0.00732	-0.00659	-0.00956	-0.0085	0.00012	-0.00823	-0.0096	0.00038	-0.00561	-0.00315	-0.00119	0.0003	-0.00523	-0.00531	-0.00449	-0.00511
12.4	-0.00993	0.00252	-0.00963	-0.00165	0.00158	-0.0017	-0.0101	0.00191	-0.0014	-0.00303	-0.00558	-0.00728	-0.00378	-0.0146	-0.00254	-0.00458	-0.00366	-0.002	0.00163	-0.00336	-0.00297	-0.00204	-0.00649	-0.0079	-0.00273	-0.0014	-0.00595	-0.01774	-0.00446	-0.00451	-0.01138	-0.00385	0.00337	-0.0073	-0.00639	-0.00953	-0.00845	0.00024	-0.00843	-0.00941	0.00043	-0.00563	-0.00329	-0.00126	0.0001	-0.00522	-0.00529	-0.00442	-0.00515
12.45	-0.00982	0.00248	-0.00949	-0.00149	0.00156	-0.00174	-0.01009	0.00196	-0.00124	-0.00294	-0.00541	-0.00715	-0.0037	-0.01471	-0.00253	-0.00449	-0.00376	-0.002	0.00169	-0.00349	-0.00314	-0.00179	-0.00671	-0.00766	-0.00256	-0.00153	-0.00611	-0.01787	-0.00457	-0.00446	-0.01146	-0.00371	0.00337	-0.00737	-0.00635	-0.00953	-0.00856	0.0003	-0.00845	-0.00946	0.00049	-0.00554	-0.00329	-0.00121	0.00011	-0.00518	-0.00516	-0.00429	-0.00504
12.5	-0.00999	0.00239	-0.00944	-0.00142	0.00157	-0.00186	-0.01016	0.00183	-0.00118	-0.00293	-0.00524	-0.00712	-0.00373	-0.01467	-0.00253	-0.00454	-0.00374	-0.00196	0.00165	-0.00366	-0.00314	-0.00161	-0.00677	-0.00736	-0.00249	-0.00162	-0.00626	-0.01792	-0.00465	-0.00464	-0.01153	-0.00355	0.0032	-0.00737	-0.00662	-0.00945	-0.00864	0.00037	-0.00851	-0.00955	0.00048	-0.00551	-0.00339	-0.00124	-1e-05	-0.0052	-0.00509	-0.00428	-0.00502
12.55	-0.00991	0.00237	-0.00938	-0.00132	0.00148	-0.00203	-0.01005	0.00176	-0.00134	-0.00304	-0.00522	-0.00688	-0.00357	-0.01464	-0.00237	-0.00467	-0.00366	-0.00187	0.00193	-0.00379	-0.00314	-0.00147	-0.0069	-0.00742	-0.00264	-0.00169	-0.00629	-0.01782	-0.00456	-0.00452	-0.01155	-0.00358	0.00315	-0.00751	-0.0066	-0.00941	-0.00861	0.00037	-0.00878	-0.00974	0.00052	-0.00554	-0.00344	-0.00121	-0.00013	-0.00515	-0.00504	-0.00429	-0.00496
12.6	-0.00982	0.00223	-0.00926	-0.00129	0.00146	-0.00219	-0.01004	0.00175	-0.00132	-0.00306	-0.00538	-0.00666	-0.00351	-0.01468	-0.0022	-0.00482	-0.00364	-0.00192	0.00197	-0.00387	-0.00302	-0.00132	-0.00704	-0.00775	-0.0028	-0.00171	-0.00636	-0.01799	-0.00451	-0.00438	-0.01145	-0.00356	0.00302	-0.0077	-0.00649	-0.00947	-0.0086	0.00035	-0.00915	-0.00972	0.00047	-0.00561	-0.00349	-0.00115	-0.00022	-0.0051	-0.00503	-0.00426	-0.00486
12.65	-0.00976	0.00207	-0.00928	-0.00108	0.00151	-0.00231	-0.01019	0.00176	-0.00129	-0.00304	-0.00559	-0.00643	-0.00339	-0.01483	-0.00203	-0.00496	-0.00377	-0.00204	0.00185	-0.00399	-0.00312	-0.00114	-0.00725	-0.00775	-0.00292	-0.00187	-0.00647	-0.01804	-0.00448	-0.00421	-0.01149	-0.00347	0.00305	-0.00782	-0.00651	-0.00941	-0.0085	0.0003	-0.00954	-0.00963	0.00049	-0.00572	-0.00358	-0.00105	-0.00027	-0.00508	-0.00502	-0.00422	-0.00473
12.7	-0.00984	0.00233	-0.00911	-0.00096	0.00142	-0.00241	-0.01022	0.00179	-0.00119	-0.00301	-0.0057	-0.00623	-0.00335	-0.01479	-0.00187	-0.00509	-0.00424	-0.00212	0.00182	-0.00393	-0.00321	-0.00084	-0.00733	-0.00766	-0.00273	-0.00217	-0.00639	-0.01811	-0.00461	-0.00411	-0.01136	-0.00315	0.00309	-0.00788	-0.00655	-0.00933	-0.0085	0.00025	-0.00976	-0.00952	0.00068	-0.00574	-0.00361	-0.001	-0.00031	-0.00503	-0.00498	-0.00417	-0.00462
12.75	-0.00994	0.00237	-0.00898	-0.00085	0.00129	-0.00243	-0.01036	0.00167	-0.00112	-0.00284	-0.00577	-0.00616	-0.00311	-0.01479	-0.00185	-0.00509	-0.00449	-0.00202	0.00177	-0.00394	-0.00324	-0.00079	-0.00728	-0.00764	-0.00263	-0.00231	-0.00645	-0.01805	-0.00469	-0.00399	-0.01126	-0.00301	0.00304	-0.00802	-0.0064	-0.00918	-0.00831	2e-05	-0.00987	-0.0095	0.00076	-0.00572	-0.0037	-0.00106	-0.00038	-0.00501	-0.00492	-0.00412	-0.0045
12.8	-0.00996	0.00213	-0.00881	-0.00066	0.00118	-0.0027	-0.0104	0.00171	-0.00108	-0.00322	-0.00577	-0.00592	-0.00318	-0.0148	-0.0019	-0.00521	-0.0046	-0.00196	0.00177	-0.00402	-0.00334	-0.00043	-0.00745	-0.00775	-0.00256	-0.00239	-0.00662	-0.01818	-0.00469	-0.00397	-0.01126	-0.00314	0.00307	-0.008	-0.00628	-0.00908	-0.00846	-0.00013	-0.0101	-0.00935	0.00073	-0.00576	-0.00379	-0.00101	-0.00049	-0.00517	-0.00497	-0.00407	-0.00457
12.85	-0.0099	0.00185	-0.00878	-0.00057	0.00099	-0.00272	-0.01038	0.00156	-0.00104	-0.00357	-0.00563	-0.00579	-0.00333	-0.01484	-0.00186	-0.00531	-0.00487	-0.00188	0.0017	-0.00415	-0.00334	-0.00014	-0.00756	-0.00788	-0.00276	-0.00234	-0.0068	-0.0182	-0.00469	-0.00395	-0.01147	-0.00324	0.00303	-0.00808	-0.00612	-0.00893	-0.00864	-0.00017	-0.0102	-0.00925	0.00064	-0.00571	-0.00384	-0.00108	-0.00058	-0.00527	-0.00499	-0.00404	-0.00468
12.9	-0.00985	0.00187	-0.00875	-0.00017	0.0009	-0.00265	-0.01041	0.00148	-0.001	-0.00362	-0.00595	-0.00561	-0.00323	-0.01468	-0.00171	-0.00533	-0.00499	-0.00196	0.00187	-0.00421	-0.00337	-9e-05	-0.0075	-0.00812	-0.00281	-0.00241	-0.00695	-0.01816	-0.00483	-0.00393	-0.0116	-0.00306	0.00307	-0.00825	-0.00615	-0.00912	-0.00866	-0.00047	-0.01044	-0.00907	0.00085	-0.00578	-0.00386	-0.00107	-0.00058	-0.00524	-0.00506	-0.00398	-0.00461
12.95	-0.00984	0.0019	-0.00881	-2e-05	0.00075	-0.00285	-0.01041	0.00135	-0.00081	-0.00364	-0.00617	-0.00551	-0.0032	-0.0146	-0.00165	-0.00538	-0.00536	-0.00196	0.00214	-0.00424	-0.00353	-0.00018	-0.00762	-0.00818	-0.00287	-0.00247	-0.00709	-0.01808	-0.005	-0.00396	-0.01153	-0.00277	0.00304	-0.00845	-0.00605	-0.0091	-0.00866	-0.0005	-0.01052	-0.00895	0.00094	-0.00594	-0.00397	-0.00113	-0.00075	-0.00523	-0.0051	-0.0039	-0.00457
13	-0.00993	0.00185	-0.00872	-9e-05	0.00053	-0.00304	-0.01038	0.00136	-0.00065	-0.00373	-0.00628	-0.00538	-0.00335	-0.01466	-0.00167	-0.00546	-0.0056	-0.00193	0.00208	-0.00423	-0.0036	-7e-05	-0.00774	-0.0081	-0.00296	-0.00254	-0.00706	-0.01809	-0.00498	-0.004	-0.01168	-0.00256	0.00303	-0.00852	-0.00609	-0.00905	-0.00857	-0.00047	-0.01072	-0.00884	0.00088	-0.00601	-0.00402	-0.00116	-0.00084	-0.00526	-0.00513	-0.00383	-0.00455
13.05	-0.00974	0.0019	-0.0087	-0.00014	0.00054	-0.00327	-0.01038	0.0013	-0.00079	-0.0038	-0.00644	-0.00545	-0.00339	-0.01466	-0.00147	-0.00543	-0.00566	-0.00189	0.00191	-0.00417	-0.00362	0.00017	-0.00786	-0.00813	-0.00311	-0.00258	-0.00716	-0.01821	-0.00489	-0.0044	-0.01173	-0.00236	0.00316	-0.00867	-0.00612	-0.00907	-0.00853	-0.0006	-0.01087	-0.00874	0.00088	-0.00613	-0.00411	-0.0012	-0.00098	-0.00521	-0.00523	-0.00389	-0.00462
13.1	-0.0099	0.0018	-0.00873	-0.0001	0.00063	-0.00337	-0.01051	0.00141	-0.00085	-0.0039	-0.00655	-0.00529	-0.00353	-0.01465	-0.00144	-0.00545	-0.00593	-0.00196	0.0017	-0.00421	-0.00369	0.00019	-0.00797	-0.00814	-0.00301	-0.00265	-0.00723	-0.01818	-0.00491	-0.00462	-0.0117	-0.00238	0.00322	-0.0086	-0.00622	-0.00894	-0.00836	-0.0007	-0.01107	-0.00858	0.00085	-0.00621	-0.00415	-0.00108	-0.00098	-0.00528	-0.00524	-0.00386	-0.00459
13.15	-0.00985	0.00164	-0.0087	7e-05	0.00046	-0.00319	-0.01038	0.00149	-0.00074	-0.00399	-0.00663	-0.00515	-0.00372	-0.01493	-0.00139	-0.00547	-0.00584	-0.00196	0.00178	-0.00413	-0.00372	0.00037	-0.0081	-0.00824	-0.00305	-0.00259	-0.00732	-0.01814	-0.00497	-0.00481	-0.01168	-0.00234	0.0031	-0.00859	-0.00615	-0.00895	-0.00836	-0.00076	-0.01122	-0.00847	0.00085	-0.00617	-0.00402	-0.00106	-0.00085	-0.00525	-0.00525	-0.00378	-0.00457
13.2	-0.00991	0.00137	-0.00868	0.00027	0	-0.00325	-0.0103	0.00139	-0.00064	-0.00392	-0.00669	-0.00498	-0.00376	-0.01499	-0.00114	-0.00556	-0.00593	-0.00191	0.00182	-0.00442	-0.00384	0.00032	-0.00819	-0.00825	-0.00284	-0.00254	-0.00731	-0.01817	-0.0049	-0.00517	-0.01177	-0.00212	0.0031	-0.00861	-0.00596	-0.00885	-0.00833	-0.00086	-0.01133	-0.00832	0.00082	-0.0062	-0.00405	-0.00119	-0.00093	-0.00512	-0.00519	-0.00372	-0.00445
13.25	-0.00987	0.0014	-0.00867	0.00033	-0.00028	-0.00334	-0.01038	0.00111	-0.00044	-0.00408	-0.00674	-0.0049	-0.00403	-0.01507	-0.00102	-0.00588	-0.00599	-0.00174	0.00172	-0.00463	-0.00397	0.00024	-0.00828	-0.00818	-0.00271	-0.00266	-0.00734	-0.01814	-0.00484	-0.00567	-0.01179	-0.00209	0.00305	-0.00879	-0.00595	-0.00866	-0.00826	-0.00086	-0.01151	-0.00822	0.00086	-0.00625	-0.0042	-0.00135	-0.00111	-0.00516	-0.00524	-0.00374	-0.00449
13.3	-0.00987	0.00146	-0.00858	0.00041	-0.0004	-0.00345	-0.01037	0.00086	-0.00037	-0.00421	-0.00673	-0.00481	-0.00426	-0.01517	-0.001	-0.00593	-0.00594	-0.00157	0.00171	-0.00477	-0.00395	0.00016	-0.00821	-0.00819	-0.00285	-0.00283	-0.00745	-0.01818	-0.00473	-0.00602	-0.01177	-0.00202	0.00314	-0.00883	-0.006	-0.00874	-0.00814	-0.00103	-0.01173	-0.00798	0.00093	-0.00625	-0.00432	-0.00145	-0.00129	-0.00519	-0.00525	-0.0037	-0.00451
13.35	-0.00982	0.0013	-0.00861	0.00057	-0.00053	-0.00367	-0.0103	0.00078	-0.00028	-0.00425	-0.00687	-0.00478	-0.00445	-0.01511	-0.00091	-0.00607	-0.00585	-0.00155	0.0016	-0.00483	-0.004	0.00013	-0.00819	-0.00828	-0.00291	-0.003	-0.0075	-0.01811	-0.00456	-0.00617	-0.01168	-0.00176	0.00326	-0.00873	-0.00587	-0.00883	-0.00804	-0.00099	-0.01186	-0.00787	0.00093	-0.00638	-0.00439	-0.00151	-0.00144	-0.00515	-0.0053	-0.00371	-0.00451
13.4	-0.00984	0.00132	-0.00865	0.00088	-0.00075	-0.00379	-0.01014	0.00076	-0.00035	-0.00431	-0.00692	-0.0045	-0.00467	-0.01505	-0.00088	-0.00609	-0.00584	-0.00146	0.00154	-0.00498	-0.00405	2e-05	-0.00824	-0.00823	-0.0029	-0.00304	-0.00738	-0.01816	-0.00444	-0.00655	-0.01172	-0.00151	0.00334	-0.00883	-0.00592	-0.00875	-0.00789	-0.0006	-0.01194	-0.00778	0.0011	-0.00645	-0.00439	-0.00149	-0.00151	-0.00511	-0.00524	-0.00364	-0.0044
13.45	-0.0098	0.00132	-0.00864	0.00089	-0.00096	-0.00409	-0.0099	0.00095	-0.00017	-0.00426	-0.00707	-0.00432	-0.00504	-0.01517	-0.00069	-0.00629	-0.00582	-0.00135	0.00136	-0.00496	-0.00411	3e-05	-0.00819	-0.00816	-0.00297	-0.00309	-0.00714	-0.01818	-0.00453	-0.0068	-0.01155	-0.00144	0.00336	-0.00891	-0.00592	-0.00885	-0.00773	-0.00059	-0.01214	-0.0076	0.0011	-0.0066	-0.00434	-0.00144	-0.00157	-0.00495	-0.00521	-0.00359	-0.00429
13.5	-0.01002	0.0013	-0.00866	0.00092	-0.00092	-0.00411	-0.00993	0.00111	-8e-05	-0.00433	-0.00721	-0.00453	-0.00547	-0.0152	-0.00057	-0.00652	-0.00586	-0.00127	0.00126	-0.00533	-0.00424	-5e-05	-0.00852	-0.0082	-0.00283	-0.00307	-0.00708	-0.01822	-0.00436	-0.00702	-0.01142	-0.00129	0.00331	-0.00895	-0.0059	-0.00885	-0.00751	-0.00077	-0.01243	-0.00749	0.00111	-0.00666	-0.00431	-0.00144	-0.0015	-0.00494	-0.00535	-0.00371	-0.00443
13.55	-0.0104	0.00139	-0.00853	0.00088	-0.00107	-0.00411	-0.01049	0.00104	0.00012	-0.00442	-0.00701	-0.00456	-0.00574	-0.01539	-0.0004	-0.00656	-0.00575	-0.00117	0.00136	-0.00566	-0.00428	-0.00014	-0.00873	-0.00819	-0.0027	-0.00297	-0.00725	-0.0183	-0.00444	-0.00721	-0.01129	-0.00116	0.00333	-0.00884	-0.00604	-0.0087	-0.00726	-0.00078	-0.01259	-0.0074	0.00113	-0.00655	-0.00452	-0.00153	-0.00153	-0.0051	-0.00533	-0.00366	-0.00449
13.6	-0.01038	0.00137	-0.00849	0.00084	-0.00107	-0.00422	-0.01055	0.00087	0.00023	-0.00461	-0.00703	-0.00434	-0.00604	-0.01549	-0.00011	-0.00671	-0.00553	-0.00109	0.00143	-0.00589	-0.00434	-0.00017	-0.00889	-0.00809	-0.00287	-0.00303	-0.00752	-0.0183	-0.00446	-0.00734	-0.01132	-0.00102	0.00319	-0.00866	-0.00616	-0.00881	-0.00739	-0.00095	-0.01277	-0.00734	0.0011	-0.00658	-0.00463	-0.00151	-0.00167	-0.00509	-0.00532	-0.0036	-0.00447
13.65	-0.01037	0.00124	-0.00834	0.00091	-0.00124	-0.00427	-0.01041	0.00075	0.00044	-0.00469	-0.00716	-0.00425	-0.00629	-0.01546	-1e-05	-0.00699	-0.00562	-0.00114	0.0014	-0.00611	-0.00417	-0.00014	-0.0088	-0.00811	-0.00303	-0.0032	-0.00747	-0.01823	-0.00455	-0.00754	-0.01125	-0.00084	0.00332	-0.00859	-0.00611	-0.00869	-0.00735	-0.00095	-0.01301	-0.00726	0.00107	-0.00659	-0.00464	-0.00158	-0.00176	-0.00503	-0.00536	-0.0036	-0.00447
13.7	-0.01029	0.00109	-0.00843	0.00115	-0.0016	-0.00434	-0.01042	0.00073	0.0004	-0.00457	-0.00706	-0.00416	-0.00639	-0.01549	0	-0.00716	-0.00547	-0.0012	0.00136	-0.00623	-0.00411	-0.0001	-0.00885	-0.00814	-0.00308	-0.00308	-0.00755	-0.01806	-0.00441	-0.00787	-0.01114	-0.00058	0.0034	-0.00867	-0.00627	-0.00879	-0.00703	-0.00101	-0.01321	-0.00719	0.00112	-0.00661	-0.00467	-0.00167	-0.0018	-0.00499	-0.00526	-0.00364	-0.00436
13.75	-0.01024	0.00114	-0.00847	0.00124	-0.00185	-0.00424	-0.01037	0.00068	0.00037	-0.00445	-0.007	-0.00423	-0.00661	-0.0155	6e-05	-0.00714	-0.00536	-0.0011	0.0013	-0.00652	-0.0042	-0.00014	-0.00894	-0.00814	-0.00303	-0.00316	-0.00746	-0.01801	-0.00429	-0.0078	-0.01106	-0.0003	0.00363	-0.00857	-0.00626	-0.00881	-0.00699	-0.00106	-0.01341	-0.00699	0.00119	-0.00657	-0.00464	-0.0018	-0.00178	-0.00492	-0.00522	-0.00366	-0.00434
13.8	-0.01035	0.00112	-0.00855	0.00122	-0.00198	-0.0043	-0.01036	0.00081	0.00035	-0.00438	-0.00708	-0.00422	-0.00679	-0.01523	0.0003	-0.00713	-0.00557	-0.00113	0.00117	-0.00664	-0.00447	-0.00038	-0.00884	-0.00818	-0.00303	-0.0034	-0.00752	-0.01768	-0.00428	-0.00786	-0.01101	-6e-05	0.00377	-0.0085	-0.00622	-0.00868	-0.00696	-0.00112	-0.01358	-0.00685	0.00117	-0.00664	-0.00461	-0.00179	-0.00174	-0.00481	-0.00522	-0.00366	-0.0043
13.85	-0.01026	0.00106	-0.00857	0.00124	-0.00215	-0.00464	-0.01032	0.00099	0.00041	-0.00453	-0.00682	-0.00409	-0.00695	-0.01518	0.00028	-0.00712	-0.00568	-0.00115	0.00092	-0.00662	-0.00452	-0.00065	-0.00885	-0.00802	-0.00302	-0.00346	-0.00745	-0.01756	-0.00446	-0.00787	-0.01107	1e-05	0.00374	-0.00839	-0.00602	-0.00865	-0.00683	-0.00119	-0.01375	-0.00668	0.00115	-0.00667	-0.00465	-0.00175	-0.00182	-0.00485	-0.00514	-0.0036	-0.00431
13.9	-0.0103	0.00107	-0.00862	0.00126	-0.0023	-0.00501	-0.01026	0.00104	0.00053	-0.00468	-0.00661	-0.00394	-0.00715	-0.01539	0.00044	-0.00712	-0.00549	-0.0011	0.00076	-0.00675	-0.0043	-0.00074	-0.00895	-0.00794	-0.00299	-0.00346	-0.00738	-0.01749	-0.00476	-0.00793	-0.01106	0.00018	0.00363	-0.00848	-0.00601	-0.00857	-0.00686	-0.0011	-0.01376	-0.00681	0.00116	-0.00674	-0.00474	-0.00173	-0.00198	-0.00483	-0.00507	-0.00351	-0.00431
13.95	-0.01034	0.00099	-0.00864	0.0013	-0.00251	-0.00505	-0.01028	0.00094	0.00038	-0.00509	-0.00643	-0.00384	-0.00735	-0.01548	0.0006	-0.00718	-0.00555	-0.00117	0.00057	-0.00688	-0.00439	-0.0008	-0.00892	-0.00787	-0.00309	-0.00355	-0.00732	-0.01768	-0.00494	-0.00797	-0.01102	0.00035	0.00368	-0.00837	-0.00589	-0.0085	-0.00678	-0.0011	-0.01383	-0.00686	0.00114	-0.0067	-0.00479	-0.0018	-0.00205	-0.00492	-0.00512	-0.00354	-0.00446
14	-0.01026	0.00096	-0.00873	0.00152	-0.00271	-0.00505	-0.01033	0.00097	0.00016	-0.00521	-0.00626	-0.00381	-0.0075	-0.01537	0.00063	-0.00728	-0.00554	-0.0012	0.00036	-0.00715	-0.00447	-0.0007	-0.0089	-0.00802	-0.00335	-0.00362	-0.00745	-0.01777	-0.00511	-0.00793	-0.01103	0.00046	0.00377	-0.00814	-0.00584	-0.00858	-0.00677	-0.00116	-0.01386	-0.00691	0.00124	-0.00668	-0.0048	-0.00185	-0.00204	-0.00497	-0.00509	-0.00364	-0.00451
14.05	-0.01005	0.0009	-0.00877	0.00145	-0.00276	-0.00521	-0.01031	0.00101	-3e-05	-0.00521	-0.00625	-0.00382	-0.0074	-0.01541	0.0007	-0.00729	-0.00553	-0.00136	0.0001	-0.00734	-0.00473	-0.0006	-0.00897	-0.00799	-0.00342	-0.00365	-0.00754	-0.01753	-0.00546	-0.00802	-0.01085	0.00069	0.00379	-0.00787	-0.00562	-0.00859	-0.00664	-0.00139	-0.014	-0.00689	0.00117	-0.00674	-0.00483	-0.00185	-0.0021	-0.00494	-0.00509	-0.00371	-0.00451
14.1	-0.01002	0.00072	-0.00892	0.00134	-0.00285	-0.00523	-0.01024	0.00103	-0.00014	-0.00516	-0.0062	-0.00355	-0.00715	-0.01544	0.00081	-0.00737	-0.00559	-0.00132	3e-05	-0.00748	-0.00497	-0.00095	-0.00889	-0.00798	-0.00337	-0.00371	-0.00761	-0.01745	-0.00588	-0.00821	-0.01092	0.0007	0.00383	-0.00803	-0.00559	-0.00866	-0.00642	-0.00144	-0.0139	-0.00689	0.00103	-0.00678	-0.00481	-0.00179	-0.0021	-0.00486	-0.00497	-0.00368	-0.00435
14.15	-0.00987	0.00065	-0.00896	0.00128	-0.00316	-0.00523	-0.01017	0.00111	-0.00043	-0.00519	-0.00624	-0.00344	-0.00722	-0.01541	0.00094	-0.00743	-0.00562	-0.00141	0	-0.00762	-0.00488	-0.00118	-0.0085	-0.00798	-0.00334	-0.00382	-0.00782	-0.01735	-0.00605	-0.00817	-0.01098	0.00077	0.00387	-0.0081	-0.00563	-0.00859	-0.00634	-0.00165	-0.01391	-0.00694	0.00096	-0.00681	-0.00476	-0.00183	-0.00206	-0.0048	-0.00495	-0.00376	-0.00431
14.2	-0.00971	0.00059	-0.00893	0.00131	-0.00344	-0.00518	-0.00997	0.00108	-0.0005	-0.00521	-0.00625	-0.00356	-0.00745	-0.01522	0.00092	-0.00756	-0.00555	-0.00144	-0.00029	-0.00767	-0.00501	-0.00117	-0.00832	-0.00793	-0.00335	-0.0038	-0.00767	-0.0174	-0.00611	-0.00817	-0.01091	0.00069	0.00401	-0.00801	-0.00548	-0.0086	-0.00612	-0.00177	-0.01411	-0.00685	0.00095	-0.00678	-0.00469	-0.00197	-0.00205	-0.00475	-0.005	-0.00387	-0.00438
14.25	-0.00977	0.00059	-0.00884	0.00136	-0.00344	-0.00527	-0.00981	0.00117	-0.00062	-0.00529	-0.00618	-0.00384	-0.00749	-0.0151	0.00102	-0.00755	-0.00552	-0.00132	-0.00048	-0.00769	-0.00517	-0.0014	-0.00825	-0.00804	-0.00333	-0.00398	-0.00754	-0.01748	-0.00647	-0.00824	-0.01084	0.00074	0.00412	-0.00793	-0.00528	-0.00859	-0.00606	-0.0018	-0.01414	-0.00682	0.00097	-0.00676	-0.00463	-0.00203	-0.00205	-0.00469	-0.0051	-0.004	-0.00456
14.3	-0.00985	0.00069	-0.00884	0.00143	-0.00369	-0.00531	-0.00979	0.00127	-0.00084	-0.00536	-0.00595	-0.00365	-0.00759	-0.01485	0.00097	-0.0077	-0.00552	-0.0013	-0.00051	-0.0077	-0.0052	-0.00132	-0.00852	-0.00812	-0.00336	-0.00396	-0.00755	-0.01748	-0.00695	-0.00833	-0.01073	0.00083	0.00416	-0.00786	-0.00518	-0.00863	-0.00597	-0.00172	-0.01398	-0.00673	0.00106	-0.0067	-0.00461	-0.00202	-0.00202	-0.00472	-0.00498	-0.00406	-0.0045
14.35	-0.00982	0.00059	-0.00883	0.00165	-0.00389	-0.00528	-0.00975	0.00126	-0.00093	-0.00537	-0.00577	-0.0036	-0.00771	-0.01497	0.00097	-0.00759	-0.00564	-0.00131	-0.00044	-0.00779	-0.00529	-0.00133	-0.00861	-0.00809	-0.00347	-0.00395	-0.0077	-0.01751	-0.00721	-0.00838	-0.0107	0.00094	0.00421	-0.00767	-0.00491	-0.00864	-0.00601	-0.00199	-0.01397	-0.00672	0.00112	-0.00662	-0.00459	-0.00207	-0.00201	-0.00471	-0.00491	-0.00404	-0.00448
14.4	-0.00975	0.00052	-0.00878	0.0017	-0.00392	-0.00535	-0.00978	0.00106	-0.00101	-0.00548	-0.00574	-0.00362	-0.00781	-0.01506	0.00095	-0.00773	-0.00559	-0.00139	-0.00053	-0.00805	-0.00537	-0.00149	-0.00853	-0.00807	-0.00349	-0.0041	-0.00802	-0.01752	-0.00748	-0.0084	-0.01087	0.00108	0.00406	-0.00768	-0.00481	-0.00865	-0.00598	-0.00206	-0.0141	-0.00676	0.00111	-0.00662	-0.00469	-0.00216	-0.00214	-0.00477	-0.00494	-0.00412	-0.00455
14.45	-0.0097	0.00043	-0.00881	0.00144	-0.00398	-0.00532	-0.00962	0.001	-0.00116	-0.00544	-0.00569	-0.00384	-0.00789	-0.01505	0.00109	-0.00782	-0.00546	-0.00158	-0.00063	-0.00811	-0.00537	-0.0014	-0.00853	-0.00806	-0.00353	-0.00423	-0.00831	-0.01752	-0.00752	-0.00847	-0.01083	0.00119	0.00402	-0.00746	-0.00473	-0.00863	-0.00585	-0.00209	-0.01434	-0.00667	0.00093	-0.0066	-0.00464	-0.00227	-0.00216	-0.00465	-0.00499	-0.00427	-0.00464
14.5	-0.00961	0.00039	-0.0087	0.00129	-0.00414	-0.00528	-0.00949	0.00101	-0.00127	-0.0054	-0.00555	-0.00376	-0.00787	-0.01496	0.00114	-0.00782	-0.00549	-0.00157	-0.00056	-0.00815	-0.00543	-0.00136	-0.00861	-0.00786	-0.0035	-0.00447	-0.00844	-0.0174	-0.00761	-0.00863	-0.01082	0.00121	0.00414	-0.0073	-0.00457	-0.00868	-0.00576	-0.00219	-0.01441	-0.00652	0.00084	-0.00651	-0.00458	-0.00229	-0.00213	-0.00458	-0.0049	-0.00428	-0.00458
14.55	-0.00964	0.00043	-0.00863	0.00139	-0.00403	-0.00546	-0.00939	0.00096	-0.00146	-0.00552	-0.00545	-0.00372	-0.00803	-0.01487	0.00089	-0.00776	-0.00552	-0.0017	-0.00058	-0.00818	-0.00547	-0.00139	-0.00842	-0.00776	-0.00343	-0.00441	-0.00838	-0.01729	-0.0078	-0.00865	-0.01067	0.00131	0.00427	-0.00724	-0.00441	-0.00873	-0.00577	-0.0024	-0.01445	-0.00646	0.00091	-0.00651	-0.00463	-0.00226	-0.00225	-0.00467	-0.00489	-0.00431	-0.00462
14.6	-0.00975	0.00041	-0.00853	0.00148	-0.00405	-0.00544	-0.0093	0.00086	-0.0015	-0.00545	-0.00544	-0.0036	-0.00805	-0.01469	0.00065	-0.00786	-0.0054	-0.00171	-0.00074	-0.00813	-0.0055	-0.00149	-0.00835	-0.00778	-0.00331	-0.00431	-0.00845	-0.01717	-0.00789	-0.00871	-0.01072	0.00152	0.0043	-0.00727	-0.00423	-0.00874	-0.0057	-0.00248	-0.01449	-0.00632	0.00094	-0.00647	-0.00462	-0.00226	-0.00229	-0.0047	-0.00483	-0.00432	-0.00452
14.65	-0.00973	0.00035	-0.00857	0.00149	-0.00395	-0.00533	-0.00932	0.0009	-0.00141	-0.00541	-0.00558	-0.00383	-0.0081	-0.01464	0.00061	-0.00797	-0.00519	-0.00182	-0.00111	-0.00819	-0.00538	-0.0016	-0.00832	-0.0077	-0.00338	-0.00446	-0.00848	-0.0171	-0.00794	-0.00882	-0.01066	0.00167	0.00426	-0.00718	-0.00383	-0.00879	-0.00564	-0.00262	-0.01435	-0.00616	0.00092	-0.00649	-0.00458	-0.00229	-0.00221	-0.0047	-0.00494	-0.0044	-0.00462
14.7	-0.00979	0.0003	-0.0086	0.00157	-0.00408	-0.00522	-0.00948	0.00086	-0.00131	-0.00546	-0.00548	-0.0039	-0.00799	-0.0146	0.00047	-0.00789	-0.00503	-0.00194	-0.00128	-0.00831	-0.00531	-0.0016	-0.00815	-0.00749	-0.00349	-0.00468	-0.00877	-0.01708	-0.00827	-0.0089	-0.01071	0.00179	0.00439	-0.00702	-0.00356	-0.00883	-0.00569	-0.00261	-0.01421	-0.00593	0.00093	-0.00643	-0.00461	-0.00237	-0.00218	-0.00482	-0.00494	-0.00436	-0.00468
14.75	-0.00981	0.00039	-0.0086	0.00149	-0.00408	-0.00522	-0.00939	0.00089	-0.00134	-0.00541	-0.00515	-0.00383	-0.00814	-0.01451	0.00026	-0.00775	-0.00499	-0.00204	-0.00121	-0.00829	-0.00535	-0.00159	-0.00801	-0.00713	-0.00349	-0.00482	-0.00884	-0.017	-0.00853	-0.00865	-0.01069	0.00173	0.00455	-0.00679	-0.00317	-0.00883	-0.00568	-0.00278	-0.01426	-0.00566	0.00094	-0.00632	-0.00457	-0.00234	-0.00216	-0.00484	-0.00479	-0.0043	-0.00462
14.8	-0.00979	0.00044	-0.00849	0.00161	-0.00394	-0.00533	-0.0092	0.00076	-0.00144	-0.00538	-0.00496	-0.0038	-0.00817	-0.01436	0.00012	-0.00784	-0.00504	-0.00201	-0.00136	-0.00826	-0.00528	-0.00169	-0.0078	-0.00693	-0.00344	-0.00496	-0.00878	-0.01699	-0.00865	-0.00872	-0.01067	0.00179	0.00458	-0.00653	-0.00316	-0.00892	-0.00554	-0.00294	-0.01426	-0.00563	0.00102	-0.00626	-0.00459	-0.00232	-0.00228	-0.00482	-0.00471	-0.00436	-0.00459
14.85	-0.00993	0.00043	-0.00837	0.00169	-0.00386	-0.00534	-0.00913	0.00078	-0.00163	-0.0054	-0.00486	-0.00383	-0.00825	-0.01433	1e-05	-0.00802	-0.00476	-0.00188	-0.00162	-0.00832	-0.00519	-0.00176	-0.00781	-0.00669	-0.00347	-0.00505	-0.00867	-0.01695	-0.00883	-0.00902	-0.01063	0.00186	0.00449	-0.00648	-0.0032	-0.00888	-0.00541	-0.00318	-0.01412	-0.00579	0.00106	-0.00619	-0.00456	-0.0023	-0.00228	-0.00484	-0.00469	-0.00449	-0.00461
14.9	-0.00997	0.00038	-0.00837	0.0017	-0.00384	-0.00529	-0.00897	0.00079	-0.00179	-0.00557	-0.00482	-0.00381	-0.00816	-0.01429	-7e-05	-0.00823	-0.00444	-0.00204	-0.00179	-0.00835	-0.00526	-0.00189	-0.00762	-0.00675	-0.00362	-0.00517	-0.00868	-0.01684	-0.009	-0.00893	-0.01052	0.00201	0.00459	-0.00629	-0.00299	-0.00889	-0.00545	-0.00337	-0.01435	-0.00586	0.00104	-0.00616	-0.00449	-0.00228	-0.00225	-0.00487	-0.00473	-0.00461	-0.00469
14.95	-0.00994	0.00044	-0.00843	0.00172	-0.00377	-0.00524	-0.00905	0.00077	-0.00172	-0.00563	-0.00488	-0.00388	-0.00821	-0.01402	-0.00024	-0.00814	-0.00436	-0.00226	-0.0019	-0.00836	-0.00525	-0.00204	-0.00752	-0.00678	-0.00365	-0.00538	-0.00877	-0.01667	-0.00911	-0.00887	-0.01059	0.00213	0.00462	-0.00617	-0.0028	-0.009	-0.0054	-0.00352	-0.01446	-0.00564	0.00108	-0.00618	-0.0045	-0.00229	-0.00223	-0.00497	-0.00479	-0.00458	-0.00475
15	-0.01002	0.00035	-0.00848	0.00177	-0.00377	-0.00531	-0.00875	0.00066	-0.00178	-0.00553	-0.00479	-0.00398	-0.00819	-0.01391	-0.00026	-0.00805	-0.00453	-0.00222	-0.00212	-0.00838	-0.00525	-0.00203	-0.0074	-0.00655	-0.00365	-0.00537	-0.00875	-0.01673	-0.00925	-0.00886	-0.01043	0.0022	0.00475	-0.00604	-0.00259	-0.00894	-0.00534	-0.00377	-0.01441	-0.00545	0.00106	-0.00619	-0.00446	-0.00236	-0.00232	-0.00484	-0.00476	-0.0046	-0.00475
15.05	-0.01013	0.00046	-0.00842	0.00168	-0.00373	-0.00526	-0.00843	0.00064	-0.00186	-0.00549	-0.00448	-0.00398	-0.00832	-0.01379	-0.00047	-0.00814	-0.00455	-0.0022	-0.00237	-0.00832	-0.00531	-0.00215	-0.00733	-0.00616	-0.00361	-0.00542	-0.00872	-0.01662	-0.00933	-0.00877	-0.01025	0.00218	0.00494	-0.00576	-0.00251	-0.00895	-0.00519	-0.00408	-0.01421	-0.00525	0.00107	-0.00605	-0.00435	-0.00235	-0.00231	-0.00479	-0.00465	-0.00466	-0.00473
15.1	-0.01011	0.00054	-0.00824	0.0019	-0.00361	-0.00526	-0.0084	0.00067	-0.00197	-0.00566	-0.00433	-0.00388	-0.00834	-0.01376	-0.00064	-0.00825	-0.00436	-0.00203	-0.00257	-0.00825	-0.00533	-0.0021	-0.0071	-0.00589	-0.00345	-0.00545	-0.00872	-0.01678	-0.00936	-0.00877	-0.01017	0.00192	0.00507	-0.00577	-0.00221	-0.00883	-0.00528	-0.00443	-0.01405	-0.00505	0.00122	-0.00594	-0.00433	-0.00227	-0.00229	-0.0049	-0.00462	-0.0047	-0.00477
15.15	-0.01008	0.00031	-0.008	0.00191	-0.00353	-0.00518	-0.00835	0.00056	-0.00193	-0.00595	-0.00446	-0.00387	-0.00841	-0.01376	-0.0008	-0.00834	-0.00431	-0.00194	-0.00264	-0.00825	-0.00541	-0.00216	-0.00684	-0.00596	-0.00363	-0.00545	-0.00866	-0.01676	-0.00953	-0.0087	-0.0101	0.00188	0.00525	-0.0058	-0.00219	-0.00882	-0.0055	-0.00465	-0.01396	-0.00476	0.00111	-0.00588	-0.00432	-0.00228	-0.00231	-0.00503	-0.00476	-0.00471	-0.00491
15.2	-0.01008	0.00035	-0.00788	0.00198	-0.00333	-0.00516	-0.00804	0.00058	-0.00197	-0.00591	-0.00437	-0.00376	-0.00841	-0.0137	-0.00086	-0.00849	-0.0043	-0.00189	-0.00251	-0.00802	-0.00544	-0.00232	-0.0066	-0.0059	-0.00377	-0.00555	-0.00877	-0.01684	-0.00965	-0.00882	-0.01012	0.00189	0.0054	-0.00569	-0.00213	-0.0091	-0.00554	-0.00488	-0.01394	-0.00442	0.00116	-0.0058	-0.0042	-0.00217	-0.00229	-0.00493	-0.00468	-0.00474	-0.00483
15.25	-0.01009	0.0004	-0.00792	0.00214	-0.00333	-0.0052	-0.00776	0.00062	-0.00186	-0.00579	-0.00434	-0.00349	-0.00844	-0.01369	-0.00105	-0.00862	-0.0045	-0.00194	-0.00259	-0.00784	-0.00548	-0.0024	-0.00643	-0.0056	-0.00366	-0.00574	-0.00879	-0.01673	-0.00982	-0.00887	-0.01009	0.00191	0.0055	-0.0056	-0.00197	-0.00946	-0.00548	-0.00518	-0.01378	-0.00427	0.00127	-0.00582	-0.00411	-0.00206	-0.00229	-0.00486	-0.00454	-0.00465	-0.00464
15.3	-0.01021	0.00035	-0.00775	0.00215	-0.00323	-0.00512	-0.00762	0.00056	-0.00195	-0.00574	-0.00429	-0.00332	-0.00848	-0.01377	-0.00133	-0.00878	-0.00467	-0.0019	-0.00277	-0.00766	-0.00543	-0.00251	-0.00631	-0.00544	-0.00371	-0.0057	-0.00874	-0.01681	-0.00996	-0.0089	-0.0101	0.00204	0.0056	-0.00545	-0.00188	-0.00946	-0.00536	-0.00523	-0.01363	-0.00404	0.00125	-0.00572	-0.00406	-0.00199	-0.00228	-0.00489	-0.00445	-0.00468	-0.00453
15.35	-0.01025	0.00041	-0.00742	0.00194	-0.00308	-0.00503	-0.0075	0.00054	-0.00215	-0.00586	-0.00413	-0.00347	-0.00839	-0.01387	-0.0015	-0.0088	-0.00468	-0.0018	-0.00291	-0.00748	-0.00554	-0.00245	-0.00616	-0.00524	-0.00366	-0.00574	-0.00876	-0.01679	-0.01001	-0.0089	-0.0102	0.00212	0.00561	-0.00539	-0.0018	-0.00945	-0.0053	-0.00531	-0.01348	-0.00375	0.00117	-0.00552	-0.00399	-0.002	-0.00224	-0.00495	-0.00448	-0.0048	-0.00466
15.4	-0.01018	0.00032	-0.00726	0.00192	-0.00281	-0.00506	-0.0074	0.00064	-0.00218	-0.00584	-0.00399	-0.00344	-0.00847	-0.01381	-0.00166	-0.00886	-0.00462	-0.00171	-0.0031	-0.00733	-0.00572	-0.00255	-0.00587	-0.0052	-0.00371	-0.00572	-0.00871	-0.01667	-0.01017	-0.00869	-0.0102	0.00191	0.0056	-0.00524	-0.00174	-0.00949	-0.0053	-0.00536	-0.01325	-0.00347	0.00112	-0.00543	-0.00394	-0.00187	-0.00221	-0.00496	-0.00442	-0.00482	-0.00464
15.45	-0.01013	0.00034	-0.00691	0.00192	-0.00268	-0.00484	-0.00715	0.00075	-0.00224	-0.00588	-0.00391	-0.00347	-0.00848	-0.01384	-0.00179	-0.00883	-0.00463	-0.00168	-0.00323	-0.00734	-0.0058	-0.00254	-0.00575	-0.005	-0.00365	-0.0057	-0.00883	-0.01663	-0.01036	-0.00856	-0.01011	0.00179	0.00558	-0.00506	-0.0018	-0.00952	-0.00525	-0.00562	-0.01301	-0.00317	0.00113	-0.00522	-0.00374	-0.0018	-0.00204	-0.00494	-0.00442	-0.00484	-0.00467
15.5	-0.01022	0.00053	-0.00673	0.00184	-0.00271	-0.00482	-0.00712	0.00074	-0.00237	-0.00587	-0.00386	-0.00348	-0.0087	-0.01383	-0.00196	-0.00908	-0.00477	-0.00176	-0.00325	-0.00748	-0.00594	-0.00262	-0.0056	-0.00481	-0.00351	-0.0056	-0.00881	-0.01662	-0.01048	-0.00875	-0.00997	0.00176	0.00565	-0.00506	-0.00176	-0.00954	-0.00527	-0.00578	-0.01293	-0.0027	0.00118	-0.00513	-0.00373	-0.00181	-0.00204	-0.00498	-0.0044	-0.00497	-0.00467
15.55	-0.01017	0.00044	-0.00665	0.0018	-0.0029	-0.00461	-0.00715	0.00049	-0.0023	-0.0058	-0.0036	-0.00341	-0.0086	-0.01381	-0.00216	-0.0092	-0.00484	-0.00179	-0.00342	-0.00765	-0.0059	-0.00276	-0.00552	-0.00473	-0.00352	-0.00551	-0.00881	-0.01657	-0.01042	-0.00889	-0.00984	0.00181	0.00564	-0.00501	-0.00174	-0.00956	-0.00524	-0.00578	-0.01276	-0.00245	0.00112	-0.00495	-0.00375	-0.00194	-0.00206	-0.00503	-0.00427	-0.00497	-0.0046
15.6	-0.01006	0.00059	-0.00662	0.00191	-0.00272	-0.00431	-0.00711	0.00028	-0.00237	-0.00569	-0.00343	-0.00343	-0.00853	-0.01382	-0.00248	-0.00934	-0.00483	-0.00163	-0.0034	-0.00759	-0.00594	-0.00279	-0.00542	-0.00461	-0.00345	-0.00557	-0.00887	-0.01649	-0.01048	-0.00887	-0.00967	0.00177	0.00551	-0.00486	-0.00175	-0.00977	-0.00515	-0.00584	-0.01274	-0.00225	0.00125	-0.00478	-0.00371	-0.00195	-0.00201	-0.00509	-0.00418	-0.00504	-0.00456
15.65	-0.01006	0.00059	-0.00646	0.00188	-0.0026	-0.00424	-0.00694	0.00027	-0.00245	-0.00572	-0.00332	-0.00353	-0.00863	-0.01373	-0.00272	-0.00922	-0.00482	-0.0016	-0.00355	-0.00773	-0.00599	-0.00286	-0.00525	-0.00455	-0.00342	-0.00581	-0.00878	-0.01659	-0.01048	-0.00892	-0.0095	0.00188	0.00553	-0.00481	-0.00168	-0.01003	-0.00508	-0.00607	-0.01262	-0.00204	0.00123	-0.00467	-0.00363	-0.00195	-0.00198	-0.00512	-0.00419	-0.00506	-0.00462
15.7	-0.00983	0.00052	-0.00631	0.00186	-0.00253	-0.00425	-0.00683	0.00015	-0.00255	-0.00558	-0.00315	-0.00362	-0.00853	-0.01364	-0.00287	-0.00923	-0.00486	-0.00151	-0.00373	-0.00759	-0.00603	-0.00296	-0.00513	-0.00454	-0.00346	-0.00614	-0.00866	-0.01651	-0.01061	-0.00903	-0.00934	0.00193	0.00559	-0.0048	-0.00161	-0.01001	-0.00508	-0.00611	-0.01241	-0.0019	0.00119	-0.00457	-0.00364	-0.002	-0.00205	-0.00509	-0.00411	-0.00513	-0.0046
15.75	-0.00962	0.00063	-0.00645	0.0017	-0.00236	-0.00435	-0.00652	0.00029	-0.00253	-0.00546	-0.00297	-0.0038	-0.00874	-0.01373	-0.00316	-0.00925	-0.00489	-0.0015	-0.00381	-0.00753	-0.00608	-0.00308	-0.00503	-0.00443	-0.00345	-0.00615	-0.0086	-0.01655	-0.01076	-0.00902	-0.00912	0.00192	0.00563	-0.00468	-0.0016	-0.01009	-0.00501	-0.00619	-0.0121	-0.00168	0.00116	-0.00459	-0.00352	-0.00195	-0.00203	-0.00504	-0.00407	-0.00519	-0.00463
15.8	-0.00988	0.00083	-0.00634	0.00148	-0.00215	-0.00428	-0.00675	0.00042	-0.00261	-0.00535	-0.00286	-0.00387	-0.00894	-0.01381	-0.00323	-0.00919	-0.00493	-0.00135	-0.00396	-0.00756	-0.00614	-0.00319	-0.00518	-0.00442	-0.00348	-0.00626	-0.00839	-0.01664	-0.01082	-0.00894	-0.00906	0.00193	0.00562	-0.00459	-0.00161	-0.01011	-0.00469	-0.00632	-0.01191	-0.0015	0.00115	-0.00449	-0.00353	-0.00186	-0.00193	-0.00511	-0.00402	-0.00522	-0.00461
15.85	-0.01011	0.00089	-0.0062	0.00134	-0.00206	-0.00407	-0.00737	0.00032	-0.0026	-0.00528	-0.00278	-0.00395	-0.00897	-0.01381	-0.00321	-0.00908	-0.005	-0.00128	-0.0041	-0.00763	-0.00626	-0.00323	-0.00534	-0.00438	-0.0034	-0.00635	-0.00831	-0.01658	-0.01096	-0.00897	-0.00888	0.00187	0.00561	-0.00438	-0.0017	-0.01006	-0.00461	-0.00641	-0.01185	-0.00139	0.00111	-0.00435	-0.0037	-0.00189	-0.00187	-0.00528	-0.004	-0.00521	-0.00461
15.9	-0.01012	0.00092	-0.0063	0.00122	-0.00212	-0.00404	-0.0076	-1e-05	-0.0024	-0.00518	-0.00262	-0.00398	-0.00901	-0.01362	-0.00312	-0.00892	-0.00505	-0.00124	-0.00425	-0.00776	-0.00628	-0.00329	-0.00531	-0.0045	-0.00346	-0.00638	-0.00863	-0.01646	-0.01102	-0.00898	-0.00868	0.00199	0.00574	-0.00426	-0.00197	-0.01008	-0.00474	-0.00652	-0.01155	-0.00124	0.00107	-0.00432	-0.00388	-0.00203	-0.00202	-0.0053	-0.00392	-0.0051	-0.00458
15.95	-0.01006	0.00088	-0.0063	0.00119	-0.00198	-0.00394	-0.00763	-0.00019	-0.00219	-0.005	-0.00256	-0.00385	-0.00905	-0.01355	-0.00323	-0.00877	-0.00503	-0.00136	-0.00425	-0.0077	-0.00609	-0.00325	-0.00543	-0.0046	-0.00351	-0.00652	-0.0088	-0.01647	-0.01121	-0.00908	-0.00865	0.00208	0.00578	-0.00417	-0.00209	-0.01007	-0.00491	-0.0066	-0.01138	-0.00102	0.00103	-0.00426	-0.00392	-0.002	-0.00206	-0.00528	-0.0038	-0.00493	-0.00442
16	-0.00985	0.00089	-0.00651	0.00111	-0.00196	-0.00383	-0.00773	-9e-05	-0.00226	-0.00482	-0.00255	-0.00394	-0.00908	-0.01352	-0.00354	-0.00885	-0.00503	-0.00125	-0.00422	-0.00777	-0.0059	-0.00331	-0.00544	-0.0047	-0.00354	-0.00663	-0.00891	-0.01659	-0.01117	-0.00912	-0.00869	0.00212	0.00585	-0.004	-0.00221	-0.01009	-0.00489	-0.00664	-0.0113	-0.00081	0.001	-0.00429	-0.00388	-0.00199	-0.00196	-0.00536	-0.00377	-0.00501	-0.00438
16.05	-0.00992	0.0008	-0.00675	0.00097	-0.00185	-0.00349	-0.0077	-6e-05	-0.00257	-0.00474	-0.00247	-0.00402	-0.00905	-0.01346	-0.00383	-0.00883	-0.00507	-0.00137	-0.00438	-0.00779	-0.00579	-0.00335	-0.00541	-0.00473	-0.00354	-0.00672	-0.00884	-0.01648	-0.01118	-0.00909	-0.00869	0.00217	0.00595	-0.00411	-0.00219	-0.01006	-0.00494	-0.00671	-0.01125	-0.00078	0.00088	-0.00423	-0.00375	-0.00197	-0.00177	-0.00542	-0.00374	-0.00514	-0.00438
16.1	-0.00976	0.00066	-0.00691	0.00092	-0.00175	-0.00352	-0.00768	-0.00014	-0.00268	-0.00455	-0.00253	-0.00416	-0.00908	-0.01335	-0.00393	-0.00878	-0.00498	-0.00139	-0.00446	-0.00778	-0.0062	-0.00341	-0.00539	-0.00494	-0.00362	-0.00686	-0.00885	-0.01627	-0.01125	-0.00902	-0.00863	0.00222	0.00601	-0.00404	-0.00235	-0.00996	-0.00495	-0.00682	-0.0111	-0.00063	0.00079	-0.00432	-0.00378	-0.00201	-0.00183	-0.00538	-0.00374	-0.0052	-0.00435
16.15	-0.00973	0.00074	-0.00715	0.00084	-0.00161	-0.00369	-0.00744	-9e-05	-0.00263	-0.00436	-0.00247	-0.00416	-0.00913	-0.01321	-0.00406	-0.00874	-0.00509	-0.00129	-0.00452	-0.0078	-0.00639	-0.00365	-0.00533	-0.005	-0.00361	-0.00693	-0.00873	-0.01599	-0.01155	-0.00893	-0.00847	0.0022	0.00616	-0.00411	-0.00231	-0.01005	-0.00488	-0.00684	-0.011	-0.00033	0.00079	-0.00443	-0.00374	-0.00195	-0.00189	-0.00528	-0.00366	-0.00517	-0.00426
16.2	-0.00971	0.00076	-0.00749	0.00072	-0.00153	-0.00371	-0.00753	-0.00011	-0.00266	-0.00414	-0.00235	-0.00432	-0.00913	-0.01339	-0.00418	-0.00861	-0.00525	-0.00127	-0.00474	-0.00766	-0.0063	-0.00359	-0.00534	-0.00507	-0.00369	-0.00706	-0.00862	-0.01591	-0.01182	-0.0087	-0.00855	0.00216	0.00606	-0.00409	-0.00234	-0.01	-0.00499	-0.00673	-0.0109	-0.00029	0.00074	-0.00451	-0.00378	-0.00198	-0.00191	-0.00528	-0.0036	-0.00519	-0.00423
16.25	-0.00966	0.00073	-0.0077	0.0006	-0.00145	-0.00369	-0.00754	-0.00012	-0.00265	-0.00427	-0.00218	-0.00441	-0.00915	-0.01346	-0.0041	-0.00857	-0.00512	-0.00133	-0.00476	-0.00767	-0.00625	-0.00367	-0.00533	-0.00529	-0.0036	-0.00715	-0.00854	-0.01609	-0.01186	-0.0088	-0.00842	0.0021	0.00597	-0.00395	-0.00253	-0.00996	-0.0052	-0.00653	-0.01067	-0.00038	0.00066	-0.00452	-0.00378	-0.00199	-0.0019	-0.0053	-0.00362	-0.00521	-0.00434
16.3	-0.0096	0.00063	-0.00806	0.00036	-0.00139	-0.00365	-0.00744	-0.00016	-0.00281	-0.00436	-0.00195	-0.00445	-0.00924	-0.01348	-0.00417	-0.0086	-0.00499	-0.00143	-0.00475	-0.0078	-0.00631	-0.00356	-0.00525	-0.00532	-0.00368	-0.00712	-0.00872	-0.01636	-0.01191	-0.00888	-0.00845	0.00224	0.00602	-0.0038	-0.00257	-0.00993	-0.00525	-0.00648	-0.01034	-0.00031	0.00049	-0.00455	-0.00375	-0.002	-0.0019	-0.00532	-0.00358	-0.00528	-0.0044
16.35	-0.00958	0.00074	-0.00833	0.00029	-0.00123	-0.00347	-0.00725	-8e-05	-0.00291	-0.00413	-0.00198	-0.00435	-0.00916	-0.01344	-0.00423	-0.0087	-0.00485	-0.0016	-0.00474	-0.00784	-0.00648	-0.00346	-0.00513	-0.00544	-0.00376	-0.00707	-0.0089	-0.01639	-0.01199	-0.00881	-0.00849	0.00232	0.00607	-0.00351	-0.00266	-0.01001	-0.00518	-0.00654	-0.01026	-0.00014	0.00051	-0.00459	-0.0036	-0.00188	-0.00177	-0.0052	-0.00348	-0.00532	-0.00424
16.4	-0.00925	0.0007	-0.00855	0.00016	-0.00117	-0.00336	-0.00717	-6e-05	-0.00288	-0.00395	-0.00201	-0.0041	-0.00902	-0.01342	-0.00425	-0.00868	-0.00476	-0.00155	-0.00478	-0.0078	-0.00654	-0.0035	-0.00507	-0.00557	-0.00371	-0.00714	-0.00885	-0.01634	-0.01201	-0.00882	-0.00842	0.00235	0.00607	-0.00354	-0.00272	-0.01005	-0.0052	-0.00651	-0.01023	-0.00012	0.00043	-0.00464	-0.00353	-0.00177	-0.00171	-0.00512	-0.00335	-0.00522	-0.00402
16.45	-0.00905	0.00083	-0.00877	7e-05	-0.00138	-0.00333	-0.00687	-0.00021	-0.00287	-0.00381	-0.00227	-0.00411	-0.00902	-0.01322	-0.00431	-0.00871	-0.00475	-0.0015	-0.00495	-0.00779	-0.00658	-0.00367	-0.00498	-0.00564	-0.0036	-0.00719	-0.00875	-0.01612	-0.01182	-0.00866	-0.00846	0.00226	0.00616	-0.00371	-0.00278	-0.01006	-0.00511	-0.00656	-0.01029	-0.00026	0.00045	-0.00479	-0.00347	-0.0019	-0.00177	-0.00499	-0.00339	-0.00523	-0.00396
16.5	-0.00874	0.00083	-0.00885	-8e-05	-0.0015	-0.00321	-0.0066	-0.00039	-0.00272	-0.00377	-0.00212	-0.00423	-0.00916	-0.01305	-0.00449	-0.00866	-0.00467	-0.00158	-0.00511	-0.00773	-0.00665	-0.00377	-0.0047	-0.0058	-0.0036	-0.00733	-0.00875	-0.0161	-0.01171	-0.00864	-0.00833	0.00206	0.00617	-0.00383	-0.00271	-0.00992	-0.0052	-0.0064	-0.01026	-0.00017	0.00037	-0.00472	-0.0034	-0.00204	-0.0018	-0.00495	-0.00337	-0.0052	-0.004
16.55	-0.00871	0.00078	-0.0089	-0.00028	-0.00143	-0.00328	-0.00632	-0.0003	-0.00282	-0.00372	-0.00201	-0.00458	-0.00934	-0.01288	-0.00445	-0.00868	-0.0045	-0.00159	-0.00523	-0.00787	-0.00667	-0.00383	-0.00465	-0.00603	-0.00351	-0.00749	-0.00853	-0.0164	-0.01171	-0.00863	-0.00828	0.0019	0.00616	-0.00377	-0.00256	-0.0099	-0.00521	-0.00636	-0.00995	-3e-05	0.00025	-0.00473	-0.0033	-0.0021	-0.00179	-0.00483	-0.00343	-0.00536	-0.00415
16.6	-0.00887	0.00082	-0.00894	-0.00039	-0.00128	-0.00338	-0.00623	-0.00039	-0.0029	-0.00356	-0.0019	-0.00472	-0.00926	-0.01278	-0.00434	-0.00858	-0.00445	-0.00154	-0.00535	-0.00776	-0.00672	-0.00381	-0.00454	-0.0062	-0.00345	-0.00759	-0.0084	-0.01631	-0.01191	-0.00845	-0.00829	0.00173	0.00633	-0.0037	-0.00244	-0.00976	-0.00521	-0.00653	-0.0098	-1e-05	0.00021	-0.00474	-0.00333	-0.00213	-0.00188	-0.00471	-0.00339	-0.0054	-0.00414
16.65	-0.0089	0.0008	-0.00887	-0.00031	-0.00127	-0.00336	-0.00608	-0.00051	-0.00285	-0.00339	-0.00176	-0.00473	-0.00928	-0.01258	-0.00439	-0.00858	-0.0044	-0.00157	-0.00535	-0.0079	-0.00674	-0.00383	-0.00461	-0.00625	-0.00333	-0.00755	-0.00841	-0.01619	-0.01198	-0.0084	-0.00819	0.00161	0.00636	-0.00359	-0.00241	-0.00974	-0.0052	-0.00656	-0.00979	0.00014	0.00024	-0.00466	-0.00331	-0.00217	-0.00193	-0.00462	-0.00329	-0.00538	-0.00406
16.7	-0.00869	0.0008	-0.00883	-0.0003	-0.00131	-0.00321	-0.00584	-0.00056	-0.00283	-0.0034	-0.00157	-0.00487	-0.00952	-0.01279	-0.00427	-0.00848	-0.00421	-0.00146	-0.00553	-0.00812	-0.0066	-0.00373	-0.00467	-0.00638	-0.00341	-0.00752	-0.00857	-0.0161	-0.01204	-0.00834	-0.00831	0.00156	0.00627	-0.00354	-0.00247	-0.00971	-0.00534	-0.00647	-0.00968	7e-05	0.00025	-0.00453	-0.0032	-0.00224	-0.00188	-0.0045	-0.00328	-0.00539	-0.00413
16.75	-0.00858	0.00088	-0.00896	-0.00059	-0.00118	-0.00317	-0.00566	-0.00054	-0.00292	-0.00319	-0.00135	-0.00487	-0.00946	-0.01273	-0.00419	-0.00844	-0.00411	-0.00153	-0.00564	-0.00833	-0.00648	-0.00374	-0.0046	-0.00649	-0.00343	-0.00769	-0.00864	-0.01621	-0.01206	-0.00818	-0.00848	0.00154	0.00609	-0.00332	-0.00231	-0.00968	-0.00538	-0.00633	-0.00982	0.00015	0.00014	-0.00449	-0.00312	-0.00219	-0.00185	-0.00434	-0.00313	-0.00541	-0.00403
16.8	-0.00862	0.0009	-0.00899	-0.00085	-0.00116	-0.00308	-0.00563	-0.0004	-0.00292	-0.00305	-0.0014	-0.00476	-0.0094	-0.01255	-0.00407	-0.00825	-0.00406	-0.00169	-0.00571	-0.00844	-0.00652	-0.00364	-0.00459	-0.0066	-0.00358	-0.00799	-0.00856	-0.01625	-0.01188	-0.00795	-0.00853	0.00158	0.0061	-0.00325	-0.00225	-0.00964	-0.00541	-0.00635	-0.00986	0.00014	2e-05	-0.00449	-0.00303	-0.0021	-0.00174	-0.00425	-0.00307	-0.00531	-0.0039
16.85	-0.00866	0.00103	-0.0089	-0.001	-0.00089	-0.00301	-0.00549	-0.00048	-0.00302	-0.00292	-0.00132	-0.00458	-0.00929	-0.01236	-0.00424	-0.00828	-0.00389	-0.00157	-0.00577	-0.00833	-0.00658	-0.0036	-0.00458	-0.00669	-0.00357	-0.00796	-0.00854	-0.01631	-0.01192	-0.00773	-0.00851	0.00151	0.00624	-0.00311	-0.00223	-0.0096	-0.00539	-0.00626	-0.00974	8e-05	1e-05	-0.00441	-0.00299	-0.00198	-0.00174	-0.00421	-0.00294	-0.00529	-0.00375
16.9	-0.00859	0.00114	-0.00894	-0.00117	-0.00082	-0.00303	-0.0054	-0.00061	-0.00318	-0.00265	-0.00112	-0.00471	-0.00913	-0.01217	-0.0043	-0.00831	-0.00368	-0.00152	-0.00588	-0.00829	-0.00657	-0.00377	-0.00436	-0.0068	-0.00359	-0.00802	-0.00857	-0.01613	-0.01198	-0.00761	-0.00846	0.00141	0.00618	-0.00309	-0.00222	-0.00958	-0.00536	-0.00628	-0.00968	2e-05	-1e-05	-0.00436	-0.00301	-0.00204	-0.00182	-0.00411	-0.00282	-0.0054	-0.00368
16.95	-0.00865	0.00129	-0.00896	-0.00119	-0.00078	-0.00291	-0.00532	-0.00071	-0.00317	-0.00235	-0.00102	-0.0049	-0.00925	-0.01213	-0.00432	-0.00824	-0.00369	-0.00169	-0.00609	-0.00821	-0.00649	-0.00378	-0.00443	-0.00694	-0.00358	-0.00804	-0.0086	-0.016	-0.01195	-0.00737	-0.00838	0.00137	0.00624	-0.00296	-0.00225	-0.00943	-0.00543	-0.00625	-0.00952	9e-05	5e-05	-0.00429	-0.00298	-0.00213	-0.00181	-0.00399	-0.00275	-0.00543	-0.00362
17	-0.00872	0.00125	-0.00893	-0.00131	-0.0006	-0.00286	-0.00526	-0.00086	-0.00309	-0.00218	-0.0008	-0.00503	-0.00915	-0.01206	-0.00431	-0.00803	-0.00358	-0.00165	-0.00629	-0.00822	-0.0065	-0.00362	-0.0044	-0.00704	-0.00368	-0.00818	-0.00855	-0.01616	-0.01193	-0.00703	-0.0084	0.00125	0.00626	-0.00288	-0.00218	-0.00944	-0.00547	-0.0061	-0.00956	0.00047	-3e-05	-0.00419	-0.00299	-0.00216	-0.00186	-0.00391	-0.00267	-0.00538	-0.0036
17.05	-0.00874	0.00129	-0.00894	-0.00154	-0.00037	-0.00272	-0.00516	-0.00093	-0.00316	-0.00222	-0.00066	-0.00525	-0.009	-0.0119	-0.00443	-0.00766	-0.00354	-0.00166	-0.00632	-0.00816	-0.00643	-0.0036	-0.00416	-0.00699	-0.0035	-0.0083	-0.00845	-0.01623	-0.01207	-0.00681	-0.00842	0.00125	0.00624	-0.00266	-0.00201	-0.00951	-0.00571	-0.00592	-0.00957	0.00072	-0.00012	-0.0041	-0.00293	-0.00218	-0.00182	-0.00393	-0.00271	-0.00535	-0.00373
17.1	-0.00875	0.00141	-0.00886	-0.00159	-0.00031	-0.00266	-0.00496	-0.00104	-0.00313	-0.00216	-0.00033	-0.00528	-0.00886	-0.0118	-0.00442	-0.00767	-0.00347	-0.00154	-0.00622	-0.00803	-0.00636	-0.00353	-0.00418	-0.00701	-0.00341	-0.00841	-0.00858	-0.0162	-0.01215	-0.00672	-0.00829	0.0012	0.00621	-0.00237	-0.00192	-0.00939	-0.00582	-0.00583	-0.00951	0.00077	-9e-05	-0.00395	-0.00288	-0.00221	-0.00185	-0.00384	-0.00259	-0.00536	-0.00372
17.15	-0.00873	0.00145	-0.00887	-0.00162	-0.00022	-0.00276	-0.00478	-0.00116	-0.00324	-0.00193	-8e-05	-0.0054	-0.00866	-0.01172	-0.00435	-0.00781	-0.00346	-0.00158	-0.00616	-0.00803	-0.00633	-0.00352	-0.00428	-0.00701	-0.00346	-0.00847	-0.00847	-0.01606	-0.01229	-0.00673	-0.00841	0.00109	0.00615	-0.00241	-0.00203	-0.0094	-0.00573	-0.00581	-0.00919	0.00065	-8e-05	-0.0039	-0.0029	-0.00226	-0.00196	-0.00368	-0.00247	-0.00548	-0.00366
17.2	-0.00898	0.00147	-0.00882	-0.00165	-0.00026	-0.00261	-0.00466	-0.00124	-0.00338	-0.00185	-0.00019	-0.00537	-0.00853	-0.01167	-0.00443	-0.0078	-0.00347	-0.00164	-0.00622	-0.00813	-0.00642	-0.00365	-0.00431	-0.00729	-0.00381	-0.00845	-0.00839	-0.01591	-0.0123	-0.00672	-0.00871	0.00104	0.00609	-0.0023	-0.00198	-0.00936	-0.00579	-0.00575	-0.00922	0.00049	-9e-05	-0.00387	-0.00283	-0.00229	-0.00192	-0.00364	-0.00247	-0.00551	-0.00361
17.25	-0.00908	0.00137	-0.00886	-0.00177	-0.00019	-0.00259	-0.00468	-0.00116	-0.00333	-0.00177	-0.00034	-0.00547	-0.00848	-0.01152	-0.00431	-0.00774	-0.00338	-0.00175	-0.00621	-0.00805	-0.00635	-0.00373	-0.00418	-0.00771	-0.00383	-0.00847	-0.00845	-0.01593	-0.0123	-0.00637	-0.00859	0.001	0.00612	-0.00227	-0.00199	-0.00939	-0.00588	-0.00566	-0.00937	0.00055	-0.0002	-0.00393	-0.00281	-0.00227	-0.00187	-0.00358	-0.00252	-0.00551	-0.00362
17.3	-0.00913	0.00144	-0.00879	-0.00194	-2e-05	-0.00244	-0.00468	-0.00119	-0.00327	-0.00166	-0.00031	-0.00555	-0.00841	-0.01147	-0.00421	-0.00768	-0.00345	-0.0018	-0.00605	-0.008	-0.00649	-0.00379	-0.00402	-0.00787	-0.00359	-0.00842	-0.00845	-0.01594	-0.01228	-0.00603	-0.0086	0.00113	0.00616	-0.00238	-0.00213	-0.00943	-0.00586	-0.00559	-0.0093	0.0009	-0.00025	-0.00384	-0.00277	-0.00225	-0.00181	-0.00351	-0.0025	-0.0055	-0.0036
17.35	-0.00909	0.00157	-0.00873	-0.00203	3e-05	-0.00247	-0.00461	-0.00122	-0.00317	-0.00146	-0.00029	-0.00569	-0.00813	-0.01146	-0.00435	-0.00765	-0.00374	-0.00179	-0.00606	-0.00801	-0.00652	-0.00377	-0.00405	-0.00784	-0.00343	-0.00831	-0.00836	-0.01591	-0.01226	-0.00593	-0.00848	0.00111	0.00618	-0.00232	-0.00209	-0.0092	-0.00583	-0.00572	-0.00898	0.00105	-0.00023	-0.00383	-0.00276	-0.00229	-0.00184	-0.00347	-0.00248	-0.0055	-0.00357
17.4	-0.0092	0.00161	-0.00859	-0.00209	4e-05	-0.00239	-0.00469	-0.00127	-0.00297	-0.00159	-0.00028	-0.00562	-0.00802	-0.01137	-0.00439	-0.00752	-0.00384	-0.00179	-0.00594	-0.00792	-0.00643	-0.00366	-0.00399	-0.00794	-0.00338	-0.00822	-0.00822	-0.01579	-0.01222	-0.00578	-0.00836	0.00083	0.00636	-0.00228	-0.00215	-0.00903	-0.00598	-0.00588	-0.00874	0.00119	-0.00024	-0.00375	-0.00278	-0.00228	-0.00183	-0.00355	-0.00249	-0.00537	-0.0036
17.45	-0.00927	0.00139	-0.0084	-0.00204	0.00016	-0.00241	-0.00448	-0.00147	-0.00289	-0.00177	-0.00027	-0.00548	-0.00786	-0.01132	-0.00443	-0.0075	-0.00376	-0.00173	-0.00578	-0.00785	-0.00646	-0.00364	-0.00395	-0.00823	-0.00339	-0.00822	-0.00812	-0.01573	-0.01215	-0.00564	-0.00836	0.00051	0.00648	-0.00224	-0.00204	-0.00886	-0.00627	-0.00564	-0.00866	0.00129	-0.00032	-0.00369	-0.00278	-0.00226	-0.00194	-0.00356	-0.0025	-0.00529	-0.00362
17.5	-0.00919	0.00133	-0.00835	-0.00193	7e-05	-0.0024	-0.00424	-0.00146	-0.00287	-0.00175	-0.00023	-0.00552	-0.00784	-0.01115	-0.00454	-0.00743	-0.00375	-0.0018	-0.00566	-0.0079	-0.00646	-0.00361	-0.00394	-0.0085	-0.00362	-0.00807	-0.00817	-0.01563	-0.01214	-0.00548	-0.00868	0.0004	0.00653	-0.00226	-0.00201	-0.00888	-0.00645	-0.00565	-0.00841	0.00137	-0.0003	-0.00366	-0.0027	-0.0023	-0.00193	-0.00351	-0.0025	-0.00527	-0.00363
17.55	-0.00919	0.00146	-0.00837	-0.00196	0.00012	-0.0024	-0.00425	-0.00142	-0.00291	-0.00152	-0.00019	-0.00547	-0.00777	-0.01108	-0.00456	-0.00741	-0.00402	-0.00197	-0.00545	-0.0078	-0.00647	-0.00379	-0.00403	-0.00868	-0.00376	-0.00792	-0.00825	-0.01554	-0.01229	-0.00536	-0.00887	0.00037	0.00648	-0.00225	-0.00216	-0.00898	-0.00662	-0.0056	-0.00815	0.00151	-0.00025	-0.00365	-0.00269	-0.00225	-0.00191	-0.00344	-0.00239	-0.00526	-0.00349
17.6	-0.00917	0.00158	-0.00815	-0.00192	0.00026	-0.00225	-0.00422	-0.00165	-0.00295	-0.00135	-0.00029	-0.00537	-0.00761	-0.01111	-0.00472	-0.00728	-0.00416	-0.00201	-0.00518	-0.00766	-0.0064	-0.00395	-0.0038	-0.00888	-0.00377	-0.00773	-0.00823	-0.01557	-0.0123	-0.00532	-0.00895	0.0005	0.00647	-0.00211	-0.00224	-0.00908	-0.00675	-0.00554	-0.00771	0.00155	-0.00017	-0.00356	-0.0027	-0.00225	-0.00195	-0.00343	-0.00233	-0.0052	-0.00336
17.65	-0.00925	0.00163	-0.00793	-0.00211	0.00033	-0.00223	-0.00414	-0.00166	-0.00307	-0.00127	-0.00028	-0.00536	-0.00749	-0.01126	-0.00465	-0.00712	-0.0042	-0.00188	-0.00512	-0.00759	-0.00639	-0.00384	-0.0038	-0.00907	-0.00379	-0.00763	-0.00819	-0.01564	-0.01217	-0.00532	-0.00925	0.00051	0.00643	-0.00212	-0.00232	-0.0092	-0.00686	-0.00546	-0.00743	0.00189	-0.00024	-0.00348	-0.00267	-0.00223	-0.00194	-0.00335	-0.0023	-0.00518	-0.00331
17.7	-0.00915	0.00179	-0.00785	-0.00222	0.00052	-0.00226	-0.00404	-0.00161	-0.00306	-0.00123	-0.00018	-0.00537	-0.00757	-0.01126	-0.00464	-0.00695	-0.00432	-0.00209	-0.00521	-0.00759	-0.00659	-0.00367	-0.00379	-0.00923	-0.00386	-0.00764	-0.00817	-0.01571	-0.01198	-0.00515	-0.00928	0.0003	0.00652	-0.00204	-0.00227	-0.00924	-0.00691	-0.00529	-0.00724	0.00208	-0.00021	-0.00343	-0.00263	-0.00215	-0.00193	-0.0033	-0.00226	-0.00512	-0.0033
17.75	-0.00909	0.00182	-0.0077	-0.00221	0.0006	-0.00231	-0.00399	-0.00152	-0.00301	-0.00121	-0.00024	-0.00537	-0.0076	-0.01116	-0.00463	-0.00687	-0.00448	-0.00215	-0.00517	-0.00731	-0.00665	-0.00372	-0.00387	-0.00926	-0.00386	-0.00757	-0.00812	-0.01565	-0.01203	-0.00502	-0.00929	4e-05	0.00632	-0.00197	-0.00221	-0.00926	-0.00714	-0.00529	-0.00689	0.00233	-0.00019	-0.00341	-0.0026	-0.00209	-0.00191	-0.00327	-0.00227	-0.00508	-0.00329
17.8	-0.00921	0.00185	-0.00762	-0.00223	0.00066	-0.00226	-0.00413	-0.00167	-0.00296	-0.00113	-0.00037	-0.00523	-0.00748	-0.01113	-0.00463	-0.007	-0.00456	-0.00209	-0.00512	-0.00731	-0.00679	-0.00374	-0.00389	-0.00937	-0.00384	-0.00726	-0.00819	-0.01563	-0.012	-0.00499	-0.00941	-0.00017	0.00638	-0.00197	-0.00217	-0.0091	-0.00737	-0.00523	-0.00676	0.00249	-0.00019	-0.00341	-0.00268	-0.00208	-0.00196	-0.00329	-0.00224	-0.00506	-0.00318
17.85	-0.00931	0.00177	-0.00744	-0.00245	0.0005	-0.00211	-0.00405	-0.00187	-0.00283	-0.00104	-0.00034	-0.00525	-0.00745	-0.01114	-0.00471	-0.00708	-0.00479	-0.00213	-0.00488	-0.00753	-0.00679	-0.00368	-0.00388	-0.00941	-0.00376	-0.00706	-0.00828	-0.01573	-0.01186	-0.00507	-0.00944	-0.00018	0.00638	-0.00205	-0.00224	-0.00892	-0.00751	-0.00507	-0.00655	0.00266	-0.00034	-0.00329	-0.00267	-0.0022	-0.00199	-0.00326	-0.00221	-0.00505	-0.00314
17.9	-0.00922	0.00197	-0.00736	-0.00255	0.00035	-0.00203	-0.0041	-0.00214	-0.00266	-0.00099	-0.00028	-0.00531	-0.00758	-0.01108	-0.00473	-0.00702	-0.0048	-0.00218	-0.00472	-0.00764	-0.00686	-0.00365	-0.00376	-0.00951	-0.00383	-0.00675	-0.0082	-0.01576	-0.01171	-0.00511	-0.00953	-0.0004	0.00637	-0.00203	-0.00235	-0.00897	-0.00772	-0.00508	-0.0063	0.00283	-0.00029	-0.00322	-0.00275	-0.00236	-0.00208	-0.00327	-0.00219	-0.00499	-0.00315
17.95	-0.00912	0.00203	-0.00712	-0.00267	0.00035	-0.00209	-0.00419	-0.0021	-0.00254	-0.00093	-0.00045	-0.00537	-0.00767	-0.011	-0.00476	-0.00709	-0.00488	-0.00224	-0.00451	-0.00762	-0.007	-0.00354	-0.0038	-0.00957	-0.0038	-0.0068	-0.00816	-0.01574	-0.01139	-0.00518	-0.00963	-0.0005	0.00643	-0.00196	-0.00248	-0.00914	-0.00799	-0.00506	-0.00606	0.00301	-0.00032	-0.00322	-0.00279	-0.00237	-0.00209	-0.00329	-0.00225	-0.005	-0.00315
18	-0.00906	0.0021	-0.00702	-0.00277	0.00053	-0.00198	-0.00405	-0.00225	-0.00245	-0.00073	-0.00054	-0.00546	-0.0076	-0.01092	-0.00472	-0.00704	-0.00495	-0.0023	-0.00442	-0.00758	-0.007	-0.00354	-0.00368	-0.00961	-0.00391	-0.00685	-0.00813	-0.01578	-0.0112	-0.00531	-0.00978	-0.00051	0.00652	-0.00213	-0.00236	-0.00931	-0.00812	-0.00511	-0.00574	0.00308	-0.00033	-0.00318	-0.00276	-0.00239	-0.00211	-0.00316	-0.00224	-0.00498	-0.00309
18.05	-0.0092	0.00211	-0.00703	-0.00283	0.0007	-0.00216	-0.00358	-0.00242	-0.0024	-0.0007	-0.0005	-0.00556	-0.00768	-0.01086	-0.00473	-0.00705	-0.00499	-0.00234	-0.00427	-0.00754	-0.00691	-0.00358	-0.00363	-0.0097	-0.00393	-0.0068	-0.00801	-0.01584	-0.0111	-0.00548	-0.00986	-0.00063	0.00649	-0.00212	-0.00238	-0.00924	-0.00808	-0.00501	-0.00544	0.00319	-0.00036	-0.00323	-0.00272	-0.00242	-0.00229	-0.003	-0.00225	-0.005	-0.00313
18.1	-0.00944	0.00228	-0.00704	-0.00285	0.00079	-0.00208	-0.00345	-0.00249	-0.00237	-0.00046	-0.0007	-0.00575	-0.00794	-0.01081	-0.00464	-0.00706	-0.00516	-0.0025	-0.00404	-0.00752	-0.00691	-0.00367	-0.00383	-0.00968	-0.00387	-0.00685	-0.00789	-0.01588	-0.01097	-0.00545	-0.00988	-0.00073	0.0064	-0.00214	-0.00244	-0.00916	-0.00787	-0.00504	-0.0052	0.00343	-0.00028	-0.00327	-0.00267	-0.00248	-0.00228	-0.00285	-0.0023	-0.00506	-0.0031
18.15	-0.00957	0.00233	-0.007	-0.0031	0.00093	-0.00205	-0.00386	-0.00266	-0.00215	-0.00042	-0.00086	-0.00579	-0.00816	-0.01073	-0.00463	-0.0068	-0.00514	-0.00232	-0.00398	-0.00751	-0.00696	-0.00369	-0.00403	-0.00968	-0.00379	-0.00678	-0.00794	-0.01584	-0.01086	-0.00534	-0.00988	-0.00083	0.00635	-0.00213	-0.00266	-0.00911	-0.00778	-0.00493	-0.00498	0.00347	-0.00038	-0.0033	-0.00285	-0.0025	-0.00235	-0.00297	-0.00235	-0.00491	-0.0031
18.2	-0.0096	0.00233	-0.00688	-0.00329	0.00115	-0.00185	-0.00419	-0.00298	-0.00178	-0.00033	-0.00089	-0.00572	-0.00816	-0.01091	-0.00461	-0.00668	-0.00518	-0.00229	-0.0039	-0.00756	-0.00698	-0.00362	-0.00406	-0.00979	-0.00389	-0.00655	-0.00806	-0.01585	-0.01085	-0.00553	-0.00988	-0.00093	0.00631	-0.00222	-0.00289	-0.00894	-0.00796	-0.00482	-0.0049	0.00358	-0.00048	-0.0032	-0.003	-0.00251	-0.00241	-0.00304	-0.00231	-0.00472	-0.00302
18.25	-0.00974	0.00235	-0.00666	-0.0033	0.00123	-0.00193	-0.00423	-0.00318	-0.00131	-0.00041	-0.00089	-0.00565	-0.00822	-0.01095	-0.00454	-0.00666	-0.0053	-0.00252	-0.00379	-0.00748	-0.00675	-0.00354	-0.0041	-0.00992	-0.00396	-0.00645	-0.00825	-0.01583	-0.01074	-0.00572	-0.00974	-0.00125	0.00615	-0.00224	-0.00296	-0.00882	-0.00829	-0.00477	-0.00479	0.00378	-0.00047	-0.00316	-0.00311	-0.00253	-0.00255	-0.00306	-0.00231	-0.00454	-0.00303
18.3	-0.00979	0.00237	-0.00659	-0.00336	0.00139	-0.00203	-0.00411	-0.00323	-0.00126	-0.0004	-0.00106	-0.00569	-0.00828	-0.01089	-0.00466	-0.00682	-0.0052	-0.00261	-0.00367	-0.00768	-0.00668	-0.00348	-0.00422	-0.01	-0.00396	-0.00625	-0.00823	-0.01568	-0.01061	-0.00585	-0.00973	-0.00141	0.00612	-0.00218	-0.00316	-0.00876	-0.00841	-0.00466	-0.00462	0.00387	-0.00049	-0.00322	-0.00312	-0.00251	-0.00263	-0.00305	-0.00238	-0.00459	-0.00304
18.35	-0.00969	0.00245	-0.00683	-0.00341	0.00157	-0.00188	-0.00407	-0.00326	-0.00152	-0.00033	-0.00124	-0.00575	-0.0083	-0.01086	-0.00464	-0.00682	-0.00529	-0.00264	-0.00361	-0.00772	-0.00655	-0.00338	-0.00424	-0.01	-0.00403	-0.00618	-0.00812	-0.01576	-0.0104	-0.00589	-0.00981	-0.00149	0.00615	-0.00213	-0.00319	-0.00873	-0.00826	-0.00458	-0.00451	0.00399	-0.00048	-0.00331	-0.00307	-0.00248	-0.00257	-0.00301	-0.00244	-0.00469	-0.00304
18.4	-0.00966	0.00248	-0.00674	-0.00347	0.00166	-0.00194	-0.00413	-0.00331	-0.00148	-0.00024	-0.00136	-0.00568	-0.00829	-0.01085	-0.00469	-0.00666	-0.00526	-0.00255	-0.00332	-0.00777	-0.0067	-0.00348	-0.00419	-0.01002	-0.00412	-0.00619	-0.00806	-0.0157	-0.01034	-0.00589	-0.0099	-0.00147	0.00645	-0.00213	-0.00328	-0.00876	-0.00828	-0.0046	-0.00435	0.00395	-0.00049	-0.00334	-0.00312	-0.00244	-0.00262	-0.00302	-0.00242	-0.0046	-0.00296
18.45	-0.00955	0.00258	-0.00667	-0.00349	0.00166	-0.00214	-0.00416	-0.00326	-0.00143	-0.00018	-0.00155	-0.00583	-0.00825	-0.01075	-0.00481	-0.00656	-0.00518	-0.00258	-0.00339	-0.00772	-0.00707	-0.0037	-0.00413	-0.01006	-0.00417	-0.00618	-0.00807	-0.01557	-0.01058	-0.00603	-0.00979	-0.00165	0.00647	-0.00223	-0.00327	-0.00873	-0.00834	-0.00463	-0.00427	0.00394	-0.00045	-0.00345	-0.00318	-0.00247	-0.0027	-0.00305	-0.00252	-0.0046	-0.003
18.5	-0.00951	0.00265	-0.00652	-0.00369	0.00181	-0.00241	-0.00435	-0.00324	-0.0016	-7e-05	-0.00152	-0.00587	-0.00836	-0.01097	-0.00485	-0.00646	-0.00528	-0.00261	-0.00333	-0.0078	-0.00712	-0.00377	-0.00413	-0.01014	-0.00402	-0.00618	-0.0081	-0.01541	-0.01059	-0.00602	-0.0098	-0.00188	0.00628	-0.00217	-0.00332	-0.00866	-0.00856	-0.00458	-0.00407	0.0038	-0.00052	-0.00348	-0.00333	-0.00243	-0.00282	-0.00309	-0.00248	-0.00464	-0.00297
18.55	-0.00936	0.00266	-0.0066	-0.00385	0.00169	-0.00242	-0.00433	-0.00325	-0.0015	-0.00013	-0.00159	-0.00597	-0.0085	-0.01121	-0.00478	-0.00638	-0.00513	-0.00264	-0.00313	-0.00772	-0.00702	-0.00379	-0.00415	-0.01005	-0.00421	-0.00613	-0.00801	-0.01548	-0.01057	-0.00604	-0.00981	-0.00214	0.00605	-0.00214	-0.00323	-0.00857	-0.00853	-0.0044	-0.00404	0.00378	-0.00059	-0.00353	-0.00333	-0.00251	-0.00283	-0.00308	-0.00256	-0.00461	-0.00305
18.6	-0.00934	0.00251	-0.00651	-0.00394	0.00164	-0.0024	-0.00435	-0.00329	-0.00136	-0.00032	-0.00146	-0.00602	-0.00862	-0.01134	-0.00452	-0.00631	-0.00519	-0.00278	-0.003	-0.00782	-0.00705	-0.00353	-0.0042	-0.01021	-0.00434	-0.00609	-0.00794	-0.01569	-0.01049	-0.00604	-0.00978	-0.00223	0.00604	-0.00202	-0.00322	-0.00845	-0.00853	-0.00446	-0.00388	0.00369	-0.00071	-0.00345	-0.00334	-0.00255	-0.00284	-0.00306	-0.0026	-0.00456	-0.00317
18.65	-0.00933	0.00241	-0.00649	-0.00396	0.0017	-0.00246	-0.00441	-0.00346	-0.00148	-0.0004	-0.00142	-0.00595	-0.00859	-0.01127	-0.00446	-0.00633	-0.00522	-0.00294	-0.00283	-0.0079	-0.0071	-0.00322	-0.00418	-0.01028	-0.00457	-0.00605	-0.00792	-0.01555	-0.0106	-0.00598	-0.00998	-0.00225	0.00617	-0.00192	-0.00324	-0.00836	-0.00866	-0.00461	-0.00388	0.00359	-0.00077	-0.00345	-0.00344	-0.00257	-0.00296	-0.00309	-0.00259	-0.00458	-0.00317
18.7	-0.00912	0.00239	-0.0066	-0.00409	0.0017	-0.00255	-0.00439	-0.0035	-0.00148	-0.00024	-0.00157	-0.00574	-0.00852	-0.01128	-0.00428	-0.00617	-0.00527	-0.00301	-0.00267	-0.00796	-0.00709	-0.00313	-0.00422	-0.01025	-0.00459	-0.00595	-0.00789	-0.01528	-0.01063	-0.00602	-0.01017	-0.0023	0.0062	-0.00183	-0.00329	-0.00838	-0.00864	-0.00468	-0.004	0.00357	-0.00085	-0.00357	-0.00348	-0.00251	-0.00302	-0.00297	-0.00251	-0.00446	-0.00299
18.75	-0.00246	0.00073	-0.00183	-0.00117	0.0004	-0.00074	-0.00124	-0.00097	-0.00044	-4e-05	-0.0005	-0.00158	-0.00236	-0.00316	-0.00117	-0.0017	-0.00147	-0.00085	-0.00069	-0.00228	-0.00197	-0.00092	-0.00115	-0.00285	-0.00127	-0.00167	-0.00222	-0.00424	-0.00295	-0.00166	-0.00287	-0.00071	0.00175	-0.00052	-0.00094	-0.00237	-0.00239	-0.00131	-0.00112	0.00103	-0.00022	-0.00102	-0.00098	-0.00071	-0.00085	-0.00081	-0.0007	-0.00124	-0.00081
18.8	-0.00844	0.00283	-0.00646	-0.00424	0.00119	-0.00275	-0.00436	-0.0033	-0.00178	-0.00019	-0.00179	-0.00564	-0.00851	-0.01125	-0.0041	-0.0061	-0.00502	-0.00292	-0.0023	-0.00833	-0.00719	-0.00334	-0.00407	-0.0101	-0.00452	-0.00592	-0.00786	-0.01504	-0.01042	-0.00581	-0.01025	-0.00285	0.0062	-0.00208	-0.00344	-0.00833	-0.00844	-0.00473	-0.00406	0.00384	-0.0007	-0.00366	-0.00347	-0.00258	-0.00302	-0.00288	-0.00254	-0.0045	-0.00291
18.85	-0.00848	0.00271	-0.00624	-0.00438	0.001	-0.00287	-0.00429	-0.00337	-0.00194	-0.00034	-0.00192	-0.00592	-0.00883	-0.01101	-0.00388	-0.00608	-0.00496	-0.00306	-0.00226	-0.00837	-0.00711	-0.00341	-0.00408	-0.01027	-0.00442	-0.00578	-0.00782	-0.0153	-0.01045	-0.00573	-0.01033	-0.00296	0.00633	-0.0022	-0.00336	-0.00822	-0.00851	-0.00477	-0.00411	0.00365	-0.00083	-0.00367	-0.00351	-0.00276	-0.00312	-0.00283	-0.00272	-0.00464	-0.00313
18.9	-0.00867	0.00255	-0.00612	-0.0044	0.00077	-0.00288	-0.00439	-0.00346	-0.00217	-0.00037	-0.00181	-0.00623	-0.00888	-0.01083	-0.00373	-0.00598	-0.00505	-0.00315	-0.00219	-0.00821	-0.00717	-0.00325	-0.00406	-0.01028	-0.0045	-0.00584	-0.00757	-0.01526	-0.01052	-0.00569	-0.01038	-0.00293	0.00638	-0.00222	-0.00331	-0.00807	-0.00859	-0.00478	-0.00415	0.00351	-0.00092	-0.0036	-0.00357	-0.00297	-0.00317	-0.00283	-0.0028	-0.00479	-0.0033
18.95	-0.00874	0.00261	-0.00613	-0.00445	0.00059	-0.00294	-0.00447	-0.0036	-0.00225	-0.00039	-0.00182	-0.00627	-0.00887	-0.01058	-0.00346	-0.0059	-0.00503	-0.0031	-0.00212	-0.00827	-0.00724	-0.00313	-0.00422	-0.01027	-0.00468	-0.00579	-0.00755	-0.01515	-0.01064	-0.00558	-0.01043	-0.00295	0.0064	-0.00214	-0.00335	-0.00823	-0.0087	-0.00481	-0.00408	0.0035	-0.00092	-0.00363	-0.00367	-0.00309	-0.00327	-0.00277	-0.00282	-0.0048	-0.00333
19	-0.00858	0.00264	-0.00604	-0.00451	0.00032	-0.00298	-0.0046	-0.00372	-0.00226	-0.00058	-0.00194	-0.00625	-0.00906	-0.01072	-0.00316	-0.00575	-0.00505	-0.00313	-0.0019	-0.00859	-0.00711	-0.00305	-0.00415	-0.01034	-0.00457	-0.0058	-0.00757	-0.01498	-0.01076	-0.00544	-0.01043	-0.00294	0.00615	-0.00223	-0.00338	-0.00814	-0.00873	-0.00482	-0.00422	0.0035	-0.00093	-0.00365	-0.00376	-0.00321	-0.00335	-0.00278	-0.00292	-0.00475	-0.00341
19.05	-0.00852	0.00268	-0.00608	-0.00486	0.00021	-0.00291	-0.00463	-0.00377	-0.00242	-0.00053	-0.00203	-0.00615	-0.00914	-0.0108	-0.00289	-0.00567	-0.00495	-0.00307	-0.00184	-0.00884	-0.00711	-0.00288	-0.0042	-0.01024	-0.00449	-0.00566	-0.00751	-0.01496	-0.01075	-0.00525	-0.01076	-0.00286	0.00607	-0.00225	-0.00346	-0.00821	-0.00871	-0.00482	-0.0045	0.00349	-0.00109	-0.00367	-0.00377	-0.00323	-0.00334	-0.00268	-0.0029	-0.00474	-0.00334
19.1	-0.00858	0.00263	-0.00605	-0.00515	-0.0002	-0.0029	-0.00481	-0.00377	-0.00261	-0.00075	-0.00207	-0.00608	-0.00905	-0.01067	-0.00261	-0.00556	-0.00491	-0.00317	-0.00178	-0.00879	-0.00701	-0.00279	-0.00445	-0.01024	-0.00459	-0.00585	-0.00755	-0.01509	-0.01063	-0.00522	-0.01093	-0.0026	0.00612	-0.00232	-0.00347	-0.00813	-0.00864	-0.00487	-0.00474	0.0034	-0.00126	-0.00367	-0.00382	-0.00335	-0.00333	-0.00272	-0.00296	-0.00475	-0.00341
19.15	-0.00867	0.00268	-0.00594	-0.00515	-0.00052	-0.00297	-0.00497	-0.00385	-0.00288	-0.00079	-0.00223	-0.00585	-0.00894	-0.01049	-0.00235	-0.00564	-0.00487	-0.00324	-0.00184	-0.0088	-0.00693	-0.00272	-0.00453	-0.01038	-0.00457	-0.00588	-0.00758	-0.01518	-0.01078	-0.00516	-0.01083	-0.00254	0.00621	-0.00219	-0.00358	-0.0081	-0.00859	-0.00493	-0.00479	0.00323	-0.00123	-0.00371	-0.00393	-0.0034	-0.00341	-0.0027	-0.00295	-0.00479	-0.00332
19.2	-0.00881	0.00269	-0.00597	-0.00523	-0.00079	-0.00305	-0.00488	-0.00378	-0.00308	-0.00071	-0.00232	-0.00604	-0.00901	-0.0103	-0.00235	-0.00583	-0.00478	-0.00324	-0.00187	-0.00887	-0.00683	-0.00259	-0.0045	-0.01024	-0.00462	-0.00571	-0.00757	-0.01482	-0.01083	-0.00533	-0.01072	-0.00234	0.00616	-0.00217	-0.00373	-0.00798	-0.00863	-0.00497	-0.00483	0.00326	-0.00127	-0.00378	-0.0039	-0.00353	-0.00341	-0.00264	-0.00302	-0.00498	-0.00337
19.25	-0.00891	0.00257	-0.0062	-0.00532	-0.00111	-0.00302	-0.00505	-0.00386	-0.00326	-0.00079	-0.00246	-0.00623	-0.00894	-0.0101	-0.00227	-0.0058	-0.00463	-0.00322	-0.00204	-0.00897	-0.00681	-0.00251	-0.00471	-0.01023	-0.0046	-0.00566	-0.00751	-0.01469	-0.01097	-0.00549	-0.01081	-0.00234	0.00618	-0.00222	-0.0038	-0.00801	-0.00856	-0.00494	-0.00484	0.00316	-0.00137	-0.00389	-0.00397	-0.00373	-0.00344	-0.0027	-0.00316	-0.00509	-0.00351
19.3	-0.00904	0.00263	-0.00633	-0.0055	-0.00142	-0.00301	-0.00518	-0.00378	-0.0035	-0.00083	-0.00263	-0.00636	-0.009	-0.01012	-0.00217	-0.00573	-0.00446	-0.0033	-0.00209	-0.00895	-0.00665	-0.00249	-0.00486	-0.01019	-0.00457	-0.00566	-0.00748	-0.01469	-0.01103	-0.00552	-0.01087	-0.00245	0.00617	-0.00219	-0.0038	-0.00802	-0.00848	-0.00485	-0.00475	0.0031	-0.00143	-0.00399	-0.00399	-0.00385	-0.00339	-0.00272	-0.00327	-0.00519	-0.00359
19.35	-0.00914	0.00259	-0.00626	-0.00551	-0.00153	-0.003	-0.00517	-0.00393	-0.00357	-0.00093	-0.00272	-0.00637	-0.00884	-0.00995	-0.00206	-0.00575	-0.0044	-0.00329	-0.00225	-0.00901	-0.00662	-0.00236	-0.00485	-0.01021	-0.00449	-0.00574	-0.00742	-0.01464	-0.01103	-0.00548	-0.0109	-0.00243	0.00615	-0.00221	-0.00372	-0.00805	-0.00842	-0.0049	-0.00472	0.00315	-0.00146	-0.00399	-0.00403	-0.00394	-0.00346	-0.00272	-0.00334	-0.00523	-0.00365
19.4	-0.00942	0.00262	-0.00619	-0.00546	-0.00179	-0.00303	-0.00516	-0.00421	-0.00378	-0.00096	-0.00291	-0.00636	-0.00876	-0.00981	-0.00199	-0.00572	-0.00427	-0.00314	-0.00255	-0.00896	-0.00653	-0.00237	-0.00483	-0.00999	-0.00447	-0.00578	-0.00738	-0.01457	-0.01105	-0.00548	-0.01098	-0.00235	0.00617	-0.0022	-0.00358	-0.00801	-0.00853	-0.00494	-0.00482	0.00307	-0.00142	-0.00404	-0.00413	-0.00412	-0.00362	-0.0027	-0.00341	-0.00528	-0.00366
19.45	-0.00973	0.00262	-0.00602	-0.00546	-0.00191	-0.0032	-0.00521	-0.00427	-0.00398	-0.0011	-0.00307	-0.00624	-0.00865	-0.00993	-0.0019	-0.00567	-0.00407	-0.00294	-0.00261	-0.00906	-0.0065	-0.0023	-0.00486	-0.00964	-0.00453	-0.00573	-0.00736	-0.01438	-0.01106	-0.00568	-0.01101	-0.00235	0.00614	-0.00204	-0.00385	-0.00799	-0.00854	-0.00493	-0.00481	0.00289	-0.00142	-0.00409	-0.00422	-0.00414	-0.00373	-0.00273	-0.00347	-0.00529	-0.00367
19.5	-0.0101	0.00257	-0.00587	-0.00546	-0.00212	-0.00331	-0.00495	-0.00416	-0.00426	-0.00122	-0.00357	-0.00619	-0.00856	-0.01003	-0.00178	-0.00586	-0.0038	-0.00291	-0.00278	-0.00913	-0.00646	-0.00228	-0.00507	-0.00973	-0.00473	-0.00575	-0.00739	-0.0143	-0.01109	-0.00594	-0.01127	-0.00223	0.00609	-0.00196	-0.00398	-0.00799	-0.00854	-0.00488	-0.00485	0.0027	-0.00144	-0.00425	-0.00414	-0.00415	-0.00373	-0.00265	-0.00366	-0.00543	-0.0037
19.55	-0.01038	0.00238	-0.00585	-0.00547	-0.00225	-0.00329	-0.00502	-0.00406	-0.00453	-0.0013	-0.00409	-0.00619	-0.0085	-0.00998	-0.00155	-0.00577	-0.00352	-0.00315	-0.00311	-0.00904	-0.00633	-0.00236	-0.005	-0.00971	-0.00476	-0.00584	-0.00728	-0.01418	-0.01115	-0.00614	-0.01119	-0.00214	0.00611	-0.0019	-0.00407	-0.00808	-0.00834	-0.00491	-0.00501	0.00243	-0.00154	-0.00441	-0.00412	-0.00416	-0.00367	-0.00262	-0.00386	-0.00549	-0.00374
19.6	-0.01061	0.0025	-0.00562	-0.0054	-0.00235	-0.00324	-0.00514	-0.00406	-0.00482	-0.00136	-0.00445	-0.00623	-0.00836	-0.00995	-0.00124	-0.00583	-0.0033	-0.0032	-0.00338	-0.00888	-0.00649	-0.00226	-0.00496	-0.00955	-0.00465	-0.00582	-0.00718	-0.01414	-0.01126	-0.0065	-0.01113	-0.00217	0.00612	-0.00193	-0.00423	-0.00795	-0.00809	-0.00479	-0.00524	0.00242	-0.00145	-0.00443	-0.00414	-0.00421	-0.00365	-0.00258	-0.00401	-0.00562	-0.00379
19.65	-0.01077	0.00269	-0.00541	-0.00536	-0.00241	-0.00333	-0.00513	-0.00406	-0.00495	-0.00138	-0.00483	-0.00625	-0.00813	-0.0099	-0.00113	-0.00594	-0.00355	-0.00316	-0.00359	-0.00874	-0.00654	-0.0022	-0.00495	-0.00952	-0.00447	-0.00575	-0.00694	-0.01402	-0.01133	-0.0068	-0.01098	-0.00227	0.0061	-0.00195	-0.00422	-0.00805	-0.00813	-0.00487	-0.00517	0.00256	-0.00133	-0.00452	-0.00417	-0.00424	-0.00369	-0.00254	-0.00415	-0.00571	-0.00381
19.7	-0.01114	0.00258	-0.00503	-0.00533	-0.0026	-0.00328	-0.00513	-0.00418	-0.00491	-0.00157	-0.00496	-0.00612	-0.00808	-0.0098	-0.0011	-0.00595	-0.00365	-0.00299	-0.00376	-0.00858	-0.00662	-0.00207	-0.00516	-0.00927	-0.00424	-0.00564	-0.00689	-0.01398	-0.01146	-0.00692	-0.01092	-0.00245	0.00607	-0.00187	-0.00429	-0.00814	-0.00811	-0.00507	-0.00491	0.00262	-0.00137	-0.00442	-0.00419	-0.0043	-0.00373	-0.0026	-0.00421	-0.00566	-0.00384
19.75	-0.0114	0.00245	-0.00458	-0.00522	-0.00265	-0.00329	-0.00515	-0.00421	-0.00503	-0.0019	-0.00517	-0.00605	-0.00804	-0.00969	-0.0011	-0.00594	-0.00354	-0.00282	-0.00385	-0.00851	-0.00642	-0.00202	-0.00541	-0.00913	-0.00413	-0.00556	-0.00672	-0.01391	-0.0115	-0.00711	-0.01099	-0.00275	0.00614	-0.00184	-0.00422	-0.00804	-0.00829	-0.00509	-0.00475	0.0026	-0.00138	-0.00434	-0.00421	-0.0043	-0.00375	-0.00271	-0.00437	-0.00567	-0.00397
19.8	-0.01154	0.00226	-0.00421	-0.00517	-0.00285	-0.0034	-0.00518	-0.00411	-0.00505	-0.00203	-0.00551	-0.00596	-0.00808	-0.00976	-0.00092	-0.00592	-0.00344	-0.00277	-0.00394	-0.00864	-0.00642	-0.00198	-0.00541	-0.00924	-0.00412	-0.00535	-0.00671	-0.01386	-0.0116	-0.00752	-0.01112	-0.00281	0.00615	-0.00186	-0.00421	-0.00811	-0.00819	-0.00494	-0.00462	0.00267	-0.00145	-0.00437	-0.00423	-0.0043	-0.00375	-0.00271	-0.0045	-0.00564	-0.00399
19.85	-0.01162	0.00239	-0.00398	-0.00498	-0.00304	-0.0034	-0.00523	-0.00419	-0.00507	-0.00204	-0.00569	-0.00601	-0.00789	-0.00973	-0.00084	-0.00597	-0.00366	-0.00303	-0.0039	-0.00869	-0.00655	-0.002	-0.00546	-0.00912	-0.00423	-0.00528	-0.00669	-0.01373	-0.01177	-0.0078	-0.01134	-0.00297	0.00619	-0.00187	-0.00432	-0.00828	-0.00818	-0.00496	-0.00451	0.00276	-0.00129	-0.00435	-0.00427	-0.00441	-0.00379	-0.0027	-0.00458	-0.00568	-0.00402
19.9	-0.01176	0.0025	-0.00391	-0.00491	-0.00316	-0.00349	-0.00504	-0.00423	-0.00512	-0.00213	-0.0059	-0.00593	-0.00784	-0.00986	-0.00076	-0.00614	-0.00388	-0.003	-0.00368	-0.00872	-0.00655	-0.00206	-0.0055	-0.00902	-0.00391	-0.00533	-0.0066	-0.01368	-0.01168	-0.00812	-0.0113	-0.00309	0.00625	-0.00172	-0.0044	-0.00858	-0.00813	-0.00485	-0.00427	0.00271	-0.0012	-0.00443	-0.00425	-0.00444	-0.00386	-0.00264	-0.00465	-0.00573	-0.00403
19.95	-0.01187	0.00253	-0.00358	-0.00498	-0.00321	-0.00356	-0.00482	-0.00414	-0.00532	-0.0022	-0.00593	-0.00577	-0.00801	-0.00993	-0.00072	-0.00615	-0.00407	-0.00282	-0.00377	-0.00882	-0.00646	-0.00203	-0.00567	-0.00902	-0.00372	-0.00508	-0.00656	-0.01359	-0.01174	-0.00844	-0.01142	-0.00319	0.00634	-0.00173	-0.00435	-0.00864	-0.00804	-0.00463	-0.0041	0.00272	-0.00122	-0.00435	-0.00417	-0.00437	-0.00385	-0.00258	-0.00463	-0.00574	-0.00398
20	-0.01195	0.0025	-0.00334	-0.00517	-0.00312	-0.00372	-0.00481	-0.0039	-0.00543	-0.00235	-0.00597	-0.00586	-0.00815	-0.00998	-0.00053	-0.00609	-0.00417	-0.00272	-0.00389	-0.00875	-0.00642	-0.00203	-0.00576	-0.00891	-0.00347	-0.00501	-0.00653	-0.01333	-0.01189	-0.00852	-0.01137	-0.00327	0.00633	-0.00175	-0.00429	-0.00868	-0.00793	-0.00445	-0.00393	0.00267	-0.00133	-0.00434	-0.00414	-0.00429	-0.00381	-0.00256	-0.00472	-0.00579	-0.0041
20.05	-0.01218	0.00242	-0.00314	-0.00506	-0.00308	-0.00379	-0.00484	-0.0039	-0.0055	-0.00232	-0.00604	-0.00589	-0.00837	-0.01006	-0.00042	-0.00623	-0.00432	-0.00274	-0.00412	-0.00861	-0.00653	-0.002	-0.00588	-0.00883	-0.00301	-0.00489	-0.0064	-0.01338	-0.01202	-0.00869	-0.01134	-0.00356	0.00622	-0.00173	-0.00432	-0.00881	-0.00779	-0.00437	-0.00369	0.00273	-0.00132	-0.00432	-0.00417	-0.00429	-0.00384	-0.00252	-0.00475	-0.00587	-0.0041
20.1	-0.0122	0.00253	-0.00284	-0.00487	-0.00324	-0.00379	-0.0049	-0.00375	-0.00557	-0.00231	-0.00621	-0.00586	-0.00864	-0.00999	-0.00022	-0.00655	-0.00459	-0.00271	-0.00403	-0.0087	-0.00654	-0.00186	-0.00598	-0.00878	-0.00301	-0.00476	-0.00627	-0.01324	-0.01212	-0.00889	-0.01142	-0.00373	0.00622	-0.00172	-0.00428	-0.0088	-0.00788	-0.00418	-0.00327	0.00273	-0.00117	-0.00428	-0.00414	-0.00428	-0.00377	-0.00247	-0.00479	-0.00599	-0.00408
20.15	-0.01226	0.00259	-0.00262	-0.00494	-0.00369	-0.00387	-0.00488	-0.00388	-0.00548	-0.00249	-0.00621	-0.0058	-0.00875	-0.01006	-0.00025	-0.00672	-0.00459	-0.00263	-0.00389	-0.0088	-0.00655	-0.00175	-0.0059	-0.0088	-0.00273	-0.0046	-0.00623	-0.01315	-0.0123	-0.00919	-0.01149	-0.00373	0.00617	-0.0016	-0.00423	-0.00887	-0.0078	-0.00404	-0.00308	0.00279	-0.00117	-0.00423	-0.00421	-0.00445	-0.00387	-0.00254	-0.00483	-0.006	-0.00414
20.2	-0.01225	0.00258	-0.00221	-0.00507	-0.0039	-0.00379	-0.005	-0.00396	-0.00548	-0.00252	-0.00613	-0.0057	-0.00911	-0.01009	-0.00023	-0.00673	-0.00468	-0.00259	-0.00393	-0.009	-0.00658	-0.00167	-0.00602	-0.00868	-0.00244	-0.0042	-0.00608	-0.01318	-0.01227	-0.00946	-0.01147	-0.00362	0.0062	-0.00172	-0.00429	-0.00916	-0.00772	-0.00407	-0.00299	0.00286	-0.00124	-0.00404	-0.00425	-0.00452	-0.00387	-0.00258	-0.00478	-0.00597	-0.00411
20.25	-0.01214	0.00266	-0.00206	-0.00506	-0.00396	-0.00364	-0.00488	-0.004	-0.00554	-0.00252	-0.00634	-0.00568	-0.0093	-0.01007	-0.00013	-0.00691	-0.00478	-0.00241	-0.00395	-0.0091	-0.0065	-0.00173	-0.006	-0.00864	-0.00224	-0.00416	-0.00612	-0.01308	-0.01221	-0.00976	-0.01163	-0.0037	0.00621	-0.00171	-0.00432	-0.00945	-0.00758	-0.00399	-0.00288	0.00283	-0.0012	-0.00401	-0.00417	-0.00454	-0.00382	-0.00251	-0.00484	-0.00604	-0.0041
20.3	-0.01202	0.00264	-0.00202	-0.00489	-0.00419	-0.00358	-0.00484	-0.00399	-0.00569	-0.00258	-0.00647	-0.0057	-0.00957	-0.01006	0	-0.00708	-0.00489	-0.00227	-0.00395	-0.0091	-0.00651	-0.00173	-0.0059	-0.00843	-0.00205	-0.00434	-0.00593	-0.01304	-0.01213	-0.00995	-0.01153	-0.0036	0.00652	-0.00163	-0.00424	-0.00957	-0.00729	-0.00393	-0.00262	0.00274	-0.00112	-0.00402	-0.00413	-0.00462	-0.00378	-0.00247	-0.00491	-0.00615	-0.00414
20.35	-0.01221	0.00264	-0.00186	-0.00488	-0.00417	-0.00396	-0.00474	-0.00373	-0.00593	-0.00266	-0.00655	-0.00577	-0.00998	-0.01004	-2e-05	-0.00713	-0.00492	-0.00234	-0.00394	-0.00907	-0.00644	-0.00169	-0.00588	-0.00821	-0.00195	-0.00439	-0.00587	-0.01294	-0.01238	-0.01021	-0.01144	-0.00365	0.00663	-0.00162	-0.00425	-0.00979	-0.00712	-0.00378	-0.00246	0.00273	-0.00112	-0.00412	-0.00414	-0.00455	-0.00384	-0.00247	-0.00499	-0.00627	-0.00421
20.4	-0.01234	0.00261	-0.00155	-0.00489	-0.00426	-0.00417	-0.00468	-0.00351	-0.00601	-0.00257	-0.00645	-0.00578	-0.01032	-0.01015	-6e-05	-0.00719	-0.00499	-0.00229	-0.00405	-0.00911	-0.00637	-0.00167	-0.00609	-0.00793	-0.00176	-0.00433	-0.00577	-0.01287	-0.01245	-0.01047	-0.01156	-0.00359	0.00657	-0.00173	-0.00416	-0.00997	-0.00689	-0.00365	-0.0023	0.00278	-0.00114	-0.00405	-0.00412	-0.00451	-0.00384	-0.00243	-0.00493	-0.00632	-0.00417
20.45	-0.01245	0.0027	-0.00116	-0.00492	-0.00426	-0.00411	-0.00499	-0.00323	-0.00616	-0.00264	-0.00636	-0.00583	-0.01051	-0.01029	0.00012	-0.00715	-0.00491	-0.00224	-0.00408	-0.00928	-0.00636	-0.00168	-0.0064	-0.00772	-0.00146	-0.00441	-0.00573	-0.01281	-0.01236	-0.01058	-0.01161	-0.00362	0.00659	-0.00169	-0.00428	-0.01009	-0.00667	-0.00361	-0.00226	0.00285	-0.00111	-0.00387	-0.00411	-0.00444	-0.00367	-0.0025	-0.00494	-0.00638	-0.00423
20.5	-0.01254	0.00273	-0.00105	-0.00494	-0.00422	-0.00431	-0.00558	-0.00317	-0.00609	-0.00283	-0.00637	-0.0058	-0.01071	-0.01027	0.00016	-0.00717	-0.00496	-0.00212	-0.00404	-0.00938	-0.00636	-0.00167	-0.00645	-0.00767	-0.00126	-0.00429	-0.00571	-0.01267	-0.01248	-0.01081	-0.01153	-0.00358	0.00672	-0.00167	-0.00435	-0.01022	-0.00644	-0.00354	-0.00221	0.00274	-0.0011	-0.00391	-0.00435	-0.00439	-0.00374	-0.00275	-0.005	-0.00635	-0.00431
20.55	-0.01254	0.00267	-0.00082	-0.00493	-0.00443	-0.00431	-0.00578	-0.00331	-0.00616	-0.003	-0.00644	-0.00579	-0.01087	-0.01033	0.00026	-0.00741	-0.00504	-0.00212	-0.00407	-0.00936	-0.00633	-0.00158	-0.0065	-0.00755	-0.00109	-0.00422	-0.00586	-0.01252	-0.01251	-0.01102	-0.01159	-0.00348	0.00687	-0.00164	-0.0045	-0.01032	-0.00655	-0.00334	-0.00231	0.00288	-0.00113	-0.00385	-0.00446	-0.00451	-0.00381	-0.00284	-0.00507	-0.00645	-0.00439
20.6	-0.01248	0.00259	-0.00065	-0.00487	-0.00456	-0.00438	-0.00588	-0.00334	-0.0063	-0.00301	-0.00648	-0.00584	-0.01089	-0.01043	8e-05	-0.0076	-0.00491	-0.00203	-0.00408	-0.00965	-0.00622	-0.0015	-0.00659	-0.00739	-0.00083	-0.00401	-0.00594	-0.01241	-0.01253	-0.01107	-0.01139	-0.00347	0.00713	-0.00147	-0.00451	-0.01049	-0.00667	-0.00321	-0.00233	0.00284	-0.00114	-0.00383	-0.00453	-0.00458	-0.00386	-0.00293	-0.00511	-0.00658	-0.00442
20.65	-0.01238	0.00249	-0.0005	-0.00494	-0.0046	-0.00456	-0.00598	-0.00323	-0.00673	-0.00312	-0.00657	-0.00605	-0.01101	-0.01055	2e-05	-0.00763	-0.00489	-0.00213	-0.004	-0.00962	-0.00603	-0.00157	-0.0067	-0.0073	-0.00066	-0.00408	-0.00583	-0.01237	-0.01251	-0.0113	-0.01131	-0.00338	0.00738	-0.00143	-0.00451	-0.01061	-0.00649	-0.00305	-0.00241	0.00277	-0.00122	-0.00387	-0.00459	-0.00462	-0.00389	-0.00302	-0.00524	-0.0068	-0.00458
20.7	-0.01228	0.00231	-0.00036	-0.00484	-0.00462	-0.00468	-0.00614	-0.00315	-0.00713	-0.00299	-0.00654	-0.00604	-0.01125	-0.01049	2e-05	-0.00764	-0.00502	-0.00207	-0.00412	-0.00957	-0.0059	-0.00156	-0.00687	-0.00726	-0.00047	-0.0041	-0.00581	-0.01232	-0.01253	-0.01131	-0.01148	-0.00321	0.00773	-0.00132	-0.00453	-0.01078	-0.00634	-0.00303	-0.00243	0.00292	-0.00126	-0.00386	-0.00465	-0.0046	-0.00391	-0.00303	-0.00519	-0.00693	-0.00451
20.75	-0.01218	0.00238	-0.00031	-0.00491	-0.00479	-0.00502	-0.0063	-0.00302	-0.00742	-0.0031	-0.00648	-0.00602	-0.01123	-0.01044	0.00011	-0.00765	-0.00521	-0.00191	-0.00418	-0.0097	-0.00607	-0.00172	-0.00693	-0.00719	-0.00024	-0.00404	-0.00571	-0.01225	-0.01284	-0.01138	-0.01154	-0.00339	0.00798	-0.00128	-0.00453	-0.01081	-0.00621	-0.00295	-0.00263	0.00285	-0.00126	-0.00393	-0.00478	-0.00461	-0.00402	-0.00309	-0.0052	-0.00703	-0.00456
20.8	-0.01219	0.00242	-0.00026	-0.00495	-0.00501	-0.0054	-0.00643	-0.00281	-0.00775	-0.00313	-0.00651	-0.006	-0.01128	-0.01046	8e-05	-0.00766	-0.0053	-0.00188	-0.00427	-0.00977	-0.00614	-0.00188	-0.00697	-0.0071	-4e-05	-0.004	-0.00569	-0.0121	-0.01303	-0.01134	-0.01153	-0.00334	0.00793	-0.00135	-0.00452	-0.01088	-0.00601	-0.00281	-0.00282	0.00276	-0.00126	-0.00405	-0.00488	-0.0046	-0.0041	-0.00316	-0.00521	-0.00713	-0.00456
20.85	-0.01232	0.00228	-0.00017	-0.00488	-0.00514	-0.0055	-0.00663	-0.00267	-0.00801	-0.00342	-0.0065	-0.00601	-0.01161	-0.01066	8e-05	-0.0077	-0.00536	-0.0019	-0.00435	-0.00976	-0.00594	-0.00178	-0.00703	-0.00709	0.00024	-0.00397	-0.00577	-0.01207	-0.01296	-0.01156	-0.01153	-0.00337	0.00783	-0.00138	-0.00457	-0.01108	-0.00593	-0.00285	-0.00295	0.00277	-0.0013	-0.00405	-0.00493	-0.0046	-0.00408	-0.00332	-0.00531	-0.00724	-0.00471
20.9	-0.01233	0.00215	-8e-05	-0.00492	-0.00513	-0.00559	-0.00687	-0.00261	-0.00823	-0.00368	-0.00634	-0.00601	-0.01173	-0.01052	0.00032	-0.00773	-0.00537	-0.00184	-0.00446	-0.00971	-0.0059	-0.00169	-0.00702	-0.00698	0.0004	-0.00399	-0.00584	-0.01215	-0.01293	-0.01153	-0.01145	-0.00341	0.00776	-0.00133	-0.0047	-0.01118	-0.00586	-0.00267	-0.0032	0.00269	-0.00138	-0.004	-0.00502	-0.00458	-0.0041	-0.00341	-0.00534	-0.00732	-0.00484
20.95	-0.01226	0.00212	-9e-05	-0.00491	-0.00508	-0.00572	-0.00708	-0.00264	-0.00848	-0.0038	-0.00628	-0.00598	-0.01181	-0.01065	0.00025	-0.00772	-0.00548	-0.00179	-0.0045	-0.00965	-0.00601	-0.00161	-0.00701	-0.00698	0.0004	-0.00403	-0.00578	-0.01233	-0.01287	-0.01148	-0.01148	-0.00342	0.00793	-0.00126	-0.00471	-0.01119	-0.00574	-0.00248	-0.00361	0.00252	-0.00139	-0.00403	-0.00514	-0.00456	-0.00418	-0.00354	-0.00535	-0.00739	-0.00489
21	-0.0122	0.00215	-6e-05	-0.0049	-0.0052	-0.00575	-0.00732	-0.00257	-0.0087	-0.00377	-0.00624	-0.00575	-0.01176	-0.01075	0.00038	-0.00796	-0.00555	-0.00193	-0.0045	-0.00973	-0.0061	-0.00152	-0.00693	-0.00696	0.00047	-0.00408	-0.00583	-0.01217	-0.01287	-0.01141	-0.01138	-0.00339	0.00799	-0.00136	-0.00465	-0.01144	-0.00576	-0.00244	-0.0038	0.00246	-0.00137	-0.00401	-0.00521	-0.0045	-0.00416	-0.00357	-0.00525	-0.00747	-0.00476
21.05	-0.01209	0.0019	-0.00012	-0.00498	-0.00548	-0.00591	-0.00737	-0.00245	-0.00912	-0.00384	-0.00647	-0.00557	-0.01162	-0.01082	0.00033	-0.00803	-0.00565	-0.00194	-0.00454	-0.00971	-0.006	-0.0015	-0.00692	-0.0068	0.00059	-0.00403	-0.00596	-0.01192	-0.01286	-0.01146	-0.01129	-0.00332	0.00799	-0.00149	-0.00461	-0.01161	-0.00568	-0.00256	-0.00394	0.00242	-0.00154	-0.00416	-0.00524	-0.0045	-0.00418	-0.00362	-0.00529	-0.00757	-0.0047
21.1	-0.01192	0.00191	-0.00024	-0.00508	-0.0058	-0.00615	-0.00736	-0.00211	-0.00927	-0.00401	-0.00669	-0.00547	-0.01162	-0.01079	0.00045	-0.00809	-0.00564	-0.00208	-0.00458	-0.00957	-0.006	-0.00164	-0.00688	-0.00673	0.00061	-0.00407	-0.00586	-0.01185	-0.0126	-0.01146	-0.01127	-0.00331	0.00796	-0.0017	-0.00451	-0.01162	-0.00572	-0.00273	-0.00421	0.00244	-0.00158	-0.00436	-0.0052	-0.00446	-0.00413	-0.00364	-0.00539	-0.00761	-0.00474
21.15	-0.01178	0.00192	-0.00051	-0.00511	-0.00581	-0.00634	-0.00762	-0.00211	-0.00957	-0.00412	-0.00649	-0.0057	-0.0118	-0.01086	0.00064	-0.00818	-0.00564	-0.00201	-0.00479	-0.00939	-0.00612	-0.00157	-0.00659	-0.0067	0.00076	-0.00416	-0.00586	-0.01201	-0.01255	-0.01142	-0.01127	-0.00336	0.00791	-0.00187	-0.00449	-0.01179	-0.00566	-0.00278	-0.00434	0.00224	-0.00159	-0.00444	-0.00535	-0.00454	-0.00422	-0.0037	-0.00543	-0.00781	-0.00491
21.2	-0.01174	0.00198	-0.00049	-0.00505	-0.00597	-0.00644	-0.00785	-0.00206	-0.0098	-0.00414	-0.00643	-0.006	-0.01169	-0.01079	0.00062	-0.00827	-0.00576	-0.00212	-0.0049	-0.00941	-0.00621	-0.00153	-0.00647	-0.00672	0.00089	-0.0041	-0.00582	-0.01187	-0.01242	-0.01145	-0.01124	-0.00341	0.00768	-0.00195	-0.00439	-0.01189	-0.00545	-0.0028	-0.00442	0.00215	-0.00153	-0.00445	-0.00545	-0.00467	-0.00425	-0.00379	-0.00552	-0.00802	-0.00507
21.25	-0.01193	0.00187	-0.0007	-0.00499	-0.00623	-0.00663	-0.00799	-0.002	-0.01004	-0.00433	-0.00632	-0.00602	-0.01168	-0.01073	0.00081	-0.00838	-0.00601	-0.00214	-0.00491	-0.00933	-0.0061	-0.00148	-0.00648	-0.00659	0.00109	-0.00413	-0.00586	-0.01173	-0.01255	-0.01152	-0.01112	-0.00343	0.00744	-0.00188	-0.00434	-0.01207	-0.00525	-0.00287	-0.00425	0.0021	-0.00156	-0.00455	-0.00554	-0.00475	-0.00431	-0.00383	-0.00555	-0.00814	-0.00517
21.3	-0.01207	0.00179	-0.00055	-0.00494	-0.00649	-0.00661	-0.00794	-0.00207	-0.01032	-0.00436	-0.00636	-0.006	-0.01194	-0.01075	0.0009	-0.00845	-0.00613	-0.00204	-0.00495	-0.00952	-0.00607	-0.00139	-0.00675	-0.00663	0.00126	-0.00424	-0.00586	-0.01153	-0.01268	-0.01158	-0.01118	-0.00337	0.00699	-0.00177	-0.00421	-0.01238	-0.00537	-0.00287	-0.00429	0.002	-0.00157	-0.0045	-0.00554	-0.00485	-0.00434	-0.0038	-0.00557	-0.00825	-0.00518
21.35	-0.01199	0.00169	-0.0006	-0.00521	-0.00649	-0.00671	-0.00827	-0.00204	-0.01062	-0.00447	-0.00629	-0.006	-0.01201	-0.01117	0.00109	-0.00848	-0.0061	-0.0021	-0.00503	-0.00971	-0.00611	-0.00132	-0.00683	-0.00657	0.00135	-0.00421	-0.00606	-0.0116	-0.01257	-0.01154	-0.01132	-0.00323	0.00657	-0.0016	-0.00422	-0.01249	-0.00525	-0.00276	-0.00451	0.00184	-0.00176	-0.00453	-0.00567	-0.00484	-0.00437	-0.00388	-0.00558	-0.00836	-0.00523
21.4	-0.01198	0.00156	-0.0006	-0.00525	-0.00649	-0.00675	-0.00864	-0.00207	-0.0107	-0.00447	-0.0063	-0.00598	-0.01196	-0.01109	0.00128	-0.00846	-0.00615	-0.00201	-0.00508	-0.00975	-0.00604	-0.00116	-0.00676	-0.00657	0.00124	-0.00421	-0.0062	-0.01154	-0.01248	-0.01151	-0.01126	-0.00308	0.00641	-0.00166	-0.0041	-0.01254	-0.00526	-0.00276	-0.0048	0.00181	-0.00184	-0.00455	-0.00582	-0.00484	-0.00441	-0.00394	-0.00558	-0.00838	-0.00522
21.45	-0.0121	0.00157	-0.00073	-0.00528	-0.00647	-0.007	-0.00869	-0.00205	-0.01092	-0.00453	-0.00633	-0.00583	-0.01188	-0.01091	0.00145	-0.00841	-0.00623	-0.00211	-0.00508	-0.00977	-0.00601	-0.00092	-0.00684	-0.00638	0.00134	-0.00433	-0.00613	-0.01149	-0.01256	-0.01136	-0.01131	-0.00299	0.00624	-0.00163	-0.00405	-0.01273	-0.00515	-0.00284	-0.00482	0.00191	-0.00185	-0.00468	-0.00591	-0.00478	-0.00452	-0.00392	-0.00556	-0.00838	-0.00518
21.5	-0.01217	0.00155	-0.00097	-0.0053	-0.00652	-0.00718	-0.00876	-0.00197	-0.01102	-0.00445	-0.0062	-0.00588	-0.01172	-0.01103	0.0013	-0.00857	-0.0062	-0.0021	-0.00503	-0.00962	-0.00597	-0.00092	-0.00687	-0.00624	0.00155	-0.00431	-0.00611	-0.01135	-0.01263	-0.01152	-0.01143	-0.00303	0.00614	-0.00163	-0.00411	-0.01293	-0.00508	-0.00292	-0.00491	0.00188	-0.00187	-0.00478	-0.00597	-0.00479	-0.00457	-0.00397	-0.00551	-0.00849	-0.00516
21.55	-0.01205	0.00152	-0.00121	-0.00537	-0.00676	-0.00727	-0.00882	-0.00188	-0.01123	-0.00451	-0.00611	-0.00613	-0.01181	-0.01116	0.00121	-0.00876	-0.00624	-0.00193	-0.00532	-0.00948	-0.00584	-0.00095	-0.00683	-0.00611	0.00166	-0.00426	-0.006	-0.01124	-0.01258	-0.01157	-0.01149	-0.00299	0.00592	-0.00169	-0.00412	-0.01293	-0.00503	-0.00298	-0.00504	0.00168	-0.00192	-0.00486	-0.00599	-0.00492	-0.00457	-0.00404	-0.00558	-0.0087	-0.00532
21.6	-0.01201	0.00152	-0.0014	-0.00542	-0.00676	-0.00733	-0.00895	-0.00185	-0.01142	-0.00462	-0.00613	-0.00625	-0.01183	-0.01106	0.00135	-0.00875	-0.00613	-0.0019	-0.00552	-0.00962	-0.00583	-0.00093	-0.00672	-0.00601	0.00175	-0.00438	-0.00612	-0.01129	-0.01257	-0.01143	-0.0114	-0.00291	0.0058	-0.00173	-0.00418	-0.0131	-0.00497	-0.00288	-0.0052	0.00154	-0.00195	-0.00495	-0.00604	-0.00495	-0.00459	-0.00407	-0.00566	-0.0088	-0.00543
21.65	-0.01196	0.00162	-0.00137	-0.00537	-0.00685	-0.00736	-0.00889	-0.00187	-0.0115	-0.00471	-0.00618	-0.00623	-0.01165	-0.01101	0.00131	-0.00865	-0.00627	-0.0018	-0.00554	-0.00966	-0.00577	-0.00097	-0.00673	-0.00584	0.00178	-0.00448	-0.00624	-0.01124	-0.01272	-0.01137	-0.01136	-0.00284	0.00563	-0.00156	-0.00399	-0.01324	-0.00494	-0.00278	-0.00512	0.00151	-0.00187	-0.00497	-0.00604	-0.00498	-0.00461	-0.00409	-0.0057	-0.00879	-0.00547
21.7	-0.012	0.00157	-0.00144	-0.0053	-0.00683	-0.00737	-0.009	-0.00194	-0.01159	-0.00476	-0.00595	-0.00635	-0.01153	-0.01096	0.0013	-0.0085	-0.00635	-0.00166	-0.00547	-0.00979	-0.00586	-0.00073	-0.00695	-0.00564	0.00196	-0.00462	-0.00617	-0.01117	-0.01268	-0.0112	-0.01132	-0.00283	0.00557	-0.00154	-0.00386	-0.01327	-0.00506	-0.00277	-0.00521	0.00132	-0.00186	-0.00492	-0.0061	-0.00504	-0.00465	-0.00415	-0.00568	-0.00881	-0.00555
21.75	-0.01198	0.00152	-0.00165	-0.00517	-0.00685	-0.0074	-0.00906	-0.00181	-0.0116	-0.00494	-0.00577	-0.00631	-0.0114	-0.011	0.00121	-0.00861	-0.00629	-0.00152	-0.00551	-0.01014	-0.00601	-0.00067	-0.00693	-0.00547	0.00217	-0.00448	-0.00606	-0.01119	-0.01272	-0.01114	-0.01121	-0.00271	0.00558	-0.00141	-0.00367	-0.01335	-0.00508	-0.00285	-0.00511	0.00109	-0.00182	-0.00494	-0.00609	-0.00499	-0.0046	-0.00426	-0.00567	-0.00884	-0.00562
21.8	-0.01203	0.00137	-0.00163	-0.00529	-0.00687	-0.00744	-0.00889	-0.00182	-0.01177	-0.005	-0.00571	-0.00645	-0.01135	-0.01107	0.00125	-0.00881	-0.00616	-0.00153	-0.00561	-0.01033	-0.00608	-0.00072	-0.00691	-0.0053	0.00218	-0.00424	-0.00585	-0.01102	-0.01285	-0.01137	-0.01119	-0.00267	0.00533	-0.00122	-0.0038	-0.01334	-0.00517	-0.00279	-0.0051	0.00089	-0.00196	-0.00492	-0.00605	-0.00504	-0.00463	-0.00421	-0.00572	-0.00901	-0.00572
21.85	-0.01201	0.0011	-0.00159	-0.0054	-0.00683	-0.00763	-0.00897	-0.00176	-0.01189	-0.00503	-0.00594	-0.00642	-0.01114	-0.0111	0.00129	-0.00906	-0.00604	-0.00169	-0.00572	-0.01045	-0.00605	-0.00066	-0.00714	-0.00544	0.00208	-0.00414	-0.00574	-0.0109	-0.01302	-0.01143	-0.01125	-0.00265	0.00523	-0.00106	-0.00399	-0.01341	-0.00512	-0.00271	-0.00532	0.00046	-0.00215	-0.00505	-0.00612	-0.005	-0.00469	-0.00423	-0.00579	-0.00912	-0.00572
21.9	-0.01197	0.00107	-0.00136	-0.00538	-0.00677	-0.00766	-0.00902	-0.00161	-0.0119	-0.0049	-0.00592	-0.00631	-0.01105	-0.01114	0.00133	-0.009	-0.00603	-0.00175	-0.00569	-0.01072	-0.00611	-0.00059	-0.00708	-0.00538	0.00228	-0.0041	-0.00556	-0.01088	-0.01311	-0.01127	-0.01123	-0.00259	0.00522	-0.00088	-0.00407	-0.01355	-0.00491	-0.00257	-0.00549	0.00042	-0.00215	-0.00498	-0.00609	-0.00489	-0.00463	-0.00419	-0.00571	-0.00907	-0.0056
21.95	-0.01196	0.00121	-0.0012	-0.00519	-0.00687	-0.00773	-0.00916	-0.00153	-0.01198	-0.00488	-0.00599	-0.00623	-0.01086	-0.0112	0.00133	-0.009	-0.00618	-0.00181	-0.00554	-0.01084	-0.00617	-0.00067	-0.00704	-0.00518	0.00229	-0.00395	-0.0055	-0.01073	-0.0132	-0.01118	-0.01108	-0.00251	0.00522	-0.00098	-0.0041	-0.01368	-0.00502	-0.0025	-0.00547	0.00031	-0.00199	-0.00497	-0.00614	-0.00487	-0.00463	-0.00423	-0.0057	-0.00907	-0.00555
22	-0.01199	0.00125	-0.00111	-0.00518	-0.00693	-0.00785	-0.00932	-0.00146	-0.01193	-0.00519	-0.00599	-0.00624	-0.01076	-0.01109	0.00108	-0.00906	-0.00635	-0.00161	-0.00559	-0.01097	-0.0062	-0.0007	-0.0072	-0.00503	0.00258	-0.00392	-0.0053	-0.0107	-0.01331	-0.0112	-0.01079	-0.00258	0.0052	-0.00084	-0.00403	-0.0137	-0.00499	-0.0027	-0.00557	4e-05	-0.00196	-0.00498	-0.00621	-0.00487	-0.00465	-0.00447	-0.0058	-0.00907	-0.00571
22.05	-0.01188	0.00119	-0.00081	-0.00522	-0.00705	-0.00777	-0.00951	-0.00145	-0.01199	-0.00562	-0.00591	-0.00643	-0.0106	-0.01113	0.00108	-0.00904	-0.00632	-0.00148	-0.00561	-0.01101	-0.00629	-0.00065	-0.00729	-0.0051	0.00274	-0.00376	-0.00495	-0.01072	-0.01313	-0.0112	-0.01065	-0.00262	0.00522	-0.00078	-0.0041	-0.01363	-0.00509	-0.00245	-0.00548	-5e-05	-0.00201	-0.00483	-0.00624	-0.00497	-0.00461	-0.00468	-0.00598	-0.00915	-0.00602
22.1	-0.01189	0.00097	-0.00067	-0.00511	-0.00709	-0.00785	-0.00957	-0.00146	-0.01199	-0.00578	-0.00585	-0.0064	-0.01055	-0.01108	0.00111	-0.00905	-0.00638	-0.0015	-0.00551	-0.01103	-0.00617	-0.00078	-0.00724	-0.00505	0.00291	-0.00359	-0.00495	-0.01064	-0.01319	-0.01113	-0.0107	-0.00262	0.0053	-0.00079	-0.00403	-0.01347	-0.00513	-0.00232	-0.0054	-0.00016	-0.00207	-0.00479	-0.00629	-0.00498	-0.00465	-0.00474	-0.00601	-0.00914	-0.00609
22.15	-0.01188	0.00078	-0.00055	-0.00515	-0.00717	-0.00797	-0.00957	-0.00152	-0.01179	-0.00572	-0.00594	-0.00647	-0.01052	-0.01099	0.00122	-0.00913	-0.00655	-0.0017	-0.00533	-0.01109	-0.00621	-0.00084	-0.00731	-0.00504	0.00283	-0.00343	-0.00472	-0.01055	-0.01335	-0.01105	-0.01084	-0.00261	0.00542	-0.00085	-0.004	-0.0135	-0.00514	-0.00229	-0.00553	-0.00016	-0.00218	-0.00482	-0.00635	-0.00505	-0.00474	-0.00469	-0.00604	-0.00913	-0.00609
22.2	-0.01194	0.00077	-0.00035	-0.00497	-0.0071	-0.00794	-0.00958	-0.00152	-0.01183	-0.00578	-0.00589	-0.0065	-0.01038	-0.011	0.00112	-0.00919	-0.00667	-0.00172	-0.00499	-0.0111	-0.00622	-0.00097	-0.0073	-0.00506	0.00298	-0.00327	-0.00459	-0.01047	-0.01355	-0.01107	-0.01079	-0.00248	0.00532	-0.00084	-0.00387	-0.01385	-0.00523	-0.00214	-0.00554	-0.00024	-0.0021	-0.00472	-0.00634	-0.00504	-0.00473	-0.00474	-0.00605	-0.00917	-0.00614
22.25	-0.01188	0.00072	-0.00048	-0.00503	-0.00713	-0.00818	-0.00956	-0.00135	-0.0121	-0.0059	-0.0059	-0.00648	-0.01027	-0.01127	0.00092	-0.00927	-0.00673	-0.00164	-0.00489	-0.01112	-0.00614	-0.00107	-0.00734	-0.00507	0.003	-0.00311	-0.00445	-0.01034	-0.01368	-0.01116	-0.01085	-0.00223	0.00536	-0.00079	-0.00392	-0.01397	-0.00522	-0.00193	-0.00546	-0.0004	-0.00215	-0.00485	-0.00636	-0.00498	-0.00476	-0.00484	-0.00609	-0.00928	-0.00619
22.3	-0.01185	0.00063	-0.00042	-0.00535	-0.00713	-0.00834	-0.00957	-0.00129	-0.01217	-0.00611	-0.00593	-0.00645	-0.01028	-0.01149	0.00094	-0.00914	-0.00663	-0.00165	-0.00496	-0.01104	-0.00618	-0.00106	-0.0074	-0.00495	0.00303	-0.00302	-0.00423	-0.01026	-0.0136	-0.01102	-0.01088	-0.00206	0.00534	-0.00077	-0.00397	-0.01396	-0.00508	-0.00177	-0.00542	-0.00069	-0.00236	-0.00489	-0.0064	-0.00495	-0.00481	-0.00491	-0.00616	-0.00925	-0.00628
22.35	-0.01208	0.00064	-0.00028	-0.00542	-0.00706	-0.00839	-0.00978	-0.00106	-0.01226	-0.00612	-0.0058	-0.00646	-0.01024	-0.01159	0.00088	-0.00908	-0.00661	-0.00148	-0.00509	-0.01089	-0.00634	-0.00106	-0.00753	-0.0049	0.00336	-0.00293	-0.00418	-0.01013	-0.01366	-0.01091	-0.01078	-0.00215	0.00542	-0.00064	-0.00403	-0.014	-0.00501	-0.0017	-0.00546	-0.00073	-0.00239	-0.00482	-0.00641	-0.00486	-0.00472	-0.005	-0.00612	-0.00926	-0.00629
22.4	-0.01235	0.00058	-0.00031	-0.0054	-0.00699	-0.00841	-0.0098	-0.00094	-0.01234	-0.00617	-0.00564	-0.00661	-0.01023	-0.01161	0.00071	-0.00927	-0.0067	-0.00139	-0.00499	-0.01084	-0.00662	-0.0011	-0.00771	-0.00479	0.0034	-0.00267	-0.00423	-0.01011	-0.01378	-0.01104	-0.01075	-0.0022	0.00546	-0.00079	-0.00387	-0.01393	-0.00498	-0.00147	-0.00537	-0.00078	-0.00241	-0.00478	-0.00638	-0.00484	-0.00467	-0.00508	-0.00614	-0.0094	-0.00639
22.45	-0.01243	0.00054	-0.00042	-0.00539	-0.0071	-0.00846	-0.00993	-0.00113	-0.01232	-0.00624	-0.00568	-0.0066	-0.01021	-0.01187	0.00056	-0.00953	-0.00692	-0.0013	-0.0049	-0.01085	-0.00671	-0.00114	-0.00781	-0.00472	0.00357	-0.0024	-0.00417	-0.00998	-0.01381	-0.01106	-0.01068	-0.00215	0.00552	-0.00075	-0.00387	-0.01387	-0.00486	-0.00134	-0.00517	-0.00084	-0.00242	-0.00485	-0.0065	-0.00494	-0.00479	-0.0052	-0.00617	-0.00948	-0.00642
22.5	-0.01239	0.00051	-0.00054	-0.00544	-0.00712	-0.00838	-0.01002	-0.00128	-0.01233	-0.00618	-0.00567	-0.00662	-0.01019	-0.01202	0.00043	-0.00951	-0.00699	-0.00106	-0.00489	-0.01109	-0.00666	-0.00115	-0.00779	-0.0047	0.00368	-0.00207	-0.00422	-0.01013	-0.01382	-0.01115	-0.01051	-0.00199	0.00556	-0.00065	-0.00382	-0.01388	-0.00499	-0.00117	-0.0051	-0.00099	-0.00246	-0.00486	-0.00656	-0.005	-0.00483	-0.00525	-0.00615	-0.00948	-0.0064
22.55	-0.01225	0.00045	-0.00061	-0.00542	-0.00708	-0.00815	-0.01024	-0.00113	-0.01221	-0.00615	-0.00558	-0.00675	-0.00999	-0.01212	0.00026	-0.00963	-0.007	-0.00091	-0.00496	-0.01111	-0.00668	-0.00119	-0.00779	-0.00456	0.0038	-0.00192	-0.0042	-0.01024	-0.01392	-0.01117	-0.01034	-0.00202	0.00553	-0.00057	-0.00392	-0.01405	-0.00499	-0.00096	-0.00509	-0.00103	-0.00248	-0.00478	-0.0065	-0.00498	-0.00464	-0.00537	-0.00616	-0.00953	-0.00645
22.6	-0.01217	0.00049	-0.0008	-0.00534	-0.00699	-0.00819	-0.01036	-0.00114	-0.01225	-0.00601	-0.00555	-0.00689	-0.01011	-0.01212	1e-05	-0.00974	-0.00715	-0.00088	-0.00508	-0.0109	-0.00683	-0.00126	-0.0078	-0.00439	0.00398	-0.00196	-0.00428	-0.01027	-0.01382	-0.01135	-0.01039	-0.00187	0.00565	-0.0006	-0.0041	-0.01416	-0.00474	-0.00065	-0.00519	-0.0011	-0.00242	-0.00484	-0.00656	-0.005	-0.00466	-0.00545	-0.00615	-0.00962	-0.00645
22.65	-0.01224	0.00036	-0.00098	-0.00541	-0.00677	-0.00847	-0.01041	-0.00132	-0.01227	-0.00594	-0.00553	-0.0069	-0.01017	-0.01221	-1e-05	-0.00978	-0.00708	-0.00081	-0.00508	-0.01088	-0.00688	-0.0013	-0.00778	-0.00433	0.00409	-0.00202	-0.00424	-0.01023	-0.0139	-0.01126	-0.01032	-0.00176	0.00578	-0.0006	-0.00398	-0.01435	-0.00471	-0.0004	-0.00501	-0.00117	-0.00252	-0.00499	-0.00673	-0.00499	-0.00489	-0.00545	-0.00612	-0.00965	-0.00642
22.7	-0.01227	0.00048	-0.00133	-0.00537	-0.00656	-0.00862	-0.01058	-0.00113	-0.01218	-0.0059	-0.00551	-0.00683	-0.01022	-0.0122	-0.00012	-0.00987	-0.0071	-0.00066	-0.005	-0.01084	-0.00691	-0.00139	-0.00791	-0.00422	0.00415	-0.00184	-0.00432	-0.01021	-0.01404	-0.01137	-0.0101	-0.00172	0.00574	-0.00051	-0.00396	-0.01429	-0.00465	-0.00016	-0.00485	-0.00144	-0.00244	-0.00515	-0.00677	-0.00484	-0.00487	-0.00553	-0.00608	-0.00962	-0.00636
22.75	-0.01234	0.00053	-0.00158	-0.00545	-0.00643	-0.00859	-0.01082	-0.00109	-0.01216	-0.00574	-0.00542	-0.00699	-0.0104	-0.01212	-0.00014	-0.00981	-0.00713	-0.00061	-0.00504	-0.01082	-0.00687	-0.00133	-0.00815	-0.00402	0.00431	-0.00162	-0.00459	-0.01029	-0.01414	-0.01144	-0.00994	-0.00171	0.00571	-0.00056	-0.00412	-0.01444	-0.00441	0.00011	-0.00486	-0.00162	-0.00246	-0.00519	-0.00683	-0.00483	-0.00484	-0.00556	-0.00605	-0.00965	-0.00636
22.8	-0.01229	0.00053	-0.00188	-0.00555	-0.00631	-0.00867	-0.01135	-0.00116	-0.01195	-0.0057	-0.0054	-0.00687	-0.01048	-0.01227	-0.0003	-0.00987	-0.00713	-0.00062	-0.00504	-0.01081	-0.00701	-0.0014	-0.0082	-0.00394	0.00427	-0.00153	-0.00484	-0.01029	-0.01422	-0.01157	-0.00976	-0.00162	0.00576	-0.00049	-0.00434	-0.01439	-0.00435	0.00026	-0.00476	-0.00184	-0.00251	-0.00531	-0.00706	-0.00478	-0.00491	-0.00578	-0.00599	-0.00956	-0.00628
22.85	-0.01233	0.00049	-0.00216	-0.00547	-0.00619	-0.00888	-0.0116	-0.00142	-0.01156	-0.00565	-0.00528	-0.00698	-0.01056	-0.0124	-0.00048	-0.00995	-0.00695	-0.00038	-0.00497	-0.01082	-0.00712	-0.00145	-0.00823	-0.00379	0.00415	-0.00144	-0.00535	-0.01015	-0.01438	-0.01138	-0.00953	-0.00165	0.00583	-0.00048	-0.0043	-0.01424	-0.00437	0.00045	-0.00462	-0.00202	-0.00249	-0.00544	-0.0073	-0.00486	-0.00515	-0.00591	-0.00597	-0.00949	-0.00631
22.9	-0.01228	0.00039	-0.00247	-0.00546	-0.00605	-0.00899	-0.01163	-0.00156	-0.01137	-0.00563	-0.00528	-0.00697	-0.01053	-0.01255	-0.00079	-0.00999	-0.00695	-0.00045	-0.00494	-0.01061	-0.00715	-0.00142	-0.00843	-0.00376	0.00411	-0.00121	-0.00571	-0.01007	-0.0144	-0.01146	-0.00941	-0.00164	0.00582	-0.0006	-0.00433	-0.01428	-0.00448	0.00069	-0.00454	-0.00215	-0.00253	-0.00558	-0.00739	-0.00486	-0.00527	-0.00601	-0.00596	-0.00944	-0.0063
22.95	-0.01216	0.00043	-0.00294	-0.00556	-0.00591	-0.00895	-0.01162	-0.00152	-0.01116	-0.0056	-0.00511	-0.0071	-0.01056	-0.01257	-0.00095	-0.01011	-0.00701	-0.00041	-0.00493	-0.01059	-0.00699	-0.00127	-0.00848	-0.00374	0.00414	-0.0011	-0.00599	-0.01012	-0.01442	-0.01149	-0.00923	-0.00157	0.00593	-0.00044	-0.00443	-0.01436	-0.00459	0.00103	-0.00464	-0.00247	-0.00256	-0.00566	-0.00736	-0.00484	-0.00523	-0.00605	-0.00593	-0.00945	-0.00635
23	-0.01202	0.00045	-0.00325	-0.00542	-0.00575	-0.00901	-0.01158	-0.0014	-0.01135	-0.0053	-0.00513	-0.00692	-0.0106	-0.01253	-0.00101	-0.01017	-0.00712	-0.0004	-0.00491	-0.01074	-0.00689	-0.00129	-0.00847	-0.00372	0.00398	-0.00103	-0.00622	-0.01007	-0.01439	-0.01153	-0.00919	-0.0015	0.00618	-0.00031	-0.00445	-0.01447	-0.00451	0.00124	-0.00466	-0.00251	-0.00248	-0.00579	-0.00733	-0.00469	-0.0052	-0.00596	-0.00578	-0.00948	-0.00611
23.05	-0.01189	0.00037	-0.00347	-0.00539	-0.00564	-0.0093	-0.01161	-0.00139	-0.0113	-0.005	-0.00514	-0.00704	-0.01071	-0.01253	-0.00104	-0.01001	-0.00706	-0.00036	-0.00499	-0.01061	-0.00699	-0.00158	-0.00846	-0.00368	0.00392	-0.00107	-0.00634	-0.01006	-0.01454	-0.01133	-0.00888	-0.0013	0.00636	-0.00033	-0.00427	-0.01452	-0.00454	0.00135	-0.00457	-0.00254	-0.00251	-0.00597	-0.00743	-0.00469	-0.00534	-0.00588	-0.00572	-0.00945	-0.00602
23.1	-0.01168	0.00033	-0.0037	-0.00547	-0.00539	-0.00949	-0.01158	-0.00148	-0.01111	-0.00488	-0.00503	-0.00719	-0.0108	-0.01252	-0.00114	-0.00991	-0.00712	-0.00027	-0.00495	-0.01057	-0.00723	-0.00174	-0.0085	-0.00361	0.00402	-0.00083	-0.0066	-0.01	-0.01472	-0.01118	-0.00891	-0.00145	0.00644	-0.00036	-0.00427	-0.01449	-0.00459	0.00142	-0.0045	-0.00281	-0.00257	-0.00607	-0.00751	-0.00468	-0.00548	-0.00586	-0.0057	-0.0094	-0.00603
23.15	-0.01156	0.00028	-0.0039	-0.00552	-0.00536	-0.00951	-0.01145	-0.0015	-0.01095	-0.00503	-0.00488	-0.00734	-0.01082	-0.01272	-0.00126	-0.00985	-0.00717	-0.00033	-0.00498	-0.01059	-0.00733	-0.00177	-0.00867	-0.00359	0.00396	-0.00084	-0.00675	-0.00987	-0.01468	-0.01115	-0.00879	-0.00149	0.00613	-0.00048	-0.00429	-0.01441	-0.00463	0.00159	-0.00446	-0.00293	-0.00262	-0.00609	-0.00748	-0.00473	-0.0055	-0.00591	-0.00575	-0.00938	-0.00618
23.2	-0.01136	7e-05	-0.00407	-0.00546	-0.0053	-0.00971	-0.01148	-0.00146	-0.01085	-0.00515	-0.00469	-0.00749	-0.01073	-0.0129	-0.00114	-0.00982	-0.00715	-0.00041	-0.00506	-0.01059	-0.0073	-0.00173	-0.00869	-0.00356	0.00386	-0.00078	-0.00678	-0.00995	-0.01472	-0.01116	-0.00864	-0.00133	0.0061	-0.00034	-0.00438	-0.01441	-0.00455	0.00192	-0.00442	-0.00295	-0.00269	-0.00615	-0.00755	-0.00475	-0.00558	-0.00592	-0.00577	-0.00938	-0.00632
23.25	-0.01126	-4e-05	-0.00424	-0.00555	-0.00522	-0.00976	-0.01152	-0.00151	-0.01078	-0.00511	-0.00457	-0.00755	-0.01069	-0.01278	-0.00121	-0.00988	-0.00715	-0.00054	-0.00506	-0.01048	-0.0076	-0.00162	-0.00882	-0.0036	0.00374	-0.00067	-0.0069	-0.01017	-0.01478	-0.01115	-0.00866	-0.00123	0.00632	-0.00037	-0.0042	-0.01425	-0.00461	0.00231	-0.0045	-0.00322	-0.00279	-0.00619	-0.00759	-0.00476	-0.00563	-0.00594	-0.00574	-0.0094	-0.00633
23.3	-0.01104	-0.0002	-0.00427	-0.00552	-0.00515	-0.00985	-0.01136	-0.00165	-0.01062	-0.0049	-0.00453	-0.00758	-0.01056	-0.01294	-0.00129	-0.00992	-0.00725	-0.0006	-0.00502	-0.01048	-0.00774	-0.00155	-0.00876	-0.00342	0.00367	-0.00059	-0.00711	-0.01021	-0.01491	-0.0111	-0.00857	-0.00105	0.00639	-0.00032	-0.00423	-0.01439	-0.00463	0.00241	-0.00459	-0.00331	-0.00286	-0.00621	-0.00762	-0.00479	-0.00575	-0.00585	-0.00567	-0.00937	-0.00624
23.35	-0.01086	-0.00022	-0.00441	-0.00541	-0.00521	-0.00994	-0.01115	-0.00173	-0.01057	-0.00475	-0.00462	-0.00753	-0.0105	-0.01298	-0.00131	-0.00985	-0.00728	-0.00051	-0.00511	-0.01054	-0.0079	-0.00159	-0.00863	-0.00336	0.00373	-0.00063	-0.0073	-0.01015	-0.01492	-0.01111	-0.00846	-0.00083	0.00644	-0.00035	-0.00429	-0.0144	-0.00462	0.00227	-0.00473	-0.00352	-0.00281	-0.00632	-0.0076	-0.00482	-0.00583	-0.00573	-0.00563	-0.00931	-0.00614
23.4	-0.01063	-0.0002	-0.00456	-0.00543	-0.00527	-0.0099	-0.01108	-0.00179	-0.01046	-0.00475	-0.00465	-0.0076	-0.01036	-0.01308	-0.00135	-0.00982	-0.0073	-0.00056	-0.00498	-0.01046	-0.00789	-0.00189	-0.00843	-0.00324	0.00363	-0.00067	-0.00741	-0.01024	-0.01477	-0.01104	-0.00833	-0.00075	0.00641	-0.00043	-0.00427	-0.01448	-0.00474	0.00224	-0.00469	-0.00367	-0.00281	-0.00637	-0.00759	-0.00488	-0.00584	-0.00572	-0.00566	-0.00929	-0.00617
23.45	-0.0103	-0.00024	-0.00466	-0.00542	-0.00532	-0.00981	-0.01089	-0.00174	-0.01043	-0.00465	-0.00448	-0.00771	-0.01049	-0.01292	-0.00131	-0.00984	-0.00725	-0.00069	-0.00487	-0.01057	-0.00805	-0.00193	-0.00824	-0.00334	0.0035	-0.00075	-0.00751	-0.01037	-0.01461	-0.01099	-0.00826	-0.00085	0.00647	-0.00059	-0.00427	-0.01437	-0.00499	0.00237	-0.00482	-0.00378	-0.00283	-0.00631	-0.00748	-0.00492	-0.00577	-0.00561	-0.00561	-0.00932	-0.00618
23.5	-0.01013	-0.00035	-0.00458	-0.00546	-0.00521	-0.00988	-0.0108	-0.00195	-0.01035	-0.00462	-0.00428	-0.00796	-0.01048	-0.01272	-0.00129	-0.00989	-0.00731	-0.0008	-0.00477	-0.0106	-0.00811	-0.00206	-0.00791	-0.00329	0.00339	-0.00067	-0.0075	-0.01041	-0.01447	-0.01093	-0.00811	-0.00075	0.00647	-0.00066	-0.00437	-0.01444	-0.00507	0.00241	-0.00486	-0.00367	-0.0029	-0.00624	-0.00754	-0.00504	-0.00591	-0.00557	-0.00562	-0.0094	-0.00629
23.55	-0.01025	-0.00027	-0.00461	-0.00536	-0.00534	-0.01013	-0.01072	-0.00203	-0.01034	-0.00459	-0.00417	-0.00796	-0.01036	-0.01256	-0.00141	-0.01007	-0.00736	-0.00092	-0.00476	-0.01047	-0.00816	-0.00204	-0.00778	-0.00323	0.00331	-0.00061	-0.00756	-0.01047	-0.01452	-0.01081	-0.00801	-0.00062	0.00647	-0.00072	-0.00429	-0.01433	-0.00493	0.00244	-0.00475	-0.00372	-0.00281	-0.0063	-0.00762	-0.00511	-0.00608	-0.00557	-0.00557	-0.00945	-0.00627
23.6	-0.01026	-0.00039	-0.00469	-0.00541	-0.00543	-0.01021	-0.01055	-0.00203	-0.01046	-0.00455	-0.004	-0.00795	-0.01058	-0.01264	-0.00154	-0.01017	-0.00733	-0.00092	-0.00473	-0.0104	-0.00827	-0.00195	-0.00809	-0.00328	0.00337	-0.00064	-0.00771	-0.0104	-0.01455	-0.01064	-0.00801	-0.00046	0.00624	-0.00079	-0.00417	-0.01424	-0.00492	0.00238	-0.00475	-0.00395	-0.0029	-0.0063	-0.00759	-0.00513	-0.00612	-0.00554	-0.0055	-0.00952	-0.00625
23.65	-0.01012	-0.00052	-0.00479	-0.00558	-0.00546	-0.0102	-0.01055	-0.00219	-0.01029	-0.00439	-0.0038	-0.00819	-0.01051	-0.01279	-0.00135	-0.00999	-0.00729	-0.00083	-0.00464	-0.01063	-0.00841	-0.00171	-0.00829	-0.00321	0.00335	-0.00066	-0.00799	-0.01039	-0.01456	-0.01054	-0.00802	-0.00048	0.00615	-0.00071	-0.00414	-0.01439	-0.00493	0.00234	-0.0048	-0.004	-0.00305	-0.00626	-0.00764	-0.00528	-0.00619	-0.00543	-0.00546	-0.00949	-0.00629
23.7	-0.00993	-0.00063	-0.00473	-0.00565	-0.00544	-0.0102	-0.01038	-0.00231	-0.01033	-0.0043	-0.00371	-0.00815	-0.01037	-0.01288	-0.00126	-0.00975	-0.00718	-0.00086	-0.00455	-0.01055	-0.00837	-0.00167	-0.00827	-0.0031	0.00318	-0.00062	-0.00815	-0.01056	-0.01435	-0.01045	-0.00805	-0.00042	0.00612	-0.00066	-0.00415	-0.01455	-0.00503	0.00254	-0.00509	-0.00417	-0.00314	-0.00621	-0.00763	-0.0053	-0.00625	-0.00531	-0.00538	-0.00941	-0.00622
23.75	-0.00995	-0.0007	-0.00489	-0.00562	-0.00552	-0.01019	-0.0103	-0.00245	-0.01034	-0.00415	-0.00362	-0.00803	-0.01026	-0.0127	-0.00131	-0.0096	-0.00719	-0.00086	-0.00444	-0.01058	-0.00844	-0.00182	-0.00818	-0.00319	0.00316	-0.00061	-0.0082	-0.0107	-0.01434	-0.01035	-0.00811	-0.00027	0.00622	-0.00065	-0.00417	-0.01457	-0.00509	0.00244	-0.00531	-0.00407	-0.00316	-0.00623	-0.00764	-0.00533	-0.00632	-0.00525	-0.00526	-0.00932	-0.00609
23.8	-0.00985	-0.00083	-0.00468	-0.00561	-0.00545	-0.01038	-0.0102	-0.00265	-0.01039	-0.00395	-0.00355	-0.00815	-0.01002	-0.0126	-0.00141	-0.00974	-0.00699	-0.001	-0.00443	-0.01043	-0.00846	-0.00184	-0.00821	-0.00316	0.00305	-0.00043	-0.00825	-0.01072	-0.01428	-0.01032	-0.00802	-0.00022	0.00629	-0.00072	-0.00425	-0.01456	-0.00508	0.0024	-0.00536	-0.00421	-0.00322	-0.0062	-0.00774	-0.00541	-0.00651	-0.00518	-0.00521	-0.00942	-0.00605
23.85	-0.00984	-0.00079	-0.00502	-0.00561	-0.00565	-0.01052	-0.01017	-0.00295	-0.01037	-0.00371	-0.00342	-0.00843	-0.00989	-0.01267	-0.00155	-0.00972	-0.00683	-0.00103	-0.00449	-0.01036	-0.00853	-0.00185	-0.00829	-0.00323	0.00297	-0.00029	-0.00831	-0.01062	-0.01431	-0.01029	-0.00798	-0.00027	0.00629	-0.00071	-0.00433	-0.0146	-0.00504	0.00239	-0.00528	-0.00424	-0.0032	-0.00632	-0.00788	-0.00567	-0.00673	-0.00514	-0.00518	-0.0095	-0.00607
23.9	-0.00978	-0.00079	-0.00553	-0.00566	-0.0057	-0.01051	-0.01016	-0.00304	-0.0103	-0.00362	-0.00343	-0.00876	-0.00977	-0.01257	-0.00162	-0.00956	-0.00669	-0.00107	-0.00466	-0.01031	-0.00859	-0.00185	-0.00828	-0.00317	0.00292	-0.0005	-0.00825	-0.01069	-0.01424	-0.01021	-0.008	-0.00019	0.00642	-0.0007	-0.00447	-0.01458	-0.00504	0.00232	-0.00528	-0.00422	-0.00322	-0.00649	-0.0079	-0.00583	-0.00677	-0.00513	-0.00527	-0.00954	-0.00619
23.95	-0.00972	-0.00087	-0.00571	-0.00576	-0.00578	-0.01041	-0.01012	-0.00321	-0.0102	-0.0034	-0.00342	-0.00879	-0.00964	-0.01238	-0.00159	-0.00939	-0.00653	-0.00111	-0.00473	-0.01028	-0.0086	-0.00175	-0.00825	-0.00306	0.00301	-0.00054	-0.00827	-0.01095	-0.01422	-0.01013	-0.00796	-0.00026	0.00644	-0.00055	-0.00436	-0.01448	-0.00495	0.00235	-0.0054	-0.0043	-0.00331	-0.00651	-0.00791	-0.00592	-0.00681	-0.00503	-0.0052	-0.00946	-0.00609
24	-0.00977	-0.00095	-0.00582	-0.00573	-0.00579	-0.01043	-0.01004	-0.00343	-0.01011	-0.00334	-0.00321	-0.00875	-0.00947	-0.01223	-0.00176	-0.0092	-0.00636	-0.00093	-0.00454	-0.01022	-0.00858	-0.00176	-0.00819	-0.00303	0.00313	-0.00067	-0.00836	-0.01112	-0.01422	-0.01003	-0.0078	-8e-05	0.00655	-0.00057	-0.00423	-0.01457	-0.00494	0.00224	-0.00543	-0.00425	-0.00334	-0.00648	-0.00796	-0.00599	-0.00693	-0.00504	-0.0051	-0.00935	-0.00604
24.05	-0.00981	-0.00099	-0.00584	-0.00549	-0.00587	-0.0106	-0.00988	-0.0035	-0.01015	-0.00333	-0.00306	-0.00889	-0.00936	-0.0122	-0.00186	-0.009	-0.00619	-0.00082	-0.0046	-0.01025	-0.00861	-0.00177	-0.00812	-0.00291	0.00313	-0.00081	-0.00843	-0.01128	-0.01418	-0.00996	-0.00792	0	0.0066	-0.00047	-0.00404	-0.01448	-0.00502	0.00221	-0.00549	-0.0043	-0.00324	-0.0065	-0.00799	-0.00608	-0.00705	-0.00502	-0.00509	-0.00934	-0.00611
24.1	-0.01004	-0.00111	-0.00586	-0.00557	-0.00595	-0.01054	-0.00986	-0.00353	-0.01018	-0.0033	-0.00319	-0.0089	-0.00909	-0.01227	-0.00199	-0.00879	-0.00603	-0.00097	-0.0047	-0.01024	-0.00877	-0.00179	-0.00833	-0.00277	0.00303	-0.00061	-0.00831	-0.01124	-0.0143	-0.00998	-0.0079	7e-05	0.00661	-0.00029	-0.00423	-0.01448	-0.00508	0.00211	-0.00556	-0.00446	-0.00334	-0.00653	-0.00797	-0.00612	-0.00703	-0.00505	-0.00513	-0.00929	-0.0061
24.15	-0.01032	-0.00133	-0.00597	-0.00555	-0.00618	-0.01061	-0.00979	-0.00354	-0.01018	-0.00315	-0.00337	-0.00901	-0.00888	-0.01206	-0.00218	-0.00889	-0.00576	-0.00111	-0.00476	-0.0102	-0.00888	-0.00196	-0.00837	-0.00271	0.00291	-0.00064	-0.00821	-0.01122	-0.01425	-0.00998	-0.00788	3e-05	0.00658	-0.0001	-0.00441	-0.0143	-0.00508	0.00209	-0.00585	-0.00482	-0.00344	-0.00665	-0.00798	-0.00624	-0.00707	-0.00504	-0.00517	-0.00936	-0.00608
24.2	-0.01032	-0.00141	-0.0061	-0.00551	-0.00627	-0.01068	-0.00978	-0.00359	-0.01007	-0.00303	-0.00337	-0.00904	-0.00862	-0.01193	-0.0022	-0.00892	-0.00543	-0.00144	-0.00479	-0.0103	-0.00896	-0.00208	-0.00846	-0.00292	0.00293	-0.00064	-0.00821	-0.01133	-0.01428	-0.01002	-0.00784	7e-05	0.00661	-0.00012	-0.00438	-0.01422	-0.00521	0.002	-0.00603	-0.00491	-0.00346	-0.00671	-0.00801	-0.0063	-0.00713	-0.005	-0.00514	-0.00934	-0.00603
24.25	-0.01039	-0.00147	-0.00619	-0.00539	-0.00625	-0.01078	-0.00982	-0.00362	-0.00991	-0.00296	-0.00343	-0.00912	-0.00842	-0.0118	-0.00212	-0.00877	-0.00533	-0.00141	-0.0048	-0.01027	-0.009	-0.00217	-0.00847	-0.0028	0.00304	-0.00052	-0.00819	-0.01145	-0.01418	-0.01002	-0.0078	0.00021	0.00672	-0.00025	-0.00442	-0.01423	-0.00506	0.00195	-0.00602	-0.00488	-0.00343	-0.0068	-0.00807	-0.00633	-0.0072	-0.00496	-0.00517	-0.00926	-0.00604
24.3	-0.01045	-0.00146	-0.00628	-0.00525	-0.00624	-0.01073	-0.00965	-0.00371	-0.00992	-0.00298	-0.00365	-0.0093	-0.00826	-0.01167	-0.00234	-0.00861	-0.00547	-0.00132	-0.00498	-0.01014	-0.00917	-0.0021	-0.00842	-0.00267	0.00324	-0.00051	-0.00811	-0.01146	-0.0141	-0.01007	-0.00763	0.00012	0.0066	-0.00025	-0.0045	-0.01416	-0.00502	0.00173	-0.00619	-0.00495	-0.00335	-0.00688	-0.00803	-0.00641	-0.00722	-0.00499	-0.00531	-0.00927	-0.00614
24.35	-0.01064	-0.00157	-0.00622	-0.00537	-0.00621	-0.01057	-0.00969	-0.00382	-0.00994	-0.00326	-0.00361	-0.00933	-0.00811	-0.01154	-0.0026	-0.00851	-0.00556	-0.00134	-0.00508	-0.01002	-0.00923	-0.00196	-0.00841	-0.00277	0.00327	-0.00055	-0.00807	-0.01164	-0.01396	-0.01022	-0.00742	-1e-05	0.00651	-0.00023	-0.00452	-0.01404	-0.00521	0.00156	-0.00629	-0.00501	-0.00347	-0.0068	-0.00802	-0.00645	-0.00719	-0.00518	-0.0054	-0.00926	-0.00629
24.4	-0.01077	-0.00187	-0.006	-0.00527	-0.00631	-0.01053	-0.00966	-0.00399	-0.00969	-0.00322	-0.00368	-0.00952	-0.00793	-0.01159	-0.00269	-0.00839	-0.00556	-0.00148	-0.00511	-0.00992	-0.00931	-0.00205	-0.0084	-0.00291	0.00335	-0.0005	-0.0082	-0.01177	-0.01392	-0.01027	-0.00741	-6e-05	0.00661	-0.00026	-0.00447	-0.01383	-0.00521	0.0016	-0.00619	-0.00506	-0.00357	-0.00673	-0.00806	-0.0066	-0.00726	-0.00519	-0.00547	-0.0092	-0.00637
24.45	-0.01094	-0.00196	-0.006	-0.00519	-0.00646	-0.01068	-0.0096	-0.00399	-0.0095	-0.00321	-0.00371	-0.00966	-0.00778	-0.01158	-0.00275	-0.00832	-0.00561	-0.00152	-0.00494	-0.00988	-0.00921	-0.00213	-0.00858	-0.00297	0.00323	-0.00043	-0.00825	-0.01188	-0.01409	-0.01036	-0.00753	-0.00013	0.00677	-0.00025	-0.00437	-0.01376	-0.00523	0.00134	-0.00614	-0.00514	-0.00357	-0.00679	-0.00809	-0.0067	-0.00733	-0.00518	-0.00552	-0.00916	-0.00643
24.5	-0.01119	-0.00196	-0.00617	-0.005	-0.00661	-0.01061	-0.00952	-0.00412	-0.00936	-0.00302	-0.00391	-0.00977	-0.00763	-0.01167	-0.00276	-0.00831	-0.00575	-0.0017	-0.00487	-0.00975	-0.00922	-0.00231	-0.00846	-0.00294	0.00308	-0.00034	-0.00815	-0.01202	-0.01409	-0.01043	-0.00768	-0.00015	0.00678	-0.00027	-0.00429	-0.01398	-0.00525	0.00119	-0.0062	-0.00526	-0.00348	-0.00689	-0.00808	-0.00683	-0.00736	-0.0051	-0.00556	-0.00914	-0.00639
24.55	-0.01136	-0.00197	-0.00633	-0.00486	-0.00665	-0.01069	-0.00921	-0.00439	-0.00957	-0.00298	-0.00411	-0.00979	-0.00755	-0.01168	-0.00287	-0.00819	-0.00572	-0.0017	-0.00497	-0.00972	-0.00928	-0.00248	-0.00853	-0.00292	0.00304	-0.00021	-0.00804	-0.01207	-0.01418	-0.01052	-0.00769	-0.00022	0.00662	-0.00027	-0.00439	-0.01428	-0.0052	0.00118	-0.00612	-0.00526	-0.00341	-0.00704	-0.00809	-0.00694	-0.00754	-0.00502	-0.00562	-0.00918	-0.00638
24.6	-0.01152	-0.00195	-0.00637	-0.00488	-0.00653	-0.01068	-0.00897	-0.00438	-0.00961	-0.00299	-0.00412	-0.00968	-0.00761	-0.0119	-0.00296	-0.00805	-0.00576	-0.00169	-0.00497	-0.00955	-0.00934	-0.00257	-0.00863	-0.00282	0.00296	-0.00026	-0.00814	-0.01234	-0.01404	-0.01052	-0.00778	-0.00031	0.0066	-0.00023	-0.00444	-0.01414	-0.00497	0.00118	-0.00623	-0.00526	-0.00341	-0.00705	-0.00801	-0.00686	-0.00753	-0.00497	-0.00559	-0.00911	-0.00633
24.65	-0.01165	-0.00207	-0.00655	-0.00497	-0.00631	-0.01068	-0.00895	-0.00423	-0.00952	-0.00284	-0.00422	-0.00967	-0.0076	-0.01208	-0.00312	-0.00809	-0.00573	-0.0017	-0.0052	-0.00938	-0.00934	-0.00256	-0.00878	-0.00289	0.00296	-0.00023	-0.00822	-0.01247	-0.01424	-0.01065	-0.00778	-0.00052	0.00672	-0.00026	-0.00443	-0.01416	-0.00506	0.00126	-0.00628	-0.00529	-0.00352	-0.00715	-0.00795	-0.00673	-0.00745	-0.00497	-0.00557	-0.00909	-0.00625
24.7	-0.01183	-0.00205	-0.00654	-0.00496	-0.00623	-0.01063	-0.00895	-0.00434	-0.00934	-0.00274	-0.00429	-0.00977	-0.00758	-0.01233	-0.0032	-0.00809	-0.00582	-0.0017	-0.00527	-0.00928	-0.00932	-0.00264	-0.00892	-0.00287	0.00307	-5e-05	-0.00827	-0.01265	-0.01407	-0.01083	-0.00773	-0.00088	0.00688	-0.0004	-0.00422	-0.01404	-0.00499	0.00132	-0.00631	-0.00516	-0.0035	-0.00715	-0.00797	-0.00678	-0.00748	-0.00496	-0.0056	-0.00906	-0.00625
24.75	-0.01202	-0.00199	-0.00655	-0.00497	-0.00629	-0.01052	-0.00888	-0.00465	-0.00931	-0.00274	-0.00436	-0.00991	-0.00755	-0.0127	-0.00341	-0.00808	-0.00589	-0.00173	-0.00528	-0.00906	-0.0094	-0.00272	-0.00906	-0.00285	0.00299	4e-05	-0.00831	-0.01283	-0.01408	-0.01104	-0.00773	-0.00104	0.00688	-0.00043	-0.00413	-0.01398	-0.00497	0.00128	-0.00619	-0.00519	-0.00348	-0.00714	-0.00801	-0.00695	-0.00758	-0.00501	-0.00567	-0.0091	-0.00632
24.8	-0.01219	-0.00197	-0.00658	-0.00486	-0.00632	-0.01044	-0.00874	-0.005	-0.00924	-0.00271	-0.00429	-0.00989	-0.00749	-0.01302	-0.00341	-0.00815	-0.00591	-0.00154	-0.00532	-0.00916	-0.00942	-0.00286	-0.0091	-0.00278	0.00298	0.00018	-0.00828	-0.01297	-0.01405	-0.01129	-0.00768	-0.0011	0.00701	-0.00045	-0.00422	-0.014	-0.00488	0.00135	-0.0061	-0.00515	-0.00341	-0.0071	-0.00806	-0.00707	-0.00772	-0.00495	-0.00563	-0.00909	-0.0063
24.85	-0.01201	-0.00204	-0.00657	-0.0048	-0.00624	-0.01019	-0.00862	-0.00511	-0.00907	-0.00273	-0.00429	-0.00999	-0.00756	-0.01329	-0.00347	-0.00814	-0.00579	-0.00141	-0.00535	-0.00923	-0.00945	-0.00282	-0.0091	-0.00282	0.00273	0.00032	-0.00824	-0.01303	-0.01392	-0.01144	-0.00772	-0.00126	0.00706	-0.00051	-0.00425	-0.01414	-0.00471	0.00126	-0.00612	-0.00517	-0.00342	-0.00701	-0.00797	-0.00711	-0.00765	-0.00494	-0.00567	-0.00906	-0.00636
24.9	-0.01202	-0.00202	-0.00655	-0.00479	-0.00615	-0.00995	-0.00853	-0.00524	-0.00884	-0.00255	-0.00449	-0.01012	-0.0076	-0.01357	-0.00363	-0.00814	-0.00591	-0.00148	-0.00545	-0.0091	-0.00951	-0.00284	-0.00903	-0.00283	0.00245	0.00026	-0.00828	-0.01316	-0.01397	-0.01156	-0.00756	-0.00126	0.00716	-0.00064	-0.00415	-0.01424	-0.00465	0.00131	-0.00613	-0.00519	-0.0034	-0.00699	-0.0079	-0.00717	-0.00759	-0.0049	-0.00572	-0.00903	-0.00633
24.95	-0.01209	-0.00171	-0.00676	-0.00481	-0.00596	-0.00996	-0.00824	-0.00537	-0.00876	-0.00244	-0.00452	-0.01024	-0.00771	-0.01375	-0.00381	-0.00802	-0.00587	-0.00162	-0.00552	-0.00905	-0.00946	-0.00282	-0.00892	-0.00271	0.00229	-4e-05	-0.00817	-0.01329	-0.01392	-0.01165	-0.00759	-0.0014	0.00745	-0.00057	-0.00408	-0.01416	-0.00454	0.0014	-0.00624	-0.00528	-0.00326	-0.00708	-0.00785	-0.00719	-0.00766	-0.00483	-0.00573	-0.009	-0.00634
25	-0.01225	-0.00161	-0.00697	-0.00474	-0.00594	-0.01001	-0.00792	-0.00534	-0.00863	-0.00228	-0.00452	-0.01035	-0.00794	-0.01387	-0.00399	-0.00799	-0.00595	-0.00167	-0.00566	-0.00901	-0.00941	-0.00297	-0.00915	-0.00269	0.00199	-3e-05	-0.00828	-0.01348	-0.01391	-0.01169	-0.00748	-0.0016	0.00744	-0.00067	-0.00398	-0.01407	-0.00432	0.00134	-0.00616	-0.00528	-0.00317	-0.00716	-0.00775	-0.00721	-0.00767	-0.00473	-0.00571	-0.00899	-0.00631
25.05	-0.01229	-0.00185	-0.00704	-0.00485	-0.00576	-0.01005	-0.00792	-0.00537	-0.00867	-0.0022	-0.00456	-0.01058	-0.00808	-0.01422	-0.00411	-0.00818	-0.00603	-0.00152	-0.00568	-0.00878	-0.00932	-0.00311	-0.00941	-0.00269	0.00185	9e-05	-0.00818	-0.01364	-0.01378	-0.01184	-0.00741	-0.00167	0.00765	-0.00079	-0.00406	-0.01387	-0.00394	0.0015	-0.0061	-0.00525	-0.00335	-0.00721	-0.00778	-0.00723	-0.00771	-0.00474	-0.00578	-0.00914	-0.00639
25.1	-0.01227	-0.00204	-0.00697	-0.00489	-0.00557	-0.00983	-0.00793	-0.00561	-0.00854	-0.002	-0.00458	-0.01048	-0.00835	-0.01444	-0.00401	-0.0081	-0.00591	-0.00142	-0.00587	-0.00876	-0.00935	-0.00322	-0.00947	-0.00261	0.00169	1e-05	-0.00801	-0.01367	-0.01372	-0.01197	-0.00731	-0.00165	0.00777	-0.00071	-0.00436	-0.01379	-0.00348	0.0015	-0.00611	-0.00526	-0.00346	-0.00712	-0.00779	-0.00722	-0.00772	-0.00464	-0.00568	-0.00904	-0.00624
25.15	-0.01228	-0.00213	-0.00692	-0.00479	-0.00548	-0.00982	-0.00807	-0.00583	-0.00831	-0.00191	-0.0046	-0.01052	-0.00844	-0.01467	-0.00385	-0.00799	-0.00603	-0.00138	-0.00581	-0.00867	-0.00926	-0.00334	-0.00949	-0.00265	0.00162	4e-05	-0.00814	-0.01375	-0.01363	-0.01198	-0.00736	-0.00188	0.00792	-0.00087	-0.00431	-0.01371	-0.00316	0.00147	-0.00631	-0.00517	-0.00346	-0.00711	-0.0079	-0.00727	-0.00782	-0.00461	-0.00567	-0.00894	-0.00621
25.2	-0.0124	-0.00206	-0.00692	-0.00475	-0.00552	-0.00964	-0.00791	-0.00612	-0.00812	-0.00192	-0.00461	-0.01075	-0.0085	-0.01473	-0.00402	-0.008	-0.00607	-0.00126	-0.00587	-0.00864	-0.00916	-0.00325	-0.00963	-0.00257	0.00146	0.0001	-0.00846	-0.01373	-0.01355	-0.01214	-0.00727	-0.00206	0.008	-0.00097	-0.0043	-0.01345	-0.00301	0.00158	-0.00651	-0.00514	-0.0034	-0.00705	-0.00789	-0.00746	-0.00788	-0.00461	-0.00576	-0.00895	-0.00633
25.25	-0.01247	-0.00207	-0.00707	-0.00465	-0.00566	-0.00948	-0.00794	-0.00634	-0.00796	-0.00181	-0.00467	-0.01085	-0.00866	-0.01471	-0.00424	-0.00819	-0.0061	-0.00124	-0.00606	-0.00851	-0.00894	-0.00314	-0.00976	-0.00257	0.00124	-3e-05	-0.00861	-0.01384	-0.0135	-0.01216	-0.00713	-0.00227	0.00816	-0.00114	-0.0044	-0.01335	-0.00289	0.00158	-0.00657	-0.00518	-0.00336	-0.00707	-0.00792	-0.00761	-0.00791	-0.00466	-0.00577	-0.009	-0.00633
25.3	-0.01257	-0.00222	-0.00727	-0.00457	-0.00567	-0.00928	-0.00788	-0.00626	-0.00805	-0.00164	-0.00462	-0.01088	-0.00892	-0.01488	-0.00416	-0.00816	-0.00617	-0.00143	-0.00615	-0.00836	-0.00869	-0.0033	-0.00983	-0.0026	0.00115	-0.00014	-0.0085	-0.01398	-0.01343	-0.01217	-0.00719	-0.0025	0.00846	-0.00116	-0.00441	-0.01313	-0.00263	0.00165	-0.00674	-0.0052	-0.00339	-0.00705	-0.0078	-0.0076	-0.00777	-0.00456	-0.00571	-0.00903	-0.00626
25.35	-0.01245	-0.00239	-0.00737	-0.00473	-0.00563	-0.00947	-0.00768	-0.00627	-0.00816	-0.00149	-0.00466	-0.01094	-0.00911	-0.01502	-0.00417	-0.00792	-0.00612	-0.0015	-0.00613	-0.00829	-0.00838	-0.00353	-0.00982	-0.00273	0.00094	-0.00014	-0.00837	-0.01404	-0.01334	-0.01224	-0.00709	-0.00268	0.00884	-0.00117	-0.00436	-0.01298	-0.00247	0.00158	-0.0069	-0.00529	-0.00356	-0.00716	-0.0078	-0.00761	-0.00787	-0.00444	-0.00569	-0.009	-0.00621
25.4	-0.01254	-0.00242	-0.00761	-0.00473	-0.00567	-0.00944	-0.00778	-0.00632	-0.00814	-0.00126	-0.00475	-0.01111	-0.0092	-0.01491	-0.00422	-0.00777	-0.00622	-0.00139	-0.00638	-0.00806	-0.00847	-0.00367	-0.00988	-0.00275	0.00086	-0.00035	-0.00833	-0.01409	-0.01341	-0.01211	-0.00708	-0.00278	0.00907	-0.00114	-0.00437	-0.01286	-0.00235	0.0015	-0.00701	-0.00525	-0.00357	-0.00726	-0.00784	-0.0077	-0.00788	-0.00442	-0.0057	-0.009	-0.00618
25.45	-0.01262	-0.00231	-0.00772	-0.00458	-0.00571	-0.00939	-0.00774	-0.00637	-0.00811	-0.00115	-0.00477	-0.01118	-0.00942	-0.01529	-0.00419	-0.00778	-0.00626	-0.00143	-0.00649	-0.00802	-0.00834	-0.00385	-0.00985	-0.00286	0.00074	-0.00051	-0.00826	-0.01405	-0.01338	-0.01203	-0.00701	-0.00302	0.00905	-0.00127	-0.00436	-0.0126	-0.00209	0.00164	-0.00711	-0.00524	-0.00344	-0.00729	-0.00783	-0.00775	-0.00788	-0.00436	-0.0057	-0.00902	-0.00616
25.5	-0.01259	-0.00233	-0.00782	-0.00461	-0.00583	-0.00927	-0.0076	-0.00643	-0.00827	-0.00123	-0.00485	-0.01126	-0.00964	-0.01551	-0.00421	-0.00776	-0.00625	-0.00143	-0.00656	-0.00781	-0.00825	-0.00385	-0.00982	-0.00287	0.00053	-0.00049	-0.00824	-0.01424	-0.01337	-0.01202	-0.00702	-0.00339	0.0089	-0.00128	-0.00432	-0.01241	-0.0021	0.00183	-0.00715	-0.00524	-0.00347	-0.00731	-0.00776	-0.00784	-0.00785	-0.00434	-0.00578	-0.00909	-0.00624
25.55	-0.01279	-0.0026	-0.0079	-0.00453	-0.00589	-0.00909	-0.00746	-0.00656	-0.00842	-0.00132	-0.00466	-0.01139	-0.00978	-0.01565	-0.00408	-0.00763	-0.00626	-0.00147	-0.0066	-0.00768	-0.00826	-0.00369	-0.00977	-0.0029	0.00039	-0.00042	-0.00832	-0.01452	-0.01335	-0.01211	-0.00709	-0.00344	0.00903	-0.00126	-0.00434	-0.01214	-0.00191	0.00196	-0.00743	-0.00525	-0.00356	-0.00721	-0.0077	-0.00794	-0.00782	-0.00428	-0.00579	-0.00914	-0.00635
25.6	-0.01283	-0.00268	-0.00812	-0.00454	-0.00605	-0.00902	-0.00753	-0.0067	-0.00863	-0.00118	-0.00448	-0.0114	-0.00987	-0.01575	-0.00404	-0.00767	-0.00634	-0.00162	-0.00658	-0.0074	-0.00824	-0.00348	-0.00972	-0.00287	0.00029	-0.00047	-0.00822	-0.01472	-0.01337	-0.01215	-0.00732	-0.0035	0.00939	-0.00128	-0.00435	-0.01199	-0.00168	0.00201	-0.0076	-0.00526	-0.00361	-0.0072	-0.00775	-0.00805	-0.00786	-0.00425	-0.00568	-0.00923	-0.00629
25.65	-0.01292	-0.00265	-0.00833	-0.0046	-0.00643	-0.00887	-0.0074	-0.00683	-0.00866	-0.00099	-0.00456	-0.01138	-0.00988	-0.01577	-0.004	-0.00756	-0.00633	-0.00165	-0.00673	-0.00736	-0.00821	-0.00356	-0.00983	-0.00281	6e-05	-0.00057	-0.00834	-0.0148	-0.01335	-0.01233	-0.00732	-0.00376	0.00945	-0.00136	-0.0043	-0.01212	-0.00158	0.00179	-0.00775	-0.00525	-0.00362	-0.00725	-0.0077	-0.00821	-0.00785	-0.00413	-0.00564	-0.0092	-0.00618
25.7	-0.0131	-0.00248	-0.00845	-0.00463	-0.00683	-0.0088	-0.00735	-0.00701	-0.00884	-0.00094	-0.00484	-0.01144	-0.00979	-0.01592	-0.00388	-0.00737	-0.00647	-0.00169	-0.00678	-0.00743	-0.00821	-0.00378	-0.00962	-0.00278	0.00013	-0.00084	-0.00838	-0.01486	-0.01316	-0.01238	-0.00734	-0.00398	0.0095	-0.00143	-0.0042	-0.01204	-0.00167	0.00151	-0.00797	-0.00532	-0.00355	-0.00736	-0.00772	-0.00842	-0.0079	-0.00405	-0.00574	-0.00921	-0.00619
25.75	-0.01314	-0.00244	-0.00842	-0.00478	-0.00713	-0.00872	-0.00719	-0.00709	-0.00903	-0.00091	-0.00473	-0.0115	-0.01014	-0.01582	-0.0038	-0.00732	-0.00642	-0.00167	-0.00682	-0.00726	-0.00809	-0.00396	-0.0094	-0.00299	0.00016	-0.00099	-0.00852	-0.01508	-0.01276	-0.01235	-0.00741	-0.00422	0.00963	-0.00159	-0.00412	-0.01193	-0.00162	0.00132	-0.00815	-0.00543	-0.00361	-0.00729	-0.00766	-0.00857	-0.0079	-0.00396	-0.00571	-0.00928	-0.0062
25.8	-0.01333	-0.00252	-0.00831	-0.00471	-0.00747	-0.00874	-0.00731	-0.00722	-0.00923	-0.00093	-0.00477	-0.0119	-0.01049	-0.01578	-0.00378	-0.00728	-0.00637	-0.00159	-0.00694	-0.00712	-0.00805	-0.00398	-0.00925	-0.00321	0.00017	-0.00113	-0.00853	-0.01531	-0.01256	-0.01228	-0.00746	-0.0044	0.00986	-0.00181	-0.00402	-0.0119	-0.0017	0.00119	-0.00844	-0.00544	-0.00361	-0.00727	-0.00775	-0.00886	-0.00798	-0.004	-0.00586	-0.00947	-0.00641
25.85	-0.01364	-0.00239	-0.00831	-0.00473	-0.00771	-0.00857	-0.0072	-0.00728	-0.00943	-0.00094	-0.00469	-0.01211	-0.01065	-0.01575	-0.00379	-0.00724	-0.00652	-0.00158	-0.0069	-0.00691	-0.00804	-0.00387	-0.00921	-0.00323	0.00019	-0.00117	-0.0083	-0.01552	-0.01251	-0.01216	-0.0074	-0.00471	0.01005	-0.00179	-0.00398	-0.01171	-0.00164	0.00117	-0.00853	-0.00537	-0.00356	-0.00719	-0.00768	-0.00903	-0.00792	-0.00397	-0.00591	-0.00959	-0.00652
25.9	-0.01407	-0.00237	-0.00841	-0.00455	-0.00792	-0.00846	-0.00707	-0.00729	-0.00967	-0.00087	-0.00448	-0.01227	-0.01107	-0.01564	-0.00366	-0.00716	-0.00665	-0.00181	-0.00693	-0.00668	-0.00806	-0.00394	-0.00923	-0.00308	0.00021	-0.00127	-0.0084	-0.01563	-0.0125	-0.01224	-0.00739	-0.0049	0.0099	-0.00168	-0.00383	-0.01184	-0.00169	0.00122	-0.0085	-0.00528	-0.00346	-0.00711	-0.0076	-0.00916	-0.00787	-0.00386	-0.00587	-0.0097	-0.00657
25.95	-0.01455	-0.00233	-0.00843	-0.00464	-0.00838	-0.0083	-0.00717	-0.00748	-0.00977	-0.00085	-0.00441	-0.01239	-0.01125	-0.01584	-0.00356	-0.00702	-0.00663	-0.00181	-0.0067	-0.00693	-0.00815	-0.00388	-0.00931	-0.00307	0.00014	-0.0014	-0.00865	-0.01581	-0.01247	-0.01233	-0.00768	-0.00494	0.00976	-0.00175	-0.00363	-0.01191	-0.002	0.00109	-0.00857	-0.00534	-0.00348	-0.00704	-0.00765	-0.00941	-0.00789	-0.00386	-0.00588	-0.00972	-0.00662
26	-0.01481	-0.00245	-0.00846	-0.00464	-0.00875	-0.00814	-0.00703	-0.00745	-0.00989	-0.00081	-0.00453	-0.01231	-0.01138	-0.01598	-0.00335	-0.00672	-0.00664	-0.00175	-0.00647	-0.00687	-0.00809	-0.00372	-0.00932	-0.00301	0.0002	-0.00142	-0.00883	-0.01592	-0.01227	-0.01226	-0.00761	-0.00484	0.00975	-0.00173	-0.00344	-0.01189	-0.00212	0.00098	-0.00873	-0.00521	-0.00354	-0.00704	-0.00754	-0.0095	-0.00779	-0.00373	-0.00588	-0.00964	-0.00656
26.05	-0.01505	-0.00244	-0.00838	-0.00469	-0.00885	-0.00805	-0.00684	-0.00757	-0.01004	-0.00073	-0.00428	-0.01224	-0.01143	-0.0159	-0.00301	-0.00643	-0.0067	-0.00174	-0.00638	-0.00679	-0.00836	-0.00367	-0.0092	-0.00304	0.00023	-0.00151	-0.00875	-0.01604	-0.01212	-0.01215	-0.00767	-0.00498	0.00981	-0.00182	-0.00329	-0.012	-0.00225	0.00095	-0.00924	-0.00528	-0.00356	-0.0069	-0.00748	-0.00955	-0.00781	-0.00352	-0.00575	-0.00957	-0.00648
26.1	-0.01533	-0.00239	-0.00849	-0.00477	-0.00889	-0.00798	-0.00672	-0.00778	-0.01032	-0.00071	-0.00426	-0.01228	-0.01156	-0.01575	-0.00291	-0.00628	-0.0067	-0.00176	-0.00622	-0.00667	-0.00854	-0.00358	-0.00932	-0.00322	0.0002	-0.00158	-0.0088	-0.01617	-0.01191	-0.01206	-0.00769	-0.00497	0.00968	-0.00172	-0.00312	-0.01202	-0.0025	0.00082	-0.00939	-0.0052	-0.00358	-0.00691	-0.00749	-0.00965	-0.00788	-0.00344	-0.00575	-0.00962	-0.00649
26.15	-0.01553	-0.00239	-0.00857	-0.0048	-0.00897	-0.0079	-0.00684	-0.00781	-0.01046	-0.00056	-0.00428	-0.01255	-0.01167	-0.01577	-0.00298	-0.006	-0.0066	-0.00196	-0.00613	-0.00661	-0.00863	-0.00362	-0.00932	-0.00331	0.0001	-0.0016	-0.00877	-0.01642	-0.01172	-0.01217	-0.00781	-0.005	0.00974	-0.0017	-0.00305	-0.01209	-0.0028	0.00068	-0.00962	-0.0051	-0.00359	-0.00691	-0.00751	-0.00977	-0.00785	-0.00346	-0.00579	-0.00967	-0.00655
26.2	-0.01573	-0.00225	-0.00874	-0.00469	-0.00901	-0.00787	-0.00677	-0.008	-0.01061	-0.00065	-0.00429	-0.01285	-0.01189	-0.01578	-0.00298	-0.00585	-0.00657	-0.00198	-0.00621	-0.00659	-0.00865	-0.00375	-0.00916	-0.0033	0.00013	-0.00177	-0.00864	-0.01651	-0.01154	-0.01201	-0.00792	-0.00511	0.00972	-0.00168	-0.00298	-0.0122	-0.00303	0.0005	-0.00971	-0.00505	-0.00347	-0.00696	-0.00754	-0.00995	-0.00793	-0.00346	-0.00593	-0.00977	-0.00675
26.25	-0.0159	-0.00211	-0.00862	-0.00486	-0.00903	-0.00757	-0.00681	-0.00811	-0.01072	-0.00066	-0.00427	-0.01295	-0.0121	-0.0156	-0.00278	-0.00561	-0.00661	-0.00191	-0.00611	-0.00657	-0.00882	-0.00361	-0.00922	-0.0034	0.00012	-0.00197	-0.00869	-0.01655	-0.01135	-0.01184	-0.00786	-0.00496	0.00954	-0.00154	-0.00284	-0.01239	-0.00322	0.00053	-0.00982	-0.00484	-0.00348	-0.00682	-0.00749	-0.01003	-0.00784	-0.00341	-0.00596	-0.00976	-0.0068
26.3	-0.01605	-0.00205	-0.00851	-0.00489	-0.00904	-0.00744	-0.00672	-0.0083	-0.01073	-0.00058	-0.00385	-0.01305	-0.01231	-0.01554	-0.00271	-0.00536	-0.00661	-0.00195	-0.00596	-0.0065	-0.00892	-0.00352	-0.00932	-0.00342	0.00023	-0.00206	-0.00879	-0.01666	-0.01111	-0.01168	-0.00787	-0.00504	0.00952	-0.00152	-0.00254	-0.01246	-0.00338	0.00046	-0.00992	-0.00474	-0.00347	-0.0066	-0.00748	-0.01013	-0.00787	-0.00333	-0.00582	-0.00971	-0.00681
26.35	-0.01626	-0.00208	-0.0085	-0.00473	-0.00901	-0.00748	-0.00653	-0.00839	-0.01096	-0.00054	-0.00365	-0.01324	-0.01231	-0.01544	-0.00264	-0.00506	-0.00667	-0.00175	-0.00587	-0.00625	-0.00902	-0.0035	-0.00931	-0.00332	0.00035	-0.0021	-0.0088	-0.01675	-0.01091	-0.01159	-0.008	-0.00511	0.0095	-0.0015	-0.00232	-0.0125	-0.00362	0.00046	-0.00981	-0.00458	-0.0034	-0.00654	-0.00746	-0.01021	-0.00793	-0.00323	-0.00581	-0.00975	-0.00689
26.4	-0.01652	-0.00216	-0.00849	-0.00462	-0.00911	-0.00755	-0.00639	-0.0083	-0.01122	-0.00071	-0.00355	-0.01339	-0.01243	-0.0155	-0.00254	-0.00473	-0.00654	-0.0018	-0.00558	-0.0064	-0.00902	-0.00342	-0.00926	-0.00339	0.00026	-0.0022	-0.00875	-0.01688	-0.01074	-0.01169	-0.00818	-0.00509	0.0094	-0.00141	-0.00243	-0.01267	-0.00381	0.00044	-0.00989	-0.00445	-0.00339	-0.00653	-0.00741	-0.01026	-0.00792	-0.00321	-0.00588	-0.00978	-0.00705
26.45	-0.01659	-0.00242	-0.00851	-0.00472	-0.00923	-0.00753	-0.00632	-0.00827	-0.01134	-0.00071	-0.00364	-0.01327	-0.01254	-0.01544	-0.00242	-0.00452	-0.00652	-0.00207	-0.00543	-0.00646	-0.00909	-0.00338	-0.00935	-0.00337	6e-05	-0.00222	-0.00852	-0.01697	-0.01063	-0.01173	-0.00821	-0.00517	0.00927	-0.00144	-0.00256	-0.0127	-0.00389	0.00036	-0.01001	-0.00455	-0.00357	-0.00656	-0.00737	-0.01025	-0.0079	-0.00315	-0.00587	-0.00971	-0.00699
26.5	-0.01685	-0.00246	-0.00837	-0.0046	-0.00919	-0.00736	-0.0062	-0.00815	-0.01142	-0.00068	-0.00345	-0.01337	-0.01247	-0.01543	-0.0022	-0.00416	-0.00642	-0.00241	-0.00539	-0.00641	-0.00904	-0.00339	-0.00935	-0.00352	0	-0.00229	-0.00842	-0.01718	-0.01039	-0.01165	-0.00815	-0.00506	0.00924	-0.00153	-0.00236	-0.01271	-0.00393	0.00023	-0.01013	-0.00464	-0.00353	-0.00639	-0.00723	-0.01023	-0.00775	-0.00302	-0.00583	-0.00965	-0.00702
26.55	-0.01697	-0.00236	-0.00814	-0.00444	-0.00926	-0.0073	-0.00606	-0.00824	-0.01152	-0.00063	-0.00321	-0.01362	-0.01251	-0.01549	-0.00206	-0.00365	-0.00645	-0.00233	-0.00515	-0.00636	-0.00914	-0.00335	-0.00933	-0.00349	0	-0.00224	-0.00816	-0.01729	-0.01012	-0.0115	-0.00819	-0.00494	0.00925	-0.00149	-0.00231	-0.01276	-0.00388	0	-0.01026	-0.00454	-0.0034	-0.00621	-0.0072	-0.01037	-0.00777	-0.00291	-0.00582	-0.00959	-0.00712
26.6	-0.01698	-0.00211	-0.0079	-0.00451	-0.00928	-0.00703	-0.00573	-0.00834	-0.01162	-0.00071	-0.00296	-0.01357	-0.01257	-0.01544	-0.00204	-0.00322	-0.00647	-0.00228	-0.00507	-0.00618	-0.00936	-0.00336	-0.00925	-0.00339	0.00014	-0.00213	-0.00799	-0.01736	-0.00994	-0.01152	-0.00827	-0.00501	0.00925	-0.00149	-0.00208	-0.01264	-0.00402	-0.00039	-0.01042	-0.00431	-0.00331	-0.00596	-0.00703	-0.01039	-0.00768	-0.00282	-0.00574	-0.00947	-0.00714
26.65	-0.01705	-0.00208	-0.00773	-0.00448	-0.00935	-0.00677	-0.00547	-0.00819	-0.01158	-0.00107	-0.00277	-0.0138	-0.01262	-0.0154	-0.00212	-0.00283	-0.00645	-0.0023	-0.005	-0.00612	-0.0093	-0.00324	-0.00923	-0.00355	0.00025	-0.00215	-0.00788	-0.01751	-0.00963	-0.01152	-0.00823	-0.00522	0.00908	-0.0016	-0.00181	-0.01241	-0.0042	-0.00062	-0.01042	-0.00402	-0.00328	-0.00575	-0.00681	-0.01044	-0.00748	-0.00288	-0.00588	-0.0094	-0.00743
26.7	-0.01713	-0.00222	-0.00734	-0.00441	-0.00918	-0.0066	-0.0055	-0.00828	-0.01178	-0.00104	-0.00244	-0.01396	-0.01275	-0.01547	-0.00202	-0.00228	-0.0063	-0.00221	-0.00489	-0.00621	-0.00915	-0.00318	-0.00927	-0.0037	0.00043	-0.00217	-0.00757	-0.01769	-0.00929	-0.01142	-0.00832	-0.00527	0.00896	-0.00164	-0.00165	-0.01214	-0.00449	-0.00061	-0.01037	-0.00374	-0.00331	-0.00546	-0.00679	-0.01047	-0.00744	-0.00285	-0.00581	-0.00934	-0.0075
26.75	-0.01715	-0.00238	-0.00703	-0.0043	-0.00912	-0.00655	-0.00532	-0.00827	-0.012	-0.00104	-0.00198	-0.01388	-0.01288	-0.01546	-0.0018	-0.00162	-0.00648	-0.00233	-0.00471	-0.00628	-0.00894	-0.00319	-0.00928	-0.0037	0.00041	-0.00213	-0.00747	-0.01791	-0.00931	-0.01125	-0.00855	-0.00529	0.00903	-0.00173	-0.00154	-0.01185	-0.00463	-0.00075	-0.01052	-0.00351	-0.00334	-0.00518	-0.00671	-0.01042	-0.00741	-0.00272	-0.00563	-0.00916	-0.00746
26.8	-0.01726	-0.00226	-0.00675	-0.00413	-0.00918	-0.00641	-0.00527	-0.00815	-0.0121	-0.00099	-0.00159	-0.01383	-0.013	-0.01548	-0.00174	-0.00083	-0.00653	-0.00249	-0.0045	-0.00631	-0.0089	-0.00327	-0.00923	-0.00378	0.00024	-0.00193	-0.00729	-0.01801	-0.00911	-0.01104	-0.00878	-0.00543	0.00909	-0.00167	-0.0013	-0.01171	-0.00476	-0.00094	-0.01064	-0.0032	-0.00319	-0.00491	-0.00661	-0.01038	-0.00728	-0.00266	-0.00547	-0.00892	-0.00741
26.85	-0.01721	-0.00218	-0.00658	-0.00404	-0.00912	-0.00625	-0.00504	-0.00815	-0.0124	-0.00088	-0.00121	-0.0137	-0.01313	-0.01561	-0.0016	0.0001	-0.00651	-0.00244	-0.00427	-0.00622	-0.00886	-0.00339	-0.00924	-0.00382	0.00031	-0.00165	-0.00707	-0.01799	-0.00896	-0.01107	-0.00899	-0.00535	0.00885	-0.00165	-0.00094	-0.01171	-0.00496	-0.00101	-0.01073	-0.0029	-0.00311	-0.00468	-0.00648	-0.01032	-0.0072	-0.0025	-0.00526	-0.00866	-0.00729
26.9	-0.01721	-0.00218	-0.00636	-0.00406	-0.00903	-0.00631	-0.00491	-0.00787	-0.01258	-0.00084	-0.00067	-0.01381	-0.01324	-0.01564	-0.00168	0.00117	-0.00663	-0.00228	-0.00433	-0.00616	-0.00865	-0.00342	-0.00926	-0.00401	0.0005	-0.00156	-0.00689	-0.01795	-0.00883	-0.01093	-0.00923	-0.00509	0.0088	-0.00172	-0.00071	-0.01142	-0.00492	-0.00097	-0.01094	-0.0026	-0.00312	-0.00444	-0.00636	-0.01023	-0.00709	-0.00247	-0.0051	-0.0084	-0.00732
26.95	-0.01725	-0.00206	-0.00618	-0.0041	-0.00883	-0.00595	-0.00488	-0.00756	-0.01267	-0.00073	-4e-05	-0.01388	-0.01337	-0.01557	-0.0016	0.00237	-0.00666	-0.00229	-0.00479	-0.00607	-0.00861	-0.00334	-0.00936	-0.00403	0.00064	-0.0015	-0.00668	-0.01794	-0.00855	-0.01085	-0.00921	-0.00514	0.00883	-0.00175	-0.00039	-0.01103	-0.00488	-0.00092	-0.01107	-0.00233	-0.00308	-0.00405	-0.00613	-0.01009	-0.00675	-0.0024	-0.00488	-0.00806	-0.0073
27	-0.01712	-0.002	-0.00588	-0.0041	-0.00845	-0.00574	-0.00478	-0.00752	-0.01276	-0.00062	0.00073	-0.01393	-0.01348	-0.01546	-0.00163	0.00359	-0.00663	-0.00227	-0.00497	-0.00605	-0.00863	-0.00318	-0.00932	-0.00404	0.00076	-0.00125	-0.00651	-0.01787	-0.00841	-0.01069	-0.00926	-0.00563	0.00886	-0.00165	-3e-05	-0.01055	-0.00483	-0.00102	-0.0112	-0.00186	-0.00305	-0.00363	-0.00601	-0.00996	-0.00663	-0.00234	-0.0046	-0.0077	-0.00727
27.05	-0.01712	-0.00179	-0.00548	-0.00411	-0.00829	-0.00575	-0.0047	-0.00762	-0.01282	-0.00057	0.00174	-0.01386	-0.01362	-0.01533	-0.00158	0.00492	-0.00654	-0.00208	-0.00488	-0.00596	-0.00842	-0.003	-0.00934	-0.00402	0.00086	-0.00112	-0.0064	-0.01755	-0.00805	-0.01079	-0.00938	-0.00594	0.00869	-0.00171	0.0004	-0.00987	-0.00477	-0.00111	-0.01134	-0.00138	-0.00295	-0.00316	-0.00602	-0.00992	-0.00668	-0.00228	-0.00423	-0.00725	-0.00721
27.1	-0.01713	-0.00166	-0.00512	-0.00401	-0.00849	-0.00545	-0.00483	-0.00749	-0.01291	-0.00053	0.00276	-0.01377	-0.01363	-0.01523	-0.00153	0.00646	-0.00651	-0.00194	-0.00481	-0.00611	-0.00807	-0.0029	-0.00927	-0.00398	0.00103	-0.00076	-0.00623	-0.01751	-0.00778	-0.01075	-0.00938	-0.00611	0.00871	-0.00167	0.00093	-0.00936	-0.00464	-0.00118	-0.01152	-0.00101	-0.00283	-0.0026	-0.00592	-0.00991	-0.00647	-0.00229	-0.00384	-0.00674	-0.00715
27.15	-0.01688	-0.00157	-0.0049	-0.0039	-0.00858	-0.0052	-0.00497	-0.00737	-0.01302	-0.00041	0.00388	-0.01375	-0.0137	-0.01519	-0.00142	0.00822	-0.00637	-0.00177	-0.00454	-0.00621	-0.0077	-0.00286	-0.00934	-0.00407	0.00117	-0.00035	-0.00617	-0.01752	-0.00756	-0.01045	-0.0094	-0.00602	0.00873	-0.00154	0.00145	-0.0089	-0.00458	-0.00108	-0.01186	-0.00057	-0.00273	-0.00207	-0.00584	-0.0099	-0.00628	-0.00226	-0.00342	-0.00618	-0.00708
27.2	-0.01658	-0.0016	-0.00468	-0.00376	-0.00836	-0.00484	-0.00497	-0.00716	-0.01304	-0.00015	0.00502	-0.01364	-0.0138	-0.0149	-0.00121	0.01045	-0.00633	-0.00188	-0.00432	-0.00603	-0.00727	-0.00273	-0.00916	-0.00408	0.00126	-5e-05	-0.00619	-0.01737	-0.0072	-0.01033	-0.00943	-0.00585	0.00878	-0.00148	0.00203	-0.00822	-0.00447	-0.00105	-0.01223	-0.00011	-0.00268	-0.0015	-0.00565	-0.00972	-0.006	-0.00211	-0.00292	-0.00541	-0.00689
27.25	-0.01635	-0.00148	-0.0045	-0.00354	-0.0083	-0.00455	-0.00473	-0.00684	-0.01295	7e-05	0.00628	-0.01361	-0.01386	-0.01448	-0.0012	0.01277	-0.0062	-0.0018	-0.00427	-0.00584	-0.00682	-0.00273	-0.00903	-0.00409	0.00146	-6e-05	-0.00608	-0.01724	-0.0068	-0.01029	-0.0095	-0.0057	0.00881	-0.00129	0.00271	-0.0073	-0.00442	-0.00102	-0.01248	0.00031	-0.00251	-0.00092	-0.00537	-0.00958	-0.00569	-0.00195	-0.00242	-0.00459	-0.00677
27.3	-0.01635	-0.00137	-0.00426	-0.00331	-0.00818	-0.00447	-0.00453	-0.00646	-0.01293	0.0003	0.00756	-0.01347	-0.0139	-0.0142	-0.00116	0.0152	-0.00609	-0.00164	-0.00409	-0.0057	-0.00646	-0.00259	-0.00912	-0.00403	0.00172	0.00019	-0.00596	-0.01709	-0.00633	-0.01009	-0.00955	-0.0056	0.00876	-0.00128	0.00348	-0.0064	-0.00427	-0.00095	-0.01278	0.0009	-0.00234	-0.00039	-0.00515	-0.00937	-0.00546	-0.00179	-0.00187	-0.00373	-0.00658
27.35	-0.01625	-0.00118	-0.00423	-0.00336	-0.00803	-0.00428	-0.00457	-0.00595	-0.01301	0.00046	0.00902	-0.01334	-0.01385	-0.01388	-0.00094	0.01791	-0.00589	-0.00156	-0.00384	-0.00563	-0.00575	-0.00261	-0.00919	-0.00404	0.00164	0.00067	-0.00584	-0.01689	-0.00584	-0.00997	-0.0095	-0.0054	0.00872	-0.00126	0.00403	-0.00536	-0.00397	-0.00091	-0.01299	0.00134	-0.00227	0.00017	-0.00493	-0.0091	-0.00511	-0.00168	-0.00128	-0.00281	-0.00644
27.4	-0.01589	-0.00105	-0.00398	-0.00337	-0.00793	-0.00411	-0.00481	-0.00549	-0.01296	0.00066	0.01071	-0.01308	-0.01381	-0.01338	-0.00062	0.02102	-0.0056	-0.00146	-0.00363	-0.00548	-0.00508	-0.00235	-0.00917	-0.00398	0.00174	0.00082	-0.00558	-0.01671	-0.00537	-0.00974	-0.0094	-0.00524	0.00884	-0.00127	0.0046	-0.00415	-0.00368	-0.00082	-0.01339	0.00197	-0.00221	0.00087	-0.0048	-0.00883	-0.0048	-0.00159	-0.00057	-0.00167	-0.00621
27.45	-0.01548	-0.00092	-0.00367	-0.00327	-0.00769	-0.00381	-0.00508	-0.00534	-0.01278	0.00074	0.01247	-0.01273	-0.0138	-0.01276	-0.00039	0.0243	-0.00542	-0.00132	-0.00331	-0.00512	-0.00452	-0.00214	-0.00912	-0.00377	0.00191	0.0013	-0.00552	-0.01655	-0.00506	-0.00942	-0.00936	-0.00512	0.00886	-0.00124	0.00533	-0.0028	-0.00352	-0.00066	-0.01364	0.00256	-0.00209	0.00166	-0.00474	-0.00858	-0.00457	-0.00157	0.00016	-0.0004	-0.00599
27.5	-0.01519	-0.00085	-0.00349	-0.00314	-0.00752	-0.00342	-0.0051	-0.00508	-0.01252	0.00089	0.01431	-0.01229	-0.01384	-0.01221	-0.00019	0.02801	-0.00524	-0.0012	-0.00287	-0.00488	-0.00362	-0.00198	-0.00902	-0.00369	0.00211	0.0018	-0.00567	-0.01634	-0.00457	-0.00921	-0.00939	-0.00487	0.00896	-0.00089	0.00625	-0.00127	-0.00348	-0.00066	-0.01381	0.00324	-0.00199	0.00246	-0.00453	-0.00829	-0.00425	-0.00146	0.00097	0.00106	-0.0057
27.55	-0.01491	-0.00085	-0.00333	-0.00294	-0.00743	-0.00288	-0.00515	-0.00456	-0.01221	0.00112	0.01636	-0.01205	-0.0135	-0.0118	-0.0001	0.03204	-0.0051	-0.00116	-0.00246	-0.0046	-0.00263	-0.00166	-0.00908	-0.00364	0.00226	0.00219	-0.0058	-0.01603	-0.00387	-0.00908	-0.00941	-0.00456	0.00908	-0.00091	0.00715	0.00016	-0.00359	-0.00048	-0.01406	0.00378	-0.00189	0.00338	-0.00419	-0.00801	-0.00372	-0.00137	0.00181	0.00259	-0.00546
27.6	-0.01434	-0.00077	-0.00335	-0.00262	-0.0073	-0.00238	-0.00526	-0.00404	-0.01214	0.00136	0.01871	-0.01175	-0.01332	-0.01112	0.00013	0.03668	-0.00491	-0.00097	-0.00209	-0.00439	-0.00137	-0.00154	-0.00905	-0.00366	0.0024	0.00276	-0.00572	-0.01608	-0.00324	-0.00891	-0.0092	-0.00395	0.00928	-0.00074	0.00812	0.00181	-0.00338	-0.00034	-0.01423	0.00441	-0.00169	0.00432	-0.00389	-0.00769	-0.00321	-0.00125	0.00277	0.00426	-0.00519
27.65	-0.01379	-0.00058	-0.00322	-0.0024	-0.00709	-0.00205	-0.00511	-0.00342	-0.01242	0.00175	0.02122	-0.01136	-0.01313	-0.01022	0.00038	0.04178	-0.00456	-0.00102	-0.00159	-0.00411	-0.00025	-0.00132	-0.00884	-0.00349	0.0026	0.00331	-0.00562	-0.01592	-0.00275	-0.00864	-0.00896	-0.00359	0.00941	-0.00045	0.0094	0.00359	-0.0032	-0.00025	-0.01425	0.00515	-0.00149	0.00531	-0.00352	-0.00729	-0.00273	-0.00099	0.00387	0.006	-0.0048
27.7	-0.01318	-0.00039	-0.00304	-0.00218	-0.00675	-0.00189	-0.00511	-0.00265	-0.01232	0.00208	0.02396	-0.01078	-0.01297	-0.00927	0.0007	0.04758	-0.00439	-0.00085	-0.00113	-0.00353	0.00094	-0.0011	-0.00875	-0.00328	0.00282	0.00383	-0.00556	-0.01566	-0.00226	-0.00832	-0.00882	-0.00318	0.00977	-0.00026	0.01072	0.00573	-0.00296	-4e-05	-0.01428	0.00589	-0.00128	0.00634	-0.00321	-0.00672	-0.00227	-0.00077	0.00508	0.00816	-0.00435
27.75	-0.01261	-0.0002	-0.00279	-0.00191	-0.00639	-0.00141	-0.00511	-0.00183	-0.01216	0.0025	0.02709	-0.01019	-0.0127	-0.00835	0.001	0.05403	-0.00421	-0.00061	-0.0007	-0.00307	0.00222	-0.00077	-0.00858	-0.00313	0.00306	0.00441	-0.00551	-0.01525	-0.00152	-0.00812	-0.0086	-0.00268	0.01008	1e-05	0.0124	0.00788	-0.00275	0.00025	-0.01432	0.00669	-0.00105	0.00763	-0.00278	-0.00613	-0.00162	-0.00053	0.00646	0.01056	-0.00384
27.8	-0.01204	-7e-05	-0.00245	-0.00169	-0.00608	-0.00101	-0.00516	-0.00099	-0.0121	0.00274	0.03048	-0.00962	-0.0124	-0.00729	0.0015	0.06105	-0.00386	-0.00043	-0.00015	-0.00251	0.00381	-0.0004	-0.00832	-0.00288	0.00324	0.00525	-0.00542	-0.015	-0.00067	-0.00787	-0.00839	-0.00215	0.01013	0.00038	0.01402	0.01038	-0.00258	0.00045	-0.01429	0.00751	-0.00088	0.009	-0.00238	-0.00556	-0.001	-0.0003	0.00786	0.01311	-0.00344
27.85	-0.01118	7e-05	-0.00211	-0.00134	-0.00565	-0.0004	-0.00501	-9e-05	-0.01183	0.00292	0.03419	-0.009	-0.01206	-0.00589	0.00202	0.06896	-0.00351	-0.00028	0.0006	-0.00193	0.00538	9e-05	-0.00823	-0.00279	0.00347	0.00608	-0.0054	-0.01497	0.00021	-0.00749	-0.00803	-0.00139	0.01008	0.00066	0.01579	0.01322	-0.0023	0.0009	-0.01427	0.00841	-0.00063	0.01056	-0.00183	-0.00491	-0.00024	-2e-05	0.00937	0.01604	-0.00304
27.9	-0.01027	0.00031	-0.00191	-0.00104	-0.00518	0.00053	-0.00489	0.00095	-0.01149	0.00336	0.03845	-0.0083	-0.01182	-0.00423	0.00251	0.07791	-0.00329	-0.0001	0.00126	-0.0011	0.00709	0.00076	-0.00797	-0.00266	0.00372	0.00706	-0.00551	-0.01492	0.00123	-0.00713	-0.0079	-0.00082	0.01027	0.00094	0.01778	0.01636	-0.00196	0.00144	-0.01423	0.00949	-0.00036	0.01235	-0.00113	-0.00417	0.00074	0.00032	0.01117	0.01937	-0.00247
27.95	-0.00921	0.00063	-0.00161	-0.00072	-0.00488	0.00139	-0.0048	0.00229	-0.01136	0.00385	0.04287	-0.00743	-0.01137	-0.00243	0.00322	0.08781	-0.00289	2e-05	0.00213	-0.00024	0.00915	0.00146	-0.00752	-0.00242	0.00412	0.00822	-0.00543	-0.01457	0.00234	-0.00691	-0.00751	-0.00012	0.01053	0.00131	0.02013	0.01974	-0.00157	0.0018	-0.01422	0.01071	-4e-05	0.01421	-0.00037	-0.00334	0.00184	0.00075	0.01309	0.023	-0.00179
28	-0.00806	0.00091	-0.00138	-0.0004	-0.00461	0.00225	-0.00458	0.0036	-0.01117	0.00417	0.04753	-0.00643	-0.01088	-0.00033	0.00391	0.09874	-0.00252	0.00027	0.00298	0.00072	0.01156	0.002	-0.00739	-0.00199	0.00449	0.00937	-0.0053	-0.0141	0.00373	-0.00648	-0.00697	0.0007	0.01074	0.00183	0.02268	0.02355	-0.00119	0.00183	-0.01401	0.012	0.00025	0.01613	0.00042	-0.00248	0.00292	0.00116	0.01509	0.02704	-0.00113
28.05	-0.00651	0.00135	-0.00092	6e-05	-0.00411	0.00322	-0.00433	0.005	-0.01072	0.00466	0.05287	-0.00535	-0.01053	0.00218	0.00465	0.11092	-0.00216	0.00071	0.00394	0.00191	0.01442	0.00234	-0.00706	-0.00191	0.00496	0.01061	-0.00513	-0.0138	0.00527	-0.0061	-0.00636	0.00157	0.01107	0.00227	0.02561	0.02783	-0.00069	0.00225	-0.01391	0.01321	0.0007	0.01839	0.00129	-0.00148	0.00411	0.00166	0.01739	0.03161	-0.00034
28.1	-0.00482	0.00185	-0.00027	0.00053	-0.00337	0.00431	-0.00401	0.00667	-0.01038	0.00535	0.05895	-0.00432	-0.01036	0.00515	0.00557	0.12436	-0.00178	0.00125	0.00494	0.0033	0.01758	0.00288	-0.00649	-0.00168	0.00547	0.01219	-0.00503	-0.01325	0.00687	-0.00563	-0.00573	0.00243	0.01128	0.00258	0.02899	0.03259	-0.0002	0.00292	-0.0139	0.01459	0.00119	0.02099	0.00232	-0.00034	0.00549	0.0023	0.01999	0.03655	0.00051
28.15	-0.00319	0.00221	0.00047	0.00106	-0.00264	0.00549	-0.00379	0.00861	-0.00992	0.00603	0.06564	-0.00321	-0.00981	0.00853	0.00661	0.13938	-0.00127	0.00178	0.00617	0.0049	0.02098	0.00361	-0.00607	-0.00143	0.00604	0.01376	-0.00475	-0.01245	0.00868	-0.00517	-0.00517	0.00341	0.01177	0.00309	0.03286	0.03804	0.00031	0.00369	-0.01367	0.01616	0.00163	0.02386	0.00343	0.00092	0.00705	0.00295	0.02282	0.04208	0.00141
28.2	-0.00139	0.00268	0.00108	0.0017	-0.00178	0.00704	-0.00336	0.01073	-0.00948	0.00675	0.07298	-0.00164	-0.00935	0.01232	0.00773	0.15632	-0.00071	0.0024	0.00747	0.00657	0.02505	0.00455	-0.0056	-0.00117	0.00668	0.01556	-0.0045	-0.01148	0.01055	-0.00471	-0.00443	0.00469	0.01195	0.00375	0.03707	0.04416	0.00098	0.00434	-0.01345	0.01797	0.00219	0.02703	0.0048	0.00243	0.00888	0.0037	0.02603	0.0484	0.00255
28.25	0.00056	0.00335	0.00173	0.00226	-0.00101	0.00868	-0.00293	0.01322	-0.00903	0.00762	0.08108	-0.00018	-0.00868	0.01645	0.00927	0.17488	-0.00024	0.00301	0.00907	0.00839	0.02962	0.0055	-0.00544	-0.00076	0.00753	0.01766	-0.00434	-0.01042	0.01268	-0.00409	-0.00358	0.00609	0.01221	0.00458	0.04184	0.05097	0.00179	0.00508	-0.01316	0.01978	0.0028	0.03049	0.00632	0.00401	0.01095	0.00465	0.0295	0.05522	0.00372
28.3	0.00291	0.00399	0.00277	0.00306	-7e-05	0.01067	-0.00253	0.01596	-0.00831	0.00861	0.0901	0.00147	-0.00796	0.02117	0.01077	0.19518	0.00032	0.00376	0.0109	0.01049	0.03492	0.00654	-0.00539	-0.00022	0.0083	0.02008	-0.0041	-0.00921	0.01512	-0.00338	-0.00251	0.00759	0.01259	0.00546	0.04717	0.05862	0.00262	0.00611	-0.01292	0.02186	0.00352	0.03451	0.00803	0.00578	0.01331	0.00561	0.03339	0.06278	0.00504
28.35	0.00555	0.00467	0.00384	0.00394	0.00112	0.01281	-0.00209	0.01914	-0.0076	0.00966	0.09991	0.00352	-0.00714	0.02666	0.01244	0.21745	0.00099	0.0044	0.01289	0.01329	0.04082	0.00751	-0.00501	0.00011	0.00919	0.02283	-0.00385	-0.00791	0.01799	-0.00275	-0.00135	0.00925	0.01311	0.00628	0.05326	0.06721	0.00357	0.00717	-0.0128	0.02418	0.0043	0.03885	0.00995	0.00792	0.01597	0.00667	0.03769	0.07112	0.00659
28.4	0.00855	0.00544	0.005	0.00487	0.00252	0.01516	-0.00154	0.02257	-0.0068	0.01097	0.11065	0.00579	-0.00607	0.03301	0.01438	0.24185	0.00173	0.00527	0.01521	0.0164	0.04749	0.00851	-0.00458	0.00067	0.01037	0.02598	-0.00339	-0.00628	0.02096	-0.00206	-0.0001	0.011	0.01386	0.00737	0.05992	0.07642	0.00439	0.0083	-0.01261	0.0267	0.00515	0.0436	0.01206	0.01029	0.01886	0.00793	0.04247	0.08028	0.00838
28.45	0.01184	0.00617	0.00614	0.00587	0.00405	0.01787	-0.00072	0.0264	-0.00592	0.01225	0.12252	0.00817	-0.00493	0.04006	0.0163	0.26857	0.00276	0.00621	0.0175	0.01992	0.05501	0.0098	-0.00415	0.00104	0.01158	0.02944	-0.00289	-0.00455	0.02433	-0.00128	0.00134	0.01301	0.01462	0.00857	0.06744	0.08662	0.00563	0.00963	-0.01226	0.02942	0.00602	0.04884	0.01451	0.01287	0.02213	0.00927	0.04764	0.09027	0.01021
28.5	0.01556	0.00713	0.00755	0.00708	0.00581	0.0209	0.0001	0.03074	-0.00513	0.01394	0.13574	0.01078	-0.00376	0.04796	0.0183	0.29798	0.00362	0.00722	0.02014	0.02385	0.06329	0.01131	-0.00371	0.0017	0.01311	0.03293	-0.00232	-0.0025	0.02811	-0.00044	0.00313	0.0153	0.01531	0.00986	0.07588	0.09797	0.0068	0.01106	-0.01181	0.03239	0.0071	0.05473	0.01724	0.01577	0.02582	0.01078	0.05348	0.10121	0.01236
28.55	0.01973	0.00835	0.00915	0.00827	0.00767	0.02427	0.00098	0.03531	-0.0042	0.01556	0.14999	0.01387	-0.00245	0.05685	0.0209	0.33	0.00443	0.00846	0.02316	0.02821	0.07259	0.01261	-0.00311	0.00243	0.01469	0.03711	-0.00149	-0.00014	0.03224	0.00049	0.00504	0.0179	0.01587	0.01128	0.08541	0.11058	0.0081	0.01274	-0.01141	0.03569	0.00831	0.06113	0.02018	0.01895	0.02979	0.01248	0.0598	0.11322	0.01471
28.6	0.02432	0.00969	0.01106	0.00975	0.00984	0.02818	0.00201	0.04056	-0.00301	0.01739	0.16572	0.01723	-0.00093	0.06676	0.02361	0.36425	0.00557	0.00984	0.02652	0.03321	0.08286	0.01438	-0.00236	0.00306	0.01634	0.04199	-0.00068	0.00234	0.03666	0.00169	0.00729	0.02074	0.01685	0.0129	0.09583	0.12438	0.00963	0.01471	-0.01085	0.03923	0.00972	0.06832	0.02358	0.02254	0.03437	0.01433	0.06678	0.12615	0.01731
28.65	0.0294	0.01074	0.01314	0.01136	0.01216	0.03256	0.00322	0.04644	-0.00153	0.0195	0.18275	0.02124	0.00085	0.07757	0.02671	0.40151	0.00686	0.01158	0.03027	0.0387	0.09427	0.01614	-0.00164	0.00391	0.01843	0.04716	9e-05	0.00505	0.04161	0.00286	0.00958	0.02394	0.0179	0.01478	0.10737	0.13931	0.01127	0.01686	-0.01027	0.04305	0.01105	0.07615	0.0274	0.02661	0.0395	0.01647	0.07449	0.1404	0.02037
28.7	0.03493	0.01195	0.0154	0.013	0.01468	0.03717	0.00472	0.05309	-0.00024	0.02182	0.20121	0.02562	0.00269	0.08927	0.03019	0.44162	0.00826	0.01315	0.03458	0.04484	0.107	0.01798	-0.00102	0.005	0.02044	0.05289	0.00103	0.00806	0.04699	0.00409	0.01205	0.02749	0.01886	0.0168	0.11994	0.15556	0.01296	0.01932	-0.00969	0.04725	0.01247	0.08459	0.03166	0.03113	0.04513	0.01891	0.08288	0.15566	0.02372
28.75	0.0411	0.01303	0.01785	0.01502	0.01753	0.04243	0.00626	0.06034	0.00112	0.02445	0.22086	0.0305	0.00489	0.10267	0.03422	0.48423	0.00976	0.0149	0.03923	0.05168	0.12059	0.01991	-0.00047	0.00593	0.02266	0.05913	0.00217	0.01141	0.05296	0.00535	0.01497	0.03145	0.02003	0.01904	0.1334	0.17324	0.01507	0.02189	-0.00921	0.05168	0.01402	0.09371	0.03634	0.03612	0.05138	0.02164	0.09193	0.17195	0.02747
28.8	0.04798	0.0146	0.02062	0.01722	0.02064	0.04828	0.00785	0.06816	0.00283	0.02743	0.24222	0.03588	0.00722	0.11715	0.03859	0.52982	0.01129	0.0169	0.04428	0.05916	0.13575	0.022	0.00021	0.00693	0.02532	0.06598	0.00356	0.01497	0.05929	0.00676	0.01817	0.03571	0.02144	0.02151	0.14815	0.19247	0.0174	0.02493	-0.00887	0.05662	0.01591	0.1037	0.04143	0.04156	0.05822	0.02462	0.10184	0.18951	0.03165
28.85	0.05559	0.01657	0.02378	0.01951	0.02406	0.05454	0.00971	0.07673	0.00457	0.03056	0.26545	0.04168	0.00978	0.13295	0.04324	0.57858	0.01307	0.01915	0.04999	0.0676	0.15206	0.0244	0.00115	0.00794	0.02841	0.07362	0.00506	0.01902	0.06629	0.00831	0.02172	0.04044	0.02288	0.02407	0.16436	0.21297	0.0201	0.028	-0.00813	0.06203	0.01804	0.11459	0.04699	0.04749	0.06563	0.02783	0.11256	0.20827	0.03612
28.9	0.06388	0.01839	0.02715	0.02207	0.02785	0.06139	0.01183	0.08617	0.00661	0.03372	0.2903	0.04812	0.01249	0.15064	0.0483	0.63012	0.01469	0.0216	0.05609	0.07679	0.16996	0.02706	0.00211	0.00925	0.03165	0.08201	0.00654	0.02347	0.07404	0.01005	0.02546	0.04537	0.0243	0.02686	0.18222	0.23543	0.02283	0.03126	-0.00738	0.06794	0.02023	0.12628	0.05313	0.05404	0.07378	0.03128	0.12404	0.22828	0.04092
28.95	0.07292	0.02043	0.03086	0.02472	0.0319	0.0689	0.01407	0.09628	0.00878	0.03706	0.31688	0.05517	0.01559	0.16972	0.05389	0.68468	0.01666	0.02433	0.06273	0.0869	0.18944	0.02985	0.00314	0.0105	0.0353	0.09098	0.00828	0.0284	0.08228	0.01183	0.0299	0.05069	0.02573	0.02995	0.20129	0.25959	0.02559	0.03483	-0.00666	0.07409	0.02257	0.13888	0.05975	0.06111	0.08259	0.035	0.13637	0.24954	0.04611
29	0.08268	0.02258	0.03511	0.02772	0.03627	0.07702	0.01668	0.10712	0.01116	0.04101	0.34512	0.06289	0.01879	0.19023	0.06007	0.7423	0.01881	0.02744	0.06999	0.0975	0.21053	0.03276	0.00416	0.01171	0.03928	0.10087	0.01033	0.03351	0.09109	0.01379	0.03457	0.05654	0.02742	0.0331	0.22187	0.28485	0.0286	0.03907	-0.00579	0.08079	0.02515	0.15241	0.06694	0.06876	0.09207	0.03925	0.14967	0.27211	0.05195
29.05	0.09322	0.02464	0.03957	0.03107	0.04077	0.08588	0.01946	0.1189	0.01361	0.04546	0.37509	0.07125	0.02223	0.21212	0.06697	0.80337	0.02093	0.03058	0.0782	0.10916	0.23306	0.03581	0.00529	0.01309	0.04343	0.11152	0.01249	0.0391	0.10042	0.01594	0.03944	0.06293	0.0292	0.03659	0.24404	0.31179	0.03206	0.04349	-0.00495	0.08793	0.02785	0.16684	0.07474	0.07697	0.10239	0.04396	0.16393	0.29607	0.05835
29.1	0.10471	0.02708	0.04421	0.03443	0.04576	0.09534	0.02259	0.13168	0.01617	0.05005	0.40694	0.08039	0.02615	0.23558	0.0742	0.86803	0.02332	0.03381	0.08667	0.12184	0.25723	0.03903	0.00641	0.01476	0.04755	0.12289	0.01477	0.04532	0.11047	0.01833	0.04449	0.06989	0.03112	0.0404	0.26759	0.34006	0.03588	0.04815	-0.00388	0.09551	0.03075	0.18216	0.0832	0.08594	0.11351	0.04894	0.17912	0.32153	0.06522
29.15	0.11698	0.02965	0.0492	0.03812	0.05115	0.1056	0.02567	0.14525	0.01897	0.05505	0.44081	0.09027	0.03026	0.2608	0.08191	0.93456	0.02598	0.03726	0.09594	0.13548	0.28294	0.04254	0.00766	0.0166	0.0521	0.1352	0.01754	0.05183	0.1212	0.02086	0.04999	0.07728	0.03327	0.04457	0.29268	0.36995	0.03992	0.05327	-0.00289	0.10358	0.03388	0.19853	0.09217	0.09555	0.12542	0.05421	0.19537	0.34793	0.07266
29.2	0.13001	0.03231	0.0545	0.04223	0.05698	0.11676	0.02904	0.15973	0.02191	0.06031	0.4767	0.1008	0.03453	0.2875	0.09038	1.00384	0.02867	0.04104	0.10581	0.15027	0.31024	0.04613	0.00896	0.01847	0.05732	0.14826	0.0203	0.05898	0.1325	0.02351	0.05599	0.08511	0.0354	0.04894	0.31932	0.40162	0.04417	0.05871	-0.00186	0.11197	0.03727	0.21598	0.10184	0.10583	0.13824	0.05991	0.2126	0.37551	0.08055
29.25	0.14422	0.03525	0.06046	0.04617	0.06318	0.12851	0.03265	0.17501	0.02518	0.066	0.51429	0.11199	0.03906	0.31586	0.09943	1.07584	0.03151	0.04498	0.11601	0.1662	0.33902	0.05011	0.01034	0.02031	0.06281	0.16202	0.02335	0.06651	0.14451	0.02636	0.06241	0.09354	0.03762	0.05359	0.34752	0.43474	0.0488	0.06458	-0.00081	0.12103	0.04071	0.23442	0.11205	0.11672	0.15176	0.06602	0.23076	0.40433	0.08899
29.3	0.15907	0.0383	0.06672	0.0504	0.06985	0.14125	0.03667	0.19119	0.02846	0.07205	0.55382	0.12405	0.04407	0.34603	0.10917	1.15049	0.03462	0.04934	0.12672	0.18304	0.36932	0.05426	0.01184	0.02234	0.06865	0.17692	0.02667	0.07437	0.15728	0.02928	0.06924	0.10213	0.04005	0.05839	0.37728	0.46926	0.05385	0.07087	0.00027	0.13063	0.04435	0.25393	0.12303	0.12836	0.16622	0.07263	0.24997	0.43433	0.09805
29.35	0.17484	0.04167	0.07324	0.05499	0.07684	0.15468	0.04083	0.20809	0.03208	0.07859	0.59516	0.13692	0.04929	0.37782	0.11945	1.22762	0.03784	0.05386	0.13831	0.20094	0.40143	0.05877	0.01324	0.02467	0.07501	0.19295	0.03011	0.08295	0.17075	0.03237	0.07654	0.11109	0.04264	0.06338	0.40855	0.50507	0.05915	0.07771	0.00154	0.14067	0.04833	0.27436	0.13453	0.14061	0.18138	0.07962	0.27022	0.46554	0.10775
29.4	0.19168	0.04518	0.08013	0.05976	0.0838	0.16913	0.04526	0.22586	0.03594	0.08524	0.63802	0.1506	0.05485	0.41122	0.13041	1.30695	0.04123	0.05885	0.1505	0.21979	0.43507	0.06344	0.01481	0.02691	0.08158	0.20951	0.0338	0.09173	0.18485	0.03562	0.08417	0.12081	0.04538	0.06892	0.44133	0.54201	0.06469	0.08465	0.00288	0.15113	0.05247	0.29576	0.14675	0.15342	0.19749	0.08697	0.29128	0.49783	0.11792
29.45	0.20955	0.04871	0.08765	0.06497	0.09114	0.18426	0.05005	0.24463	0.03986	0.09227	0.68248	0.16492	0.06077	0.44618	0.14203	1.38817	0.04495	0.0641	0.16321	0.23955	0.47043	0.06828	0.01652	0.02939	0.08846	0.22683	0.03771	0.10092	0.19949	0.03907	0.09221	0.13099	0.04831	0.07483	0.47585	0.58013	0.07056	0.09215	0.00438	0.16223	0.05684	0.31813	0.15964	0.16689	0.21444	0.09478	0.31322	0.53098	0.12859
29.5	0.22816	0.05237	0.09543	0.07047	0.09896	0.20016	0.05517	0.26433	0.04397	0.0997	0.7285	0.17989	0.06685	0.48281	0.15414	1.47126	0.04874	0.06936	0.17679	0.26039	0.5071	0.07327	0.0184	0.03196	0.09558	0.24495	0.0417	0.11068	0.21479	0.04277	0.10049	0.14168	0.05128	0.08089	0.51143	0.61943	0.07682	0.1	0.00575	0.17363	0.06142	0.34136	0.17322	0.18106	0.23224	0.103	0.33603	0.56504	0.13979
29.55	0.24771	0.05631	0.10355	0.07618	0.10718	0.2168	0.06063	0.28515	0.04852	0.10773	0.77589	0.1957	0.07312	0.52079	0.16706	1.55584	0.05286	0.0749	0.19077	0.28221	0.54523	0.07856	0.02015	0.03465	0.10319	0.26362	0.04611	0.12096	0.23078	0.04653	0.10935	0.15288	0.05456	0.08728	0.54795	0.65973	0.0834	0.10825	0.00713	0.18545	0.06624	0.36541	0.18752	0.19601	0.25097	0.1118	0.35977	0.60002	0.15171
29.6	0.26793	0.06055	0.11212	0.08211	0.11564	0.23389	0.06623	0.30645	0.05316	0.116	0.8247	0.21241	0.07978	0.56012	0.18086	1.64178	0.0571	0.08066	0.20546	0.30502	0.58459	0.08392	0.02192	0.03768	0.1111	0.28306	0.05088	0.13184	0.24728	0.05056	0.11856	0.16458	0.05791	0.09389	0.58577	0.70081	0.09036	0.11691	0.00869	0.19771	0.07133	0.39023	0.20219	0.2115	0.27017	0.12103	0.38437	0.63578	0.1642
29.65	0.28899	0.06485	0.12105	0.08814	0.12453	0.25154	0.07179	0.32857	0.05793	0.12452	0.87471	0.22969	0.08671	0.60071	0.19533	1.72899	0.06152	0.08671	0.22065	0.32839	0.62516	0.08964	0.02362	0.04054	0.11932	0.30347	0.05581	0.14315	0.26427	0.05473	0.12812	0.17657	0.0614	0.10087	0.62449	0.74268	0.09764	0.12585	0.0104	0.21019	0.07649	0.41576	0.2173	0.22759	0.29005	0.13054	0.40964	0.6722	0.1771
29.7	0.31096	0.06951	0.13041	0.09431	0.13357	0.27028	0.07744	0.35125	0.06295	0.13341	0.92564	0.2476	0.09374	0.64234	0.21009	1.81653	0.06616	0.09293	0.2364	0.35286	0.66686	0.09571	0.02555	0.04356	0.12793	0.32464	0.06085	0.15482	0.28183	0.0592	0.13812	0.18886	0.06497	0.10817	0.66412	0.78524	0.10504	0.13523	0.01194	0.22308	0.08191	0.44211	0.23299	0.24414	0.31076	0.14031	0.43555	0.70902	0.1905
29.75	0.33365	0.07406	0.14008	0.10087	0.14308	0.28979	0.08342	0.37428	0.06798	0.14248	0.97753	0.26614	0.10103	0.68507	0.22536	1.90429	0.07088	0.0994	0.25263	0.3782	0.70958	0.10188	0.02765	0.04675	0.13681	0.3464	0.06613	0.16695	0.30001	0.06379	0.14838	0.20155	0.06871	0.1156	0.70444	0.82834	0.11273	0.14495	0.0136	0.23627	0.08746	0.46913	0.24916	0.26116	0.33203	0.15042	0.46205	0.74613	0.20431
29.8	0.35702	0.07881	0.1501	0.10774	0.15289	0.30994	0.08972	0.39792	0.07336	0.15177	1.03024	0.28522	0.10889	0.72916	0.24115	1.9926	0.0758	0.10618	0.26921	0.40454	0.75395	0.10826	0.02981	0.04997	0.14615	0.36885	0.07125	0.17949	0.3184	0.06839	0.15886	0.21434	0.07272	0.12337	0.74556	0.87168	0.1205	0.15498	0.01533	0.24986	0.09327	0.49676	0.26586	0.27867	0.35393	0.16088	0.48907	0.78372	0.21849
29.85	0.38112	0.08378	0.16036	0.11481	0.16288	0.3305	0.09638	0.42215	0.07886	0.16153	1.08382	0.30485	0.11693	0.77406	0.25724	2.08092	0.08086	0.11307	0.28627	0.43107	0.79882	0.11483	0.03186	0.05338	0.15567	0.39172	0.07658	0.19234	0.33709	0.07315	0.16957	0.2277	0.07683	0.13142	0.78716	0.91528	0.12837	0.16515	0.01697	0.26382	0.09929	0.52489	0.28301	0.29662	0.37632	0.17171	0.51673	0.82154	0.23319
29.9	0.40584	0.08901	0.17075	0.12196	0.17299	0.35152	0.10314	0.4469	0.08444	0.17152	1.13808	0.32517	0.12507	0.81928	0.27384	2.16907	0.08613	0.12002	0.3036	0.45855	0.84448	0.12139	0.03403	0.05692	0.16555	0.41491	0.08217	0.20564	0.35608	0.07806	0.18069	0.24135	0.08118	0.13965	0.8293	0.95875	0.1364	0.17547	0.01879	0.27781	0.10548	0.55345	0.30052	0.31502	0.39921	0.18283	0.54492	0.85956	0.24834
29.95	0.43088	0.09431	0.18144	0.12935	0.18322	0.37289	0.1101	0.472	0.08985	0.18166	1.19215	0.34606	0.1333	0.86499	0.29131	2.25662	0.0915	0.12711	0.32125	0.48673	0.89023	0.12795	0.0364	0.06034	0.17555	0.43857	0.08813	0.21919	0.37518	0.08326	0.19209	0.25519	0.08563	0.14818	0.87184	1.00191	0.14475	0.18608	0.02056	0.2921	0.11183	0.58216	0.31833	0.33376	0.42244	0.19435	0.57329	0.89751	0.26386
30	0.45666	0.09952	0.19246	0.13681	0.19375	0.39449	0.11726	0.49751	0.09556	0.19207	1.24654	0.36724	0.14174	0.9111	0.30899	2.34298	0.09709	0.13439	0.33917	0.51548	0.93581	0.13469	0.03852	0.06394	0.18589	0.46256	0.0941	0.23333	0.39446	0.08864	0.20348	0.2692	0.09035	0.15695	0.9144	1.04512	0.15321	0.1969	0.02244	0.30638	0.11816	0.61116	0.33642	0.35283	0.446	0.2061	0.60195	0.93526	0.27965
30.05	0.4827	0.10489	0.2036	0.14442	0.2044	0.41666	0.1246	0.52297	0.10142	0.20258	1.30158	0.38872	0.1501	0.9575	0.32679	2.42793	0.10266	0.14197	0.35715	0.54462	0.98136	0.14167	0.04083	0.06769	0.1964	0.48702	0.10018	0.24749	0.41409	0.09416	0.21506	0.28322	0.09506	0.16606	0.95696	1.08792	0.16178	0.208	0.0244	0.32079	0.12465	0.64061	0.35474	0.37203	0.46981	0.21799	0.63096	0.97269	0.29565
30.1	0.50906	0.11046	0.21504	0.15201	0.215	0.43919	0.13201	0.54866	0.10734	0.21309	1.35647	0.41073	0.1587	1.00392	0.34505	2.51125	0.10831	0.14932	0.37535	0.57412	1.02692	0.14895	0.04318	0.07158	0.20705	0.51159	0.10635	0.26199	0.43378	0.09959	0.22677	0.29749	0.09973	0.17502	0.99928	1.12978	0.17055	0.21946	0.02632	0.33528	0.13123	0.67023	0.37328	0.39146	0.49392	0.23005	0.66009	1.00977	0.31191
30.15	0.53572	0.11596	0.22661	0.1598	0.22593	0.46188	0.13932	0.57439	0.11316	0.22353	1.41033	0.4331	0.1675	1.05027	0.36372	2.59242	0.11421	0.15671	0.39366	0.60376	1.07216	0.15621	0.04556	0.07554	0.21778	0.53634	0.11264	0.27674	0.4535	0.10522	0.23857	0.3118	0.10449	0.18424	1.04115	1.17082	0.17924	0.23103	0.02827	0.3496	0.13788	0.6996	0.39186	0.41114	0.51813	0.24219	0.68898	1.04622	0.32831
30.2	0.56244	0.12153	0.23822	0.16764	0.23659	0.48485	0.14684	0.60008	0.11915	0.2343	1.46344	0.45584	0.17643	1.09639	0.38254	2.67099	0.12032	0.16424	0.41198	0.63357	1.11702	0.16352	0.04794	0.07945	0.22872	0.56115	0.11892	0.2914	0.47306	0.11094	0.25044	0.32616	0.10946	0.19372	1.08272	1.21074	0.18815	0.2428	0.03018	0.36394	0.14458	0.72883	0.41059	0.43083	0.54246	0.25456	0.71786	1.08199	0.34507
30.25	0.58915	0.12728	0.2499	0.1755	0.24712	0.50794	0.15468	0.62555	0.12511	0.24537	1.51558	0.47837	0.18554	1.14215	0.40157	2.74695	0.12645	0.17181	0.43034	0.66343	1.16146	0.17109	0.05031	0.08336	0.2398	0.58605	0.12547	0.30641	0.49233	0.11675	0.26242	0.34056	0.11467	0.20311	1.12352	1.24955	0.19698	0.25435	0.03204	0.37817	0.15139	0.7578	0.42939	0.45034	0.56674	0.2672	0.74644	1.11681	0.36187
30.3	0.61657	0.13309	0.26152	0.18347	0.25759	0.53102	0.16249	0.65078	0.13117	0.2562	1.56649	0.50095	0.19471	1.18768	0.42061	2.82004	0.13263	0.1794	0.44843	0.69364	1.20537	0.17839	0.05276	0.08748	0.25088	0.6107	0.13215	0.32151	0.5118	0.12245	0.27436	0.35455	0.11997	0.21262	1.1636	1.28719	0.20574	0.26573	0.03397	0.39224	0.15828	0.78634	0.44809	0.46977	0.5909	0.27976	0.77454	1.15072	0.37857
30.35	0.64367	0.13902	0.27322	0.19164	0.26793	0.55404	0.17044	0.67586	0.13729	0.26699	1.61646	0.52342	0.20355	1.23297	0.43984	2.89014	0.13882	0.18703	0.46641	0.72366	1.24858	0.18565	0.05531	0.0915	0.26201	0.63513	0.13893	0.33645	0.53105	0.12821	0.28642	0.3686	0.12524	0.22211	1.20277	1.32312	0.21441	0.27717	0.03589	0.40613	0.16533	0.81457	0.46678	0.48907	0.61495	0.29242	0.80229	1.18361	0.3952
30.4	0.67048	0.14497	0.28497	0.19945	0.27845	0.57687	0.17842	0.70047	0.14337	0.27786	1.66536	0.54567	0.21206	1.27709	0.45906	2.95698	0.14507	0.19475	0.48428	0.75324	1.29057	0.19318	0.0577	0.09561	0.27318	0.65933	0.14581	0.3517	0.54972	0.13407	0.29825	0.38228	0.13081	0.23152	1.24063	1.3575	0.22299	0.28866	0.03781	0.41975	0.17221	0.8424	0.48525	0.50819	0.63867	0.30511	0.82963	1.21534	0.41176
30.45	0.69705	0.1509	0.29671	0.20737	0.28882	0.59981	0.18629	0.7248	0.14957	0.2886	1.71257	0.56776	0.22055	1.31981	0.47832	3.02068	0.15125	0.20244	0.5019	0.78249	1.33136	0.20069	0.06035	0.0999	0.28443	0.68324	0.15286	0.36683	0.56804	0.14001	0.31004	0.3958	0.13642	0.24099	1.27725	1.39028	0.23144	0.30007	0.03973	0.43315	0.17913	0.86969	0.50363	0.52712	0.6623	0.31773	0.85631	1.246	0.42818
30.5	0.72312	0.15673	0.30836	0.21523	0.29887	0.62229	0.19413	0.74829	0.15562	0.29928	1.75829	0.58996	0.22883	1.36129	0.49752	3.0809	0.15749	0.20993	0.51926	0.81132	1.37106	0.20828	0.06288	0.10401	0.29538	0.7067	0.15984	0.382	0.58587	0.14609	0.32171	0.40929	0.14174	0.25068	1.31279	1.42106	0.23984	0.3114	0.04174	0.44622	0.18598	0.89631	0.52157	0.5457	0.68529	0.33031	0.88251	1.27549	0.44462
30.55	0.74859	0.16261	0.32007	0.22287	0.3088	0.64463	0.20203	0.77144	0.16163	0.30983	1.80244	0.61187	0.23704	1.40145	0.51679	3.13683	0.16383	0.21734	0.53647	0.83953	1.40937	0.2158	0.06502	0.10806	0.30628	0.7301	0.16658	0.39712	0.60308	0.15191	0.33314	0.42253	0.14713	0.26042	1.34671	1.44996	0.24809	0.32243	0.04375	0.459	0.19274	0.92238	0.53936	0.56403	0.70803	0.34288	0.90804	1.30344	0.46085
30.6	0.77407	0.16862	0.33144	0.2305	0.31864	0.66665	0.20984	0.79388	0.16765	0.32037	1.84459	0.63329	0.24521	1.44012	0.53565	3.18857	0.17004	0.22471	0.55303	0.86727	1.4461	0.22339	0.06719	0.11229	0.31694	0.75285	0.17339	0.41225	0.61983	0.15784	0.34434	0.43547	0.15266	0.26993	1.37886	1.47684	0.25616	0.3334	0.04577	0.47137	0.19956	0.94756	0.55679	0.58193	0.73026	0.35528	0.93275	1.32983	0.47683
30.65	0.79868	0.17457	0.34268	0.23819	0.32832	0.68834	0.21765	0.81569	0.17369	0.33081	1.88478	0.65426	0.25331	1.47736	0.55434	3.23609	0.17627	0.23182	0.56898	0.89467	1.48138	0.23087	0.06947	0.11649	0.32742	0.77465	0.18031	0.4272	0.63598	0.16367	0.35538	0.448	0.15833	0.27949	1.40932	1.50138	0.26391	0.34415	0.0475	0.48333	0.20638	0.97193	0.57389	0.59942	0.75201	0.3676	0.95661	1.35468	0.49253
30.7	0.82315	0.18048	0.35366	0.24573	0.33761	0.70957	0.2254	0.8364	0.17955	0.34095	1.92258	0.67461	0.26122	1.51301	0.57261	3.27937	0.1827	0.23867	0.58437	0.92136	1.51501	0.23826	0.07143	0.12056	0.33791	0.79611	0.18722	0.44179	0.65158	0.16938	0.36623	0.46015	0.16394	0.28906	1.43775	1.52373	0.27158	0.35444	0.04913	0.49472	0.2131	0.99527	0.59045	0.6162	0.77298	0.37965	0.97938	1.37784	0.50778
30.75	0.84698	0.18626	0.36428	0.25318	0.34661	0.73028	0.23301	0.85603	0.18529	0.35093	1.95843	0.69448	0.26894	1.54682	0.59024	3.31812	0.18899	0.2456	0.59916	0.94712	1.54685	0.24553	0.07366	0.12466	0.34825	0.81674	0.19413	0.45616	0.66659	0.17489	0.37693	0.47185	0.16962	0.29848	1.46436	1.54392	0.27888	0.36456	0.05089	0.50565	0.21972	1.01766	0.60644	0.63237	0.79315	0.39139	1.00128	1.39929	0.5227
30.8	0.87011	0.19214	0.37448	0.26042	0.35541	0.75062	0.24062	0.87503	0.19106	0.36083	1.99246	0.71359	0.27641	1.57887	0.60729	3.35278	0.19525	0.25237	0.61326	0.97204	1.57679	0.25271	0.07588	0.1289	0.35844	0.83657	0.20101	0.47057	0.68084	0.18063	0.38729	0.48316	0.17525	0.30774	1.4892	1.56172	0.28578	0.37459	0.05275	0.5159	0.22628	1.03918	0.62209	0.64801	0.81282	0.40291	1.02229	1.41914	0.53721
30.85	0.89261	0.19787	0.3847	0.26753	0.3639	0.77023	0.24791	0.89289	0.19664	0.37032	2.02382	0.7323	0.28342	1.60902	0.62431	3.38317	0.20144	0.25914	0.62689	0.99613	1.60464	0.25979	0.07795	0.13277	0.3683	0.85561	0.20787	0.48466	0.6943	0.18623	0.39741	0.49382	0.18105	0.31707	1.51224	1.57728	0.29235	0.38412	0.05453	0.52591	0.2327	1.05958	0.63701	0.66303	0.83156	0.41418	1.04214	1.43737	0.55131
30.9	0.9145	0.20353	0.39468	0.27452	0.3723	0.78926	0.2554	0.90989	0.20209	0.37946	2.0527	0.75052	0.29031	1.63722	0.64084	3.40866	0.20758	0.26567	0.63992	1.01921	1.63062	0.26676	0.07995	0.13679	0.37778	0.87405	0.21447	0.49878	0.70702	0.1918	0.40713	0.50392	0.18671	0.32605	1.53288	1.59068	0.29862	0.3934	0.05632	0.53504	0.23902	1.07888	0.65151	0.67757	0.84957	0.42523	1.06089	1.45375	0.56499
30.95	0.93529	0.20914	0.40419	0.28134	0.38027	0.80756	0.26263	0.92581	0.2076	0.38856	2.07921	0.76791	0.29707	1.66321	0.65691	3.42949	0.21358	0.27192	0.65222	1.04118	1.65477	0.27361	0.08183	0.14091	0.38693	0.89154	0.22102	0.51255	0.71888	0.19741	0.41648	0.5135	0.19237	0.33502	1.55142	1.60166	0.3046	0.40225	0.05817	0.54316	0.24524	1.09698	0.66533	0.69133	0.86668	0.43603	1.07856	1.46833	0.57823
31	0.95518	0.21462	0.41343	0.28787	0.3878	0.82502	0.2697	0.94076	0.21292	0.39737	2.10299	0.78485	0.30345	1.6871	0.67245	3.44583	0.21961	0.278	0.66384	1.06206	1.67654	0.28046	0.08352	0.14501	0.39545	0.90796	0.22762	0.52601	0.72983	0.20284	0.42556	0.52268	0.19795	0.34382	1.5677	1.61026	0.31007	0.41096	0.06016	0.55108	0.25124	1.11381	0.67849	0.70447	0.88289	0.4465	1.09507	1.4812	0.59111
31.05	0.97436	0.21974	0.4224	0.29436	0.39491	0.84193	0.27655	0.95461	0.21804	0.40593	2.12403	0.80099	0.3096	1.70886	0.68755	3.45749	0.22567	0.28377	0.67451	1.08189	1.69618	0.28706	0.08526	0.14895	0.40341	0.92371	0.23407	0.53903	0.74	0.208	0.43425	0.53125	0.20343	0.35253	1.58171	1.61666	0.31528	0.41904	0.0618	0.55824	0.25705	1.12945	0.69103	0.71683	0.89827	0.45667	1.11031	1.49217	0.60346
31.1	0.99252	0.22486	0.43103	0.3006	0.40197	0.85807	0.28326	0.9674	0.223	0.41429	2.14262	0.8164	0.3154	1.72845	0.70211	3.46461	0.23152	0.28913	0.6845	1.10079	1.7136	0.29352	0.08708	0.15253	0.41132	0.93853	0.24043	0.55189	0.74944	0.21297	0.44261	0.5394	0.20902	0.36096	1.59339	1.62096	0.32031	0.42683	0.0632	0.56442	0.26273	1.1439	0.70291	0.72859	0.91273	0.46655	1.12443	1.50133	0.61534
31.15	1.00991	0.23008	0.43928	0.30657	0.40843	0.87347	0.28991	0.97887	0.22788	0.42228	2.15885	0.831	0.32094	1.74613	0.71584	3.46764	0.23736	0.29426	0.69366	1.11848	1.72893	0.29989	0.08881	0.15584	0.4188	0.95241	0.24681	0.56445	0.75809	0.21789	0.45073	0.54682	0.21455	0.36896	1.60316	1.62293	0.32491	0.434	0.06464	0.56998	0.26832	1.1572	0.71408	0.73943	0.92617	0.47601	1.13737	1.50884	0.62664
31.2	1.02646	0.23524	0.4472	0.31236	0.41446	0.88806	0.29623	0.98922	0.23256	0.42975	2.17255	0.84456	0.32618	1.76179	0.72899	3.46637	0.24288	0.29951	0.70211	1.13507	1.74216	0.30624	0.09049	0.15935	0.42619	0.96526	0.25291	0.57674	0.76591	0.22264	0.45855	0.55352	0.22015	0.37688	1.61091	1.62267	0.32882	0.44087	0.06628	0.57509	0.2738	1.16927	0.7245	0.74941	0.93864	0.48499	1.14895	1.51449	0.63715
31.25	1.0421	0.24028	0.45483	0.31767	0.42035	0.90183	0.30258	0.9984	0.2373	0.43685	2.18355	0.85758	0.33107	1.77522	0.74143	3.46098	0.24821	0.30461	0.70986	1.15059	1.7535	0.31242	0.09224	0.16266	0.43308	0.97723	0.25881	0.5887	0.77266	0.22731	0.46591	0.55951	0.22554	0.38467	1.61643	1.62026	0.33243	0.44712	0.06791	0.5797	0.27897	1.18007	0.73427	0.75877	0.95011	0.49362	1.15932	1.51862	0.64721
31.3	1.05668	0.24515	0.46208	0.32304	0.42567	0.91489	0.30867	1.00653	0.24179	0.44375	2.19214	0.86965	0.33559	1.78629	0.75347	3.45148	0.25336	0.30914	0.71654	1.16487	1.76269	0.31842	0.09368	0.1658	0.43969	0.9883	0.26443	0.60016	0.77864	0.23184	0.4729	0.56487	0.23083	0.39226	1.61997	1.61595	0.3356	0.45311	0.06945	0.58356	0.28409	1.1897	0.74336	0.76728	0.96071	0.50196	1.16851	1.52097	0.6567
31.35	1.07034	0.24958	0.46889	0.32815	0.43078	0.92712	0.31461	1.01364	0.24622	0.45045	2.19827	0.8811	0.33979	1.7953	0.76489	3.43807	0.25851	0.31364	0.72284	1.17795	1.76985	0.32424	0.09515	0.16885	0.44572	0.99848	0.26994	0.61133	0.78375	0.23623	0.47939	0.56974	0.23613	0.39968	1.6213	1.60975	0.33874	0.45887	0.07096	0.58677	0.28886	1.19809	0.75179	0.77517	0.97038	0.50998	1.1766	1.52179	0.66577
31.4	1.08293	0.25412	0.47521	0.333	0.43545	0.93867	0.32044	1.01948	0.25049	0.45673	2.20203	0.89181	0.34355	1.80216	0.7756	3.42059	0.26338	0.31767	0.72828	1.18984	1.77501	0.32999	0.09653	0.172	0.4512	1.00773	0.27535	0.62237	0.78793	0.24061	0.48522	0.57403	0.24147	0.40681	1.62077	1.60166	0.34154	0.46418	0.07239	0.58925	0.29356	1.2053	0.75953	0.78224	0.97907	0.51759	1.18352	1.52096	0.67427
31.45	1.09474	0.25872	0.48107	0.33769	0.43974	0.94961	0.32587	1.02428	0.25446	0.46275	2.20359	0.90167	0.34694	1.80703	0.78591	3.39979	0.26831	0.32137	0.73298	1.20059	1.77826	0.33556	0.09786	0.17505	0.45635	1.01596	0.28042	0.63303	0.79147	0.24476	0.49055	0.57774	0.24672	0.41376	1.61852	1.59141	0.34381	0.46906	0.07378	0.59104	0.2982	1.21142	0.76658	0.78856	0.98694	0.52484	1.18933	1.51864	0.68221
31.5	1.10541	0.26303	0.48637	0.34216	0.44378	0.95978	0.33141	1.02804	0.25835	0.46854	2.20293	0.91052	0.35018	1.80995	0.79552	3.37577	0.27313	0.32496	0.73694	1.21024	1.7796	0.34085	0.09918	0.17803	0.46135	1.02337	0.28546	0.64347	0.79422	0.24871	0.49585	0.5809	0.25187	0.42035	1.61425	1.57918	0.34576	0.47369	0.075	0.59237	0.30259	1.21636	0.77307	0.79411	0.99391	0.53182	1.19399	1.51488	0.68953
31.55	1.11533	0.26734	0.49141	0.346	0.44759	0.96901	0.3367	1.03096	0.26211	0.47389	2.2003	0.91859	0.35315	1.81098	0.80452	3.34837	0.27779	0.32848	0.73993	1.21899	1.77923	0.34625	0.10042	0.18093	0.46605	1.02988	0.29037	0.65355	0.79619	0.25261	0.50067	0.58342	0.257	0.42685	1.60812	1.56576	0.34737	0.47776	0.0762	0.59295	0.30667	1.22024	0.77889	0.79904	0.99998	0.53837	1.19759	1.50969	0.69624
31.6	1.12445	0.27149	0.49602	0.34947	0.45106	0.97763	0.34175	1.03282	0.26586	0.47907	2.19553	0.92613	0.35569	1.81028	0.81298	3.31787	0.28234	0.33173	0.74224	1.22664	1.7769	0.35146	0.10172	0.18378	0.47041	1.03559	0.29495	0.66317	0.79739	0.25623	0.5052	0.58545	0.26191	0.43308	1.60037	1.55096	0.34879	0.4815	0.07745	0.59294	0.31048	1.22306	0.78406	0.80333	1.00522	0.5446	1.20024	1.50328	0.7026
31.65	1.13287	0.27554	0.5002	0.35319	0.45429	0.98557	0.3466	1.0336	0.26939	0.48385	2.18888	0.93278	0.35804	1.80776	0.82078	3.28418	0.28668	0.33494	0.74413	1.23318	1.77311	0.35664	0.1027	0.18631	0.47454	1.04054	0.29921	0.67255	0.79785	0.25951	0.50934	0.58668	0.2668	0.439	1.59096	1.53452	0.34981	0.48506	0.07867	0.59243	0.31436	1.22488	0.78859	0.80689	1.00958	0.55041	1.20183	1.49545	0.70831
31.7	1.14045	0.27946	0.50419	0.35652	0.45695	0.99297	0.35135	1.03331	0.27286	0.4884	2.18048	0.93873	0.3603	1.80349	0.82798	3.24817	0.29094	0.338	0.74536	1.23862	1.76773	0.36173	0.10386	0.18884	0.47831	1.04493	0.3035	0.68143	0.79751	0.26282	0.51331	0.58764	0.27162	0.44489	1.57998	1.51664	0.35043	0.48812	0.07994	0.5914	0.31799	1.22588	0.79254	0.80966	1.01314	0.55591	1.20253	1.48658	0.71356
31.75	1.14712	0.28312	0.50777	0.35966	0.45931	0.99965	0.35601	1.0324	0.27641	0.49269	2.17026	0.94389	0.36206	1.7977	0.83474	3.20973	0.29493	0.34095	0.74588	1.24303	1.76088	0.36668	0.10489	0.1914	0.48167	1.04836	0.30753	0.69001	0.79673	0.26608	0.51681	0.58813	0.27628	0.45045	1.56746	1.49758	0.35071	0.49078	0.0811	0.58989	0.32139	1.22589	0.79602	0.81186	1.01602	0.56114	1.20228	1.47667	0.71829
31.8	1.15332	0.28659	0.51104	0.36277	0.4616	1.00572	0.3604	1.03051	0.27987	0.49673	2.15849	0.94835	0.36353	1.79047	0.84104	3.16904	0.29882	0.3435	0.74573	1.24639	1.75274	0.37146	0.10615	0.1938	0.48481	1.05108	0.31152	0.69844	0.79533	0.26915	0.52004	0.58822	0.28105	0.45581	1.55382	1.47762	0.35075	0.49332	0.08193	0.58789	0.32468	1.22508	0.79887	0.81348	1.01811	0.56605	1.20119	1.46575	0.72254
31.85	1.15891	0.29016	0.51398	0.36548	0.46366	1.01128	0.36473	1.02779	0.28308	0.50067	2.14514	0.9524	0.36485	1.78163	0.84663	3.12621	0.3027	0.34582	0.74518	1.24905	1.74331	0.37619	0.10722	0.19616	0.48746	1.05312	0.31535	0.70658	0.79347	0.27214	0.52285	0.58806	0.2856	0.46108	1.53891	1.45658	0.35052	0.49568	0.08267	0.58543	0.32782	1.22346	0.80126	0.81461	1.01953	0.57067	1.1994	1.45389	0.72653
31.9	1.16371	0.2936	0.51667	0.36801	0.46564	1.01625	0.36885	1.02453	0.28642	0.50419	2.13037	0.95576	0.36595	1.77164	0.85193	3.08144	0.30648	0.34814	0.74409	1.25097	1.73277	0.38063	0.10809	0.19841	0.48977	1.05425	0.31894	0.71463	0.79101	0.27504	0.5256	0.58746	0.29011	0.46633	1.52299	1.43472	0.3501	0.49757	0.08348	0.58245	0.3308	1.22109	0.80321	0.81531	1.02039	0.57499	1.19677	1.4412	0.72997
31.95	1.16777	0.29687	0.51899	0.37037	0.46729	1.02029	0.37271	1.02076	0.28969	0.50756	2.11417	0.95859	0.36675	1.7604	0.85666	3.03489	0.31008	0.3504	0.74267	1.25186	1.72108	0.3852	0.10888	0.20064	0.49198	1.05494	0.32241	0.72251	0.78797	0.27763	0.52813	0.58649	0.29445	0.47117	1.50572	1.41203	0.34925	0.49914	0.08425	0.579	0.33362	1.21781	0.80458	0.81554	1.02052	0.57897	1.19344	1.42772	0.73307
32	1.17144	0.30005	0.52111	0.37257	0.46881	1.02423	0.37613	1.01632	0.29277	0.51074	2.09681	0.96088	0.36745	1.74826	0.86114	2.98702	0.31365	0.35237	0.74061	1.25222	1.70834	0.3895	0.10978	0.20271	0.494	1.0554	0.32563	0.73015	0.78449	0.28044	0.53039	0.58525	0.29889	0.4758	1.48738	1.38849	0.34814	0.50026	0.08503	0.57519	0.33631	1.21405	0.80556	0.81533	1.02027	0.58267	1.18947	1.41355	0.73581
32.05	1.17475	0.30305	0.52319	0.37463	0.47028	1.0276	0.37938	1.01103	0.29589	0.51376	2.07856	0.9628	0.36798	1.73506	0.8653	2.93794	0.31711	0.3542	0.73818	1.25185	1.69471	0.39391	0.1106	0.20465	0.49555	1.05522	0.32869	0.73763	0.78057	0.28292	0.53247	0.5838	0.30335	0.48032	1.46861	1.3645	0.34681	0.5013	0.08561	0.57097	0.33884	1.20978	0.806	0.8147	1.01931	0.58614	1.18504	1.39887	0.73828
32.1	1.17763	0.30608	0.52512	0.37666	0.47154	1.03066	0.38272	1.00513	0.29908	0.51655	2.05924	0.96418	0.36848	1.72094	0.86886	2.88779	0.32038	0.35618	0.73538	1.25078	1.68017	0.39833	0.1114	0.20653	0.49688	1.05474	0.33154	0.74475	0.77639	0.28519	0.53424	0.58189	0.30773	0.4846	1.44903	1.34002	0.34524	0.50213	0.08627	0.56645	0.34137	1.205	0.80617	0.81361	1.01789	0.58937	1.17999	1.38368	0.74036
32.15	1.18007	0.309	0.52666	0.37849	0.47268	1.03345	0.38619	0.99887	0.30242	0.51898	2.03907	0.96505	0.36862	1.70617	0.87189	2.83677	0.32356	0.35785	0.73221	1.24909	1.66486	0.40266	0.11234	0.20827	0.49815	1.05381	0.33407	0.75166	0.772	0.28749	0.53578	0.57987	0.31217	0.48875	1.42884	1.31528	0.34321	0.50291	0.08679	0.56183	0.34374	1.19972	0.80617	0.8122	1.01616	0.59235	1.17436	1.36808	0.74201
32.2	1.18231	0.31176	0.52813	0.3802	0.4737	1.03571	0.38927	0.99216	0.30556	0.52149	2.01821	0.96563	0.36879	1.69081	0.87474	2.78485	0.32659	0.35949	0.72863	1.24701	1.64888	0.40687	0.11296	0.21024	0.49944	1.05245	0.33659	0.75829	0.76705	0.28963	0.53715	0.57775	0.31641	0.49271	1.40786	1.28993	0.34098	0.50354	0.08727	0.55686	0.34598	1.19401	0.80571	0.81049	1.01393	0.59516	1.16844	1.35201	0.74356
32.25	1.18429	0.31461	0.52945	0.38179	0.47475	1.03737	0.39238	0.98516	0.30853	0.52379	1.99687	0.96586	0.36872	1.67483	0.87736	2.73237	0.32964	0.3611	0.72485	1.24429	1.63263	0.41078	0.11363	0.21179	0.50042	1.0508	0.33927	0.76477	0.76173	0.29172	0.5383	0.5754	0.32068	0.49653	1.38666	1.26441	0.33871	0.50381	0.08768	0.55154	0.3482	1.18789	0.80497	0.80859	1.01126	0.59784	1.16217	1.33558	0.74482
32.3	1.18617	0.31745	0.53078	0.38336	0.47594	1.03894	0.3954	0.97795	0.31146	0.52612	1.97508	0.96571	0.36842	1.65847	0.87975	2.67959	0.33275	0.36272	0.72076	1.24117	1.61592	0.41473	0.1146	0.2134	0.50128	1.04882	0.34178	0.7714	0.75614	0.29393	0.53944	0.57289	0.32489	0.50034	1.36497	1.23902	0.33623	0.50396	0.08818	0.54582	0.3504	1.1816	0.80409	0.80653	1.00844	0.60042	1.15563	1.31892	0.74591
32.35	1.18777	0.32008	0.5319	0.3848	0.47677	1.04035	0.39833	0.97031	0.31458	0.52829	1.95279	0.96516	0.3682	1.64157	0.88194	2.6266	0.33554	0.36434	0.71654	1.2377	1.59869	0.41876	0.1154	0.21501	0.50197	1.04666	0.34407	0.77762	0.75048	0.29586	0.54042	0.57022	0.32907	0.50394	1.34323	1.2135	0.33364	0.5042	0.08862	0.54021	0.35244	1.17501	0.80299	0.80408	1.00533	0.60285	1.14874	1.30211	0.74672
32.4	1.18937	0.32266	0.53299	0.38616	0.47769	1.04159	0.40114	0.96237	0.31791	0.53043	1.92985	0.96457	0.36796	1.62436	0.88371	2.57358	0.33825	0.36583	0.71227	1.23407	1.58085	0.42292	0.11623	0.21658	0.50266	1.04424	0.34625	0.78391	0.74466	0.29765	0.54114	0.5675	0.33311	0.50763	1.3211	1.18772	0.33087	0.5042	0.08915	0.53455	0.35441	1.16814	0.8017	0.80154	1.00198	0.60509	1.14161	1.28535	0.7475
32.45	1.19091	0.3251	0.53418	0.38739	0.4788	1.0425	0.40384	0.95435	0.3212	0.5321	1.90715	0.9638	0.36746	1.60712	0.8853	2.52051	0.34093	0.36719	0.70771	1.23008	1.56284	0.42705	0.11703	0.21821	0.50332	1.0418	0.3484	0.78991	0.73863	0.29949	0.54175	0.56491	0.33693	0.51094	1.29898	1.16216	0.328	0.5041	0.08958	0.5287	0.35624	1.16127	0.80023	0.79898	0.99842	0.60708	1.13435	1.2685	0.74795
32.5	1.19243	0.32742	0.53541	0.38864	0.48	1.04325	0.40644	0.94605	0.32452	0.53377	1.88492	0.9629	0.36698	1.58969	0.88686	2.46776	0.34365	0.36876	0.70302	1.22575	1.54467	0.43126	0.11794	0.21967	0.50372	1.03936	0.35053	0.79565	0.73253	0.30114	0.54215	0.56232	0.34081	0.51405	1.2767	1.13685	0.32485	0.50421	0.08999	0.52266	0.35803	1.15452	0.79858	0.79631	0.99465	0.60902	1.12719	1.25172	0.74833
32.55	1.19409	0.32977	0.53668	0.38985	0.48099	1.04381	0.40897	0.93768	0.3279	0.53567	1.86264	0.96177	0.36666	1.57217	0.88832	2.41572	0.34645	0.37037	0.6982	1.22124	1.52671	0.43557	0.119	0.22104	0.50415	1.03644	0.3524	0.80125	0.72631	0.30275	0.54233	0.55965	0.34484	0.51719	1.2547	1.11171	0.32174	0.50418	0.09021	0.51663	0.35981	1.14771	0.79682	0.79348	0.99074	0.61098	1.12002	1.23513	0.74872
32.6	1.19588	0.33219	0.53799	0.39102	0.48195	1.04415	0.41148	0.92933	0.33138	0.53723	1.83998	0.96082	0.36635	1.55464	0.8896	2.36402	0.34902	0.37193	0.6934	1.21638	1.50854	0.43971	0.11984	0.22255	0.50467	1.03371	0.35414	0.80675	0.72001	0.30429	0.54283	0.55701	0.3486	0.52044	1.23272	1.0867	0.3188	0.50384	0.09047	0.51046	0.3616	1.1407	0.79498	0.7907	0.98674	0.61277	1.11267	1.21874	0.74902
32.65	1.19781	0.33467	0.53908	0.39225	0.48316	1.04464	0.41397	0.92098	0.33507	0.53898	1.81736	0.95975	0.36593	1.537	0.89067	2.31296	0.35177	0.37361	0.68869	1.21157	1.49058	0.44371	0.12071	0.22395	0.50503	1.03113	0.35589	0.81191	0.71361	0.30574	0.54319	0.55445	0.3523	0.52361	1.21092	1.06211	0.31562	0.50351	0.09077	0.50439	0.36346	1.13369	0.79319	0.78796	0.98281	0.61454	1.10536	1.20259	0.74936
32.7	1.20003	0.33708	0.54045	0.39343	0.48448	1.04492	0.41639	0.91247	0.33878	0.54064	1.7953	0.95817	0.36526	1.51971	0.89169	2.26246	0.35436	0.3753	0.6838	1.20671	1.47276	0.4476	0.1216	0.22511	0.50567	1.0284	0.35779	0.81709	0.70732	0.30708	0.54336	0.552	0.35612	0.52656	1.1892	1.03795	0.31246	0.50321	0.09106	0.49845	0.36525	1.12689	0.79126	0.78504	0.97869	0.61624	1.09803	1.18647	0.7494
32.75	1.20271	0.33945	0.54204	0.39451	0.48615	1.0451	0.41876	0.90403	0.34253	0.54216	1.77378	0.95634	0.36458	1.50271	0.89264	2.21253	0.35686	0.37722	0.67886	1.20198	1.45505	0.45182	0.12263	0.2265	0.50638	1.02582	0.35951	0.82239	0.70119	0.30835	0.54357	0.54963	0.3598	0.52928	1.16786	1.01442	0.30934	0.50318	0.09129	0.49258	0.36698	1.1203	0.78929	0.78217	0.97456	0.61785	1.09076	1.17046	0.74925
32.8	1.20561	0.34173	0.54369	0.396	0.48788	1.04536	0.42104	0.89564	0.34655	0.54389	1.75265	0.95508	0.364	1.48593	0.89357	2.16357	0.35939	0.37929	0.67406	1.19716	1.43738	0.45616	0.12365	0.22792	0.50729	1.02327	0.36114	0.82756	0.69503	0.30979	0.54351	0.54734	0.36307	0.53196	1.1467	0.99127	0.30624	0.50304	0.09152	0.48654	0.36886	1.1139	0.78734	0.77953	0.9705	0.6195	1.08387	1.15506	0.74948
32.85	1.20868	0.34396	0.54552	0.39736	0.48971	1.04557	0.42336	0.88749	0.35066	0.54552	1.73204	0.95381	0.36343	1.46947	0.89461	2.11567	0.36196	0.38125	0.66921	1.19216	1.42004	0.46032	0.12447	0.22927	0.50821	1.0208	0.36251	0.83269	0.68874	0.3111	0.54358	0.54532	0.36652	0.53481	1.12592	0.96849	0.30305	0.50274	0.09198	0.48074	0.37066	1.10771	0.78547	0.777	0.96653	0.62116	1.07712	1.14004	0.74966
32.9	1.21197	0.34616	0.54758	0.39837	0.49162	1.04572	0.42561	0.87948	0.35487	0.54719	1.71201	0.95253	0.36292	1.45306	0.89563	2.0692	0.36445	0.38335	0.6646	1.18724	1.40305	0.46467	0.1251	0.23053	0.50916	1.01856	0.36377	0.83783	0.68252	0.31235	0.54365	0.54367	0.36993	0.53755	1.10571	0.94636	0.30004	0.50252	0.09258	0.47502	0.37226	1.10177	0.7836	0.77454	0.9626	0.62281	1.07057	1.12553	0.74986
32.95	1.21608	0.34854	0.5499	0.39961	0.49384	1.0459	0.42779	0.87156	0.35923	0.54896	1.69247	0.95159	0.36251	1.43709	0.89661	2.02365	0.36703	0.38573	0.66003	1.18253	1.38642	0.4689	0.12591	0.23196	0.51019	1.0165	0.36536	0.84274	0.67646	0.31368	0.54363	0.54223	0.37338	0.54033	1.08591	0.925	0.29692	0.50255	0.09291	0.46941	0.37407	1.09609	0.78175	0.77233	0.95873	0.62445	1.06434	1.11149	0.75027
33	1.22067	0.35064	0.55236	0.40112	0.49626	1.04614	0.43002	0.86372	0.3638	0.55068	1.6738	0.95062	0.36196	1.42173	0.8976	1.97947	0.36972	0.38799	0.65546	1.17804	1.36998	0.47337	0.1269	0.23343	0.51129	1.01482	0.36666	0.8477	0.67056	0.31493	0.5436	0.54091	0.3769	0.54297	1.06661	0.90422	0.294	0.50273	0.0929	0.46383	0.37588	1.09076	0.77996	0.7702	0.95493	0.6261	1.05836	1.09796	0.75065
33.05	1.22586	0.35288	0.55495	0.40256	0.49904	1.04625	0.4321	0.85622	0.36857	0.55254	1.65561	0.94952	0.36155	1.40696	0.89835	1.9365	0.3725	0.3904	0.65084	1.17395	1.35421	0.47776	0.12782	0.23481	0.51267	1.0131	0.36799	0.85274	0.66484	0.31585	0.5436	0.53979	0.38013	0.54564	1.04763	0.88416	0.29108	0.50277	0.09306	0.45852	0.37772	1.0856	0.77819	0.76826	0.95123	0.62766	1.05255	1.08486	0.75103
33.1	1.23156	0.35521	0.55764	0.404	0.50199	1.04646	0.43418	0.84914	0.37353	0.55452	1.6381	0.94855	0.36119	1.39256	0.89899	1.89483	0.37521	0.39315	0.64635	1.16983	1.3388	0.48212	0.12887	0.2362	0.51419	1.01145	0.36918	0.85759	0.65921	0.31697	0.54363	0.53887	0.38361	0.54831	1.02937	0.86442	0.28807	0.5029	0.09354	0.45353	0.3796	1.08073	0.77659	0.76656	0.9478	0.62923	1.04705	1.0723	0.75153
33.15	1.23786	0.35755	0.56078	0.40566	0.50508	1.04689	0.43629	0.84224	0.37886	0.5565	1.62136	0.94784	0.36106	1.37858	0.8998	1.85421	0.37813	0.39606	0.64195	1.16587	1.32375	0.48652	0.12992	0.23765	0.51598	1.01016	0.37041	0.86249	0.65371	0.31807	0.54376	0.5383	0.38696	0.551	1.01144	0.84546	0.28517	0.50319	0.09391	0.44853	0.3816	1.07634	0.77514	0.76505	0.94456	0.63086	1.0419	1.0603	0.75217
33.2	1.24476	0.35986	0.56425	0.40747	0.50845	1.04751	0.43831	0.83561	0.38428	0.55843	1.60583	0.94735	0.3609	1.36529	0.9007	1.8153	0.38098	0.39915	0.6378	1.16225	1.30922	0.49094	0.13072	0.23913	0.51809	1.0094	0.37167	0.86734	0.64829	0.31925	0.54394	0.5381	0.3902	0.55368	0.99425	0.82728	0.2824	0.50352	0.09424	0.44367	0.38366	1.07253	0.77381	0.7638	0.94156	0.63248	1.0372	1.04897	0.75289
33.25	1.25238	0.36227	0.56788	0.40932	0.51209	1.04827	0.4405	0.82923	0.38992	0.56061	1.59105	0.94697	0.36072	1.35268	0.90172	1.77857	0.38382	0.40244	0.63388	1.15898	1.2952	0.49527	0.13161	0.24061	0.52035	1.00885	0.3729	0.87221	0.64309	0.32054	0.5438	0.53799	0.39329	0.55626	0.97799	0.80964	0.27968	0.50412	0.09463	0.43881	0.38579	1.06906	0.77266	0.76276	0.93875	0.63427	1.03287	1.03848	0.75379
33.3	1.26045	0.36449	0.57175	0.41134	0.51594	1.0491	0.44271	0.82333	0.3958	0.56281	1.57703	0.94678	0.36087	1.34067	0.90288	1.74313	0.38683	0.40567	0.63017	1.15575	1.28178	0.49982	0.13241	0.24215	0.52265	1.00844	0.37417	0.8769	0.63812	0.32169	0.54383	0.53845	0.39665	0.55876	0.96237	0.79265	0.27693	0.50483	0.09516	0.43456	0.38791	1.06596	0.77171	0.76201	0.93621	0.63613	1.02887	1.02857	0.75479
33.35	1.26929	0.36659	0.57596	0.41336	0.51996	1.05	0.44477	0.81768	0.4019	0.56515	1.56374	0.94689	0.36095	1.32908	0.90399	1.70912	0.39008	0.40903	0.62663	1.15287	1.26891	0.50454	0.13315	0.24377	0.52493	1.00838	0.37548	0.8816	0.63313	0.32267	0.54386	0.53927	0.39989	0.56145	0.94718	0.77638	0.27428	0.50552	0.09584	0.43071	0.38997	1.06323	0.77081	0.76151	0.93384	0.63797	1.02526	1.0193	0.75602
33.4	1.27903	0.3688	0.58041	0.41547	0.52428	1.05093	0.44695	0.81238	0.40823	0.56749	1.55145	0.94732	0.36116	1.31807	0.90532	1.67648	0.39338	0.41254	0.62327	1.15035	1.25655	0.50912	0.13428	0.2454	0.52764	1.00869	0.37683	0.88637	0.62837	0.32349	0.54401	0.54035	0.40313	0.56425	0.93227	0.7609	0.27181	0.50643	0.09625	0.42675	0.39213	1.06093	0.77008	0.76132	0.93165	0.63992	1.02208	1.01067	0.7574
33.45	1.28946	0.37121	0.58509	0.4178	0.52881	1.05212	0.44903	0.80738	0.41469	0.57005	1.54042	0.94792	0.36154	1.30758	0.90671	1.6455	0.39673	0.41639	0.62002	1.14814	1.24478	0.5137	0.13534	0.24705	0.5307	1.00918	0.37833	0.89106	0.62382	0.32437	0.54414	0.54183	0.40633	0.56696	0.91824	0.74598	0.26977	0.50754	0.0964	0.42288	0.3945	1.05921	0.76951	0.76137	0.92975	0.64193	1.01946	1.0027	0.75898
33.5	1.30089	0.37374	0.59001	0.42025	0.53359	1.05334	0.45127	0.80291	0.42151	0.57267	1.53046	0.94861	0.36194	1.29788	0.90822	1.61634	0.40006	0.42059	0.61691	1.14643	1.23355	0.51845	0.1362	0.24877	0.53419	1.01002	0.37998	0.89581	0.61953	0.32541	0.54437	0.54354	0.40954	0.56963	0.90499	0.73165	0.26758	0.50855	0.09688	0.41942	0.39699	1.05793	0.76917	0.7617	0.92812	0.64405	1.01724	0.99548	0.76064
33.55	1.31302	0.37659	0.59548	0.42267	0.53879	1.05476	0.45334	0.79878	0.42869	0.5752	1.52128	0.94949	0.3624	1.28884	0.9098	1.58854	0.40381	0.42512	0.61408	1.1449	1.2228	0.52327	0.13716	0.25058	0.53797	1.01117	0.38148	0.90049	0.61548	0.3264	0.54475	0.54537	0.4127	0.57246	0.89226	0.7178	0.26516	0.50957	0.09736	0.41624	0.39963	1.05717	0.76896	0.76235	0.92677	0.64611	1.01532	0.9889	0.76234
33.6	1.32588	0.37946	0.60123	0.42532	0.54403	1.05637	0.45552	0.79519	0.43614	0.57801	1.51323	0.95069	0.36301	1.28047	0.9114	1.56248	0.40747	0.42983	0.61132	1.14379	1.21274	0.52789	0.13821	0.25225	0.54199	1.01265	0.38296	0.90502	0.61158	0.3274	0.54536	0.54755	0.41568	0.57535	0.88026	0.7048	0.2629	0.51098	0.09798	0.41331	0.40239	1.05694	0.76902	0.7633	0.92578	0.64831	1.01397	0.9831	0.76435
33.65	1.33946	0.38191	0.60741	0.42814	0.54963	1.05818	0.45783	0.79168	0.44376	0.5811	1.50636	0.95209	0.36359	1.27283	0.91331	1.53798	0.41126	0.43481	0.60884	1.14314	1.20324	0.5327	0.13922	0.25414	0.54635	1.01457	0.38464	0.90952	0.6078	0.32851	0.5458	0.55027	0.41883	0.57835	0.86888	0.69256	0.26112	0.5124	0.0987	0.41069	0.40502	1.05731	0.76923	0.76446	0.92493	0.65074	1.01318	0.97794	0.76659
33.7	1.35389	0.38455	0.61385	0.43113	0.55539	1.05999	0.46022	0.78879	0.45143	0.58433	1.50034	0.95392	0.36418	1.26572	0.91517	1.51496	0.41493	0.43993	0.60671	1.14288	1.19446	0.53762	0.14023	0.2563	0.55096	1.01693	0.38633	0.914	0.60403	0.32968	0.54601	0.55338	0.42187	0.58151	0.85809	0.68091	0.2593	0.51411	0.0995	0.40845	0.40784	1.05806	0.76966	0.76603	0.92439	0.65324	1.01286	0.97343	0.76912
33.75	1.36912	0.38747	0.62045	0.43427	0.56151	1.06227	0.46276	0.7864	0.45933	0.58772	1.4954	0.95605	0.36507	1.25934	0.91722	1.49374	0.41903	0.44515	0.60491	1.14297	1.18618	0.54261	0.14123	0.25848	0.55557	1.01953	0.3881	0.9185	0.60079	0.33087	0.54617	0.55684	0.42504	0.58482	0.84807	0.66969	0.25763	0.51604	0.1004	0.4063	0.41087	1.05937	0.77047	0.76798	0.92433	0.6559	1.01305	0.9697	0.77188
33.8	1.38523	0.39031	0.62721	0.4376	0.56809	1.06481	0.46525	0.78464	0.46752	0.59132	1.49144	0.95831	0.36609	1.2535	0.91942	1.47419	0.42346	0.45054	0.603	1.14347	1.17853	0.5477	0.14246	0.26077	0.56052	1.02244	0.38989	0.92294	0.59765	0.33203	0.54659	0.56084	0.4281	0.58812	0.83853	0.65884	0.25597	0.518	0.10128	0.4044	0.41395	1.06115	0.77156	0.77034	0.92472	0.65866	1.01369	0.96667	0.77481
33.85	1.40218	0.39343	0.63453	0.44106	0.57479	1.06757	0.46784	0.78326	0.47603	0.59522	1.48865	0.96083	0.36701	1.24864	0.92185	1.45615	0.42805	0.45625	0.60132	1.14449	1.17132	0.5529	0.14346	0.26328	0.56606	1.02592	0.39179	0.9275	0.59476	0.33335	0.54719	0.56495	0.43123	0.59146	0.82956	0.64873	0.25446	0.52012	0.10212	0.40293	0.41724	1.06358	0.77289	0.77296	0.92541	0.66163	1.0149	0.96433	0.77802
33.9	1.41996	0.39657	0.64211	0.44415	0.58179	1.07045	0.47046	0.78241	0.48489	0.59916	1.48699	0.96377	0.36819	1.24414	0.92464	1.43962	0.43277	0.46242	0.5996	1.14594	1.16472	0.55822	0.14464	0.26582	0.5719	1.0296	0.39395	0.93203	0.59197	0.33469	0.54791	0.56956	0.43443	0.59504	0.82135	0.63939	0.25307	0.5224	0.10297	0.40163	0.42036	1.06651	0.77444	0.77599	0.92643	0.66475	1.01664	0.96276	0.78146
33.95	1.43866	0.39999	0.65013	0.44775	0.5891	1.07381	0.47332	0.78181	0.49394	0.60342	1.48634	0.96702	0.36956	1.24045	0.92757	1.42428	0.43762	0.46872	0.59839	1.14782	1.15867	0.56368	0.1458	0.26859	0.57809	1.03364	0.39614	0.93646	0.58944	0.33585	0.54877	0.57447	0.4377	0.59872	0.81366	0.63056	0.2519	0.52493	0.10383	0.40046	0.42387	1.07009	0.77631	0.77931	0.92781	0.6681	1.01892	0.96174	0.78522
34	1.4585	0.40355	0.65845	0.45159	0.59638	1.07746	0.47634	0.78155	0.50332	0.60784	1.48691	0.97056	0.37105	1.23722	0.93048	1.41076	0.44279	0.47545	0.59741	1.15031	1.15334	0.5692	0.14687	0.27143	0.58475	1.03817	0.39851	0.94088	0.58719	0.33713	0.54975	0.57959	0.44081	0.60269	0.80658	0.6221	0.25097	0.52767	0.10502	0.39968	0.42757	1.07427	0.77845	0.78283	0.9295	0.67155	1.02177	0.96154	0.7892
34.05	1.4792	0.40716	0.66691	0.45571	0.60391	1.08143	0.47917	0.78192	0.51291	0.61257	1.48828	0.97446	0.3727	1.2347	0.93373	1.39886	0.44824	0.48252	0.59657	1.15322	1.14866	0.57486	0.14796	0.27454	0.59146	1.04305	0.40085	0.94546	0.58511	0.33881	0.5508	0.58514	0.44415	0.60684	0.80001	0.61426	0.25001	0.53037	0.10642	0.39913	0.43143	1.07887	0.78084	0.78676	0.93167	0.67515	1.0251	0.96207	0.79351
34.1	1.50078	0.41105	0.67576	0.45992	0.61163	1.08594	0.48246	0.78293	0.52269	0.61753	1.49069	0.97858	0.37453	1.23299	0.93716	1.38821	0.454	0.48995	0.59595	1.15647	1.14451	0.58056	0.14928	0.27774	0.59867	1.04844	0.4034	0.94989	0.5832	0.34052	0.55195	0.59124	0.44768	0.61128	0.79423	0.60713	0.24936	0.53331	0.10768	0.399	0.43548	1.08413	0.78377	0.79104	0.93443	0.67905	1.02893	0.96316	0.79805
34.15	1.52317	0.41515	0.68487	0.46434	0.61983	1.09074	0.48597	0.78444	0.53276	0.62291	1.49414	0.98307	0.37637	1.23194	0.94095	1.37891	0.45995	0.49742	0.59567	1.16028	1.14101	0.58641	0.15072	0.28135	0.6062	1.05413	0.40614	0.9545	0.5816	0.34226	0.55342	0.59761	0.45128	0.61589	0.78896	0.60042	0.24868	0.53648	0.10893	0.39907	0.43974	1.08991	0.78705	0.79578	0.93759	0.68327	1.03337	0.96491	0.80299
34.2	1.54631	0.41935	0.69431	0.46893	0.6282	1.0957	0.48961	0.78673	0.54303	0.62857	1.49858	0.98805	0.37839	1.23141	0.94494	1.37105	0.46643	0.50525	0.59562	1.16471	1.13809	0.59246	0.15203	0.28502	0.61413	1.06	0.409	0.95902	0.5803	0.34404	0.55498	0.60437	0.4549	0.62092	0.78428	0.59421	0.24818	0.53974	0.11015	0.39928	0.44414	1.09619	0.79068	0.80099	0.94121	0.6877	1.0384	0.96737	0.80831
34.25	1.5703	0.42391	0.70407	0.47375	0.6369	1.10096	0.49324	0.78955	0.55352	0.63448	1.5041	0.99346	0.38069	1.23167	0.94927	1.36451	0.47303	0.51347	0.59562	1.16975	1.13584	0.59857	0.15337	0.28898	0.62234	1.06633	0.41207	0.96375	0.57902	0.34597	0.55686	0.61145	0.45855	0.62622	0.78018	0.58852	0.24791	0.54318	0.11166	0.39994	0.44883	1.10304	0.79458	0.80663	0.94525	0.69233	1.04401	0.97049	0.81397
34.3	1.59528	0.42859	0.71432	0.47869	0.64585	1.10691	0.49707	0.79295	0.56444	0.64068	1.51057	0.9991	0.38325	1.23246	0.954	1.35941	0.48005	0.52212	0.59597	1.17524	1.13421	0.60503	0.15491	0.29318	0.63089	1.07343	0.41535	0.96855	0.57797	0.34823	0.55896	0.61892	0.46257	0.63174	0.77637	0.58342	0.2478	0.54669	0.1134	0.40055	0.45364	1.1106	0.79897	0.81263	0.94993	0.69725	1.05011	0.97431	0.81989
34.35	1.62104	0.43369	0.72473	0.48391	0.65482	1.11341	0.50101	0.79671	0.5759	0.64746	1.51807	1.00539	0.3859	1.2339	0.95913	1.35554	0.48737	0.531	0.59665	1.18145	1.13307	0.61181	0.15651	0.29775	0.63985	1.08097	0.41895	0.97349	0.57731	0.35059	0.56126	0.62663	0.46659	0.63763	0.77331	0.57887	0.24791	0.55049	0.11504	0.40145	0.4588	1.11873	0.80371	0.81897	0.95506	0.70253	1.05697	0.97894	0.82642
34.4	1.64785	0.43917	0.7356	0.48946	0.6643	1.12055	0.50539	0.80091	0.58742	0.65443	1.52634	1.0122	0.38883	1.23615	0.96445	1.35286	0.49513	0.54045	0.59758	1.18842	1.13245	0.61871	0.15811	0.30271	0.64927	1.08903	0.42278	0.97858	0.57698	0.35323	0.56393	0.63466	0.47076	0.64395	0.77096	0.57488	0.24844	0.55458	0.11682	0.4027	0.46431	1.12749	0.80895	0.8258	0.96073	0.70809	1.06432	0.98416	0.83331
34.45	1.6755	0.44484	0.74662	0.49534	0.67377	1.12818	0.5102	0.80605	0.59923	0.66179	1.53572	1.01948	0.39198	1.23901	0.97001	1.35154	0.50325	0.55024	0.59869	1.19601	1.13269	0.62618	0.15989	0.30793	0.65918	1.09759	0.42648	0.98371	0.577	0.35607	0.56674	0.64321	0.47524	0.65067	0.76923	0.57109	0.24885	0.55882	0.11871	0.40426	0.47009	1.13684	0.81481	0.8331	0.96711	0.714	1.07233	0.99008	0.84063
34.5	1.70408	0.45094	0.75809	0.50149	0.6837	1.13639	0.51535	0.81174	0.61145	0.66972	1.54631	1.02736	0.39546	1.24255	0.97615	1.35139	0.5119	0.5607	0.60025	1.20417	1.13354	0.63392	0.1617	0.31344	0.66959	1.1065	0.43055	0.98889	0.57724	0.35894	0.56989	0.65195	0.48	0.65794	0.76808	0.56795	0.24934	0.56324	0.12074	0.40605	0.47621	1.14693	0.82116	0.84093	0.97406	0.7204	1.08113	0.99673	0.84854
34.55	1.73347	0.45741	0.7698	0.50791	0.69369	1.14508	0.52091	0.81795	0.6238	0.67829	1.55769	1.03582	0.39913	1.2468	0.98268	1.35226	0.52099	0.57142	0.6022	1.21295	1.13526	0.64168	0.1637	0.31937	0.68045	1.11619	0.43511	0.99444	0.5776	0.36229	0.57335	0.66106	0.48516	0.66581	0.76733	0.56532	0.25004	0.56783	0.12282	0.40814	0.48266	1.15752	0.82798	0.84915	0.98151	0.72729	1.0906	1.00396	0.85705
34.6	1.76394	0.46425	0.78201	0.51477	0.70424	1.15456	0.52709	0.82504	0.63613	0.68717	1.57	1.04486	0.40312	1.25178	0.98981	1.35421	0.53061	0.5828	0.60445	1.22254	1.13777	0.65002	0.16586	0.32569	0.69176	1.12665	0.43998	1.00022	0.57834	0.36605	0.57714	0.67051	0.49063	0.67433	0.76744	0.56327	0.251	0.57271	0.12508	0.41031	0.48951	1.16885	0.83556	0.85804	0.9898	0.73469	1.10067	1.01173	0.86601
34.65	1.79539	0.47171	0.7946	0.52194	0.71511	1.16498	0.53365	0.83274	0.64877	0.69648	1.58325	1.05462	0.40747	1.25722	0.99756	1.35745	0.54053	0.59468	0.60703	1.2329	1.14073	0.65886	0.16823	0.33261	0.70349	1.13783	0.44518	1.00621	0.57965	0.37009	0.58152	0.68038	0.49638	0.68334	0.76801	0.56165	0.25238	0.57782	0.12751	0.41268	0.49682	1.18094	0.84379	0.86749	0.99886	0.74256	1.11145	1.02028	0.87555
34.7	1.82778	0.47973	0.80757	0.52946	0.7262	1.17632	0.54067	0.84115	0.66192	0.7065	1.59766	1.06508	0.41206	1.2634	1.00577	1.36158	0.55101	0.60723	0.60993	1.24408	1.14406	0.66845	0.17082	0.34014	0.71564	1.14973	0.45089	1.01282	0.58128	0.37452	0.58632	0.69056	0.50262	0.69316	0.76921	0.5607	0.25391	0.58341	0.13022	0.41547	0.50459	1.19385	0.85271	0.87747	1.00873	0.75098	1.12308	1.02952	0.88579
34.75	1.86094	0.48819	0.82106	0.53741	0.73741	1.18866	0.54829	0.85026	0.67552	0.71687	1.61288	1.07604	0.417	1.27056	1.01483	1.36662	0.56223	0.62022	0.61331	1.25624	1.14818	0.67854	0.17368	0.34815	0.7283	1.16256	0.45695	1.01967	0.58334	0.37932	0.59153	0.70105	0.50908	0.70365	0.77128	0.56014	0.25577	0.58926	0.13295	0.41861	0.5128	1.20753	0.8624	0.8879	1.01946	0.75999	1.13526	1.03939	0.89645
34.8	1.89516	0.49743	0.83497	0.54567	0.74906	1.20191	0.55657	0.86007	0.68936	0.7279	1.62903	1.08812	0.42254	1.27832	1.0247	1.37273	0.57401	0.63378	0.61701	1.26917	1.15322	0.68926	0.17657	0.35689	0.74152	1.17627	0.46353	1.02666	0.5857	0.38468	0.59739	0.71206	0.51606	0.71484	0.7739	0.55995	0.25804	0.59557	0.13595	0.42185	0.52155	1.22197	0.87285	0.89908	1.03099	0.76972	1.14835	1.05007	0.90801
34.85	1.93038	0.5071	0.84943	0.55462	0.76087	1.21641	0.56545	0.87071	0.70367	0.73963	1.64605	1.10099	0.42852	1.28684	1.03512	1.3797	0.58678	0.64813	0.62127	1.28313	1.15914	0.70073	0.17984	0.36618	0.75531	1.19127	0.4706	1.03386	0.5886	0.39051	0.60372	0.72346	0.52382	0.7271	0.77712	0.56046	0.26065	0.60246	0.13927	0.42546	0.53086	1.23729	0.88419	0.91085	1.04356	0.78006	1.16222	1.06145	0.92031
34.9	1.96665	0.51767	0.86429	0.56403	0.77288	1.23221	0.57533	0.88221	0.71847	0.75217	1.66392	1.11471	0.43519	1.29618	1.04632	1.38749	0.59996	0.66321	0.62618	1.29811	1.16589	0.713	0.18361	0.37601	0.76989	1.20731	0.47816	1.04167	0.59207	0.39687	0.6108	0.73512	0.53235	0.74043	0.78107	0.56154	0.26362	0.60951	0.14333	0.42929	0.54085	1.25347	0.89658	0.92326	1.05721	0.79127	1.17693	1.07355	0.93344
34.95	2.00481	0.52913	0.87956	0.57424	0.78563	1.24917	0.58607	0.89449	0.73381	0.76531	1.68236	1.12936	0.44203	1.30632	1.05866	1.39604	0.61397	0.6791	0.63146	1.31442	1.17352	0.7259	0.1875	0.38676	0.78496	1.22437	0.4865	1.04989	0.59615	0.4038	0.6187	0.747	0.54136	0.75467	0.78574	0.56305	0.26669	0.61661	0.14652	0.43337	0.55168	1.27036	0.90991	0.93649	1.07183	0.80334	1.19234	1.0864	0.94733
35	2.04373	0.54151	0.89541	0.58487	0.79857	1.26752	0.59769	0.90757	0.74955	0.77945	1.70201	1.14468	0.44941	1.31726	1.07208	1.4057	0.62873	0.696	0.63734	1.33174	1.1822	0.7394	0.19169	0.39832	0.80075	1.24292	0.49541	1.05853	0.60109	0.41138	0.62746	0.75946	0.55123	0.77004	0.79106	0.56531	0.27026	0.62424	0.1499	0.43781	0.56319	1.28831	0.92426	0.95027	1.08754	0.8164	1.20871	1.09997	0.96206
35.05	2.08355	0.55474	0.91209	0.59635	0.81203	1.2875	0.61041	0.92153	0.76584	0.79419	1.72286	1.16074	0.45712	1.32903	1.08641	1.41612	0.64416	0.71374	0.64377	1.35014	1.19181	0.75418	0.19632	0.41068	0.81733	1.26292	0.50497	1.06816	0.60673	0.41961	0.637	0.77231	0.56202	0.7861	0.79697	0.56813	0.27437	0.6325	0.15408	0.44268	0.57554	1.30748	0.93981	0.96476	1.10451	0.83033	1.22593	1.11423	0.97746
35.1	2.12465	0.56893	0.92937	0.60871	0.82589	1.30916	0.62419	0.93663	0.78267	0.81009	1.7445	1.17834	0.46541	1.34156	1.10193	1.42763	0.66052	0.73261	0.651	1.36976	1.20242	0.77023	0.20134	0.42396	0.83469	1.28449	0.51521	1.07843	0.61292	0.42854	0.64747	0.78576	0.57334	0.80374	0.80394	0.5717	0.27892	0.64143	0.15873	0.44769	0.58882	1.32767	0.95666	0.98028	1.12289	0.8454	1.24431	1.12954	0.99421
35.15	2.16656	0.58425	0.94758	0.62168	0.84008	1.33265	0.63895	0.95263	0.80004	0.82699	1.76687	1.19729	0.47442	1.35501	1.11901	1.4399	0.67798	0.75221	0.65919	1.39058	1.21419	0.78743	0.20668	0.43821	0.85269	1.30789	0.52611	1.08943	0.61978	0.43855	0.65892	0.79987	0.58561	0.8229	0.81144	0.57599	0.284	0.65094	0.16381	0.45298	0.60296	1.34903	0.97474	0.99666	1.14264	0.86165	1.26371	1.14574	1.01214
35.2	2.20956	0.60071	0.96642	0.63535	0.85489	1.35796	0.65506	0.96961	0.81819	0.84483	1.79028	1.21723	0.48415	1.36909	1.13732	1.45284	0.69625	0.77303	0.66806	1.41287	1.22708	0.8061	0.21219	0.45353	0.87149	1.33331	0.5379	1.10131	0.62736	0.44947	0.67149	0.81451	0.59886	0.84354	0.81992	0.58085	0.28992	0.66111	0.16921	0.4586	0.61803	1.37155	0.99421	1.01391	1.16378	0.87907	1.28411	1.16275	1.03103
35.25	2.25423	0.61831	0.98606	0.65017	0.87046	1.38542	0.67254	0.98794	0.83706	0.86381	1.81461	1.23879	0.49461	1.38442	1.15699	1.46674	0.71557	0.79485	0.67792	1.43688	1.24114	0.82611	0.21836	0.46993	0.89102	1.36035	0.55071	1.11412	0.63592	0.46136	0.68523	0.82972	0.61335	0.86592	0.82924	0.58649	0.29614	0.67201	0.17501	0.46455	0.63424	1.39536	1.0153	1.03239	1.18668	0.89778	1.30573	1.18086	1.0513
35.3	2.30032	0.63739	1.00658	0.66607	0.88654	1.41493	0.69141	1.00702	0.85671	0.88393	1.83984	1.26167	0.50598	1.40078	1.17824	1.48121	0.73645	0.8177	0.68856	1.4625	1.25667	0.84753	0.22513	0.48776	0.91139	1.38967	0.56427	1.12797	0.64563	0.47408	0.7003	0.84568	0.62918	0.88985	0.8393	0.59308	0.30301	0.68377	0.1808	0.47109	0.65173	1.42045	1.03778	1.05174	1.21097	0.91786	1.32848	1.19986	1.0728
35.35	2.34807	0.65803	1.02808	0.68281	0.90343	1.44669	0.71197	1.02725	0.87737	0.90541	1.86617	1.28571	0.5182	1.4181	1.20084	1.49635	0.75826	0.84197	0.70005	1.48985	1.27359	0.87068	0.23259	0.50673	0.93302	1.42141	0.57904	1.14263	0.65632	0.48784	0.71685	0.86211	0.64634	0.91573	0.85028	0.60032	0.31066	0.69623	0.18704	0.47764	0.67042	1.44698	1.06197	1.07213	1.23697	0.9394	1.35243	1.21981	1.09556
35.4	2.39768	0.68055	1.05031	0.70095	0.92098	1.48131	0.73435	1.04883	0.89899	0.92808	1.89349	1.31142	0.53134	1.43657	1.22486	1.51228	0.78122	0.86774	0.71247	1.51904	1.2917	0.89554	0.24082	0.5271	0.95585	1.45558	0.59483	1.15869	0.66832	0.50288	0.73494	0.87924	0.66512	0.94379	0.86226	0.6084	0.31913	0.70969	0.19402	0.48464	0.69075	1.47503	1.08816	1.09374	1.26507	0.96243	1.37766	1.24089	1.11975
35.45	2.44852	0.70469	1.07362	0.72019	0.93941	1.51858	0.75869	1.0717	0.92152	0.95204	1.92193	1.33893	0.54533	1.45606	1.25107	1.52909	0.80567	0.89529	0.7263	1.55013	1.31152	0.92231	0.24969	0.54877	0.97954	1.49228	0.61194	1.17599	0.68148	0.51924	0.75472	0.89728	0.68537	0.97378	0.87541	0.61744	0.32834	0.7242	0.20145	0.49196	0.71244	1.50471	1.11632	1.11668	1.29514	0.98726	1.4043	1.26318	1.14548
35.5	2.50122	0.73047	1.09839	0.74086	0.95864	1.55869	0.78482	1.09571	0.94544	0.97755	1.95139	1.36822	0.56057	1.47673	1.27921	1.54656	0.83129	0.92403	0.74135	1.58313	1.33274	0.95113	0.25926	0.57196	1.00445	1.5321	0.63008	1.19474	0.6958	0.5374	0.77627	0.91607	0.70713	1.00606	0.88974	0.62759	0.33845	0.73982	0.20954	0.49956	0.73566	1.53615	1.1464	1.14085	1.3272	1.01386	1.43238	1.28674	1.17288
35.55	2.55584	0.75802	1.12445	0.76298	0.97882	1.60171	0.81334	1.12126	0.97037	1.0046	1.98193	1.3996	0.57685	1.49838	1.30968	1.56485	0.85844	0.9546	0.75773	1.61819	1.35588	0.98236	0.26964	0.59714	1.03044	1.57506	0.64966	1.2149	0.71153	0.55667	0.79948	0.93568	0.73061	1.04062	0.90498	0.63872	0.34954	0.75672	0.21834	0.5075	0.7605	1.56936	1.17877	1.16656	1.36148	1.04254	1.46204	1.3116	1.2021
35.6	2.61203	0.78729	1.15185	0.78657	0.99987	1.64781	0.84398	1.14841	0.99637	1.0335	2.0135	1.4332	0.59431	1.52135	1.3425	1.58379	0.88725	0.98663	0.77567	1.65565	1.38087	1.01578	0.28078	0.62382	1.05741	1.62118	0.67052	1.23676	0.72889	0.57752	0.82454	0.95653	0.75615	1.07773	0.92141	0.6512	0.36149	0.77496	0.22776	0.51587	0.78693	1.60438	1.2134	1.19382	1.39811	1.07332	1.4934	1.33778	1.23335
35.65	2.67024	0.81852	1.18063	0.81204	1.02194	1.69732	0.87695	1.17705	1.02395	1.06427	2.04619	1.46888	0.6133	1.54563	1.37752	1.60333	0.91819	1.02025	0.79523	1.69565	1.40766	1.05169	0.29277	0.65251	1.08575	1.67088	0.69288	1.2603	0.74768	0.60008	0.85169	0.97831	0.78374	1.11754	0.93884	0.66474	0.37486	0.79475	0.23769	0.52474	0.81528	1.64138	1.25044	1.22262	1.43718	1.10624	1.52644	1.36538	1.26657
35.7	2.73096	0.85222	1.21098	0.83927	1.04539	1.7506	0.91257	1.20736	1.05303	1.0966	2.08009	1.50706	0.63361	1.57121	1.41504	1.62329	0.95103	1.0557	0.81645	1.73802	1.43639	1.09047	0.30576	0.68281	1.11557	1.72428	0.7168	1.28544	0.76848	0.62409	0.88095	1.00102	0.81343	1.16021	0.95726	0.67964	0.38893	0.8158	0.24808	0.53411	0.84574	1.68055	1.29017	1.25327	1.47898	1.1414	1.56125	1.39446	1.30183
35.75	2.79385	0.88902	1.24281	0.86815	1.07009	1.80774	0.95082	1.23917	1.0838	1.13075	2.11525	1.54746	0.65546	1.59833	1.45511	1.64396	0.98563	1.09344	0.83929	1.78331	1.46732	1.13203	0.32007	0.71494	1.14699	1.78166	0.74245	1.31259	0.79115	0.6497	0.91285	1.02485	0.84519	1.20576	0.97681	0.69596	0.40428	0.83831	0.25932	0.54366	0.87858	1.72193	1.33257	1.28557	1.52345	1.17889	1.59782	1.42507	1.3391
35.8	2.85925	0.92779	1.27624	0.89907	1.09593	1.86874	0.99187	1.27271	1.11654	1.16663	2.15201	1.59037	0.67883	1.62712	1.49773	1.66564	1.02184	1.13318	0.86414	1.83149	1.50034	1.17631	0.33538	0.74913	1.18008	1.84295	0.76991	1.34184	0.81582	0.67751	0.94808	1.04985	0.87952	1.25426	0.99788	0.71363	0.42104	0.86248	0.27163	0.55371	0.91343	1.76566	1.37777	1.31967	1.57072	1.21874	1.63633	1.45751	1.3785
35.85	2.92706	0.96911	1.31215	0.93212	1.12318	1.93395	1.03597	1.30821	1.15119	1.20427	2.19023	1.63605	0.70376	1.65745	1.54308	1.68808	1.05982	1.17566	0.89092	1.8824	1.53615	1.22383	0.35206	0.78547	1.21526	1.90873	0.79898	1.37317	0.84262	0.70734	0.98536	1.07583	0.9161	1.3058	1.02031	0.73303	0.4391	0.88841	0.28489	0.56437	0.95061	1.81211	1.42604	1.35581	1.62108	1.2611	1.67685	1.49177	1.42016
35.9	2.99766	1.01296	1.34997	0.9674	1.15196	2.00355	1.08312	1.34535	1.18744	1.24435	2.22981	1.68467	0.73053	1.68923	1.5916	1.7111	1.09949	1.21992	0.91993	1.9367	1.57442	1.27471	0.37	0.82402	1.25179	1.97933	0.82992	1.40668	0.87166	0.73913	1.02518	1.1033	0.95551	1.3607	1.04441	0.75432	0.45846	0.91608	0.29894	0.57557	0.99018	1.86111	1.47734	1.39399	1.67445	1.30635	1.71961	1.52773	1.46451
35.95	3.07079	1.0595	1.38978	1.00546	1.18209	2.07744	1.13345	1.38438	1.22562	1.28679	2.27101	1.73634	0.75938	1.72266	1.64342	1.73476	1.14132	1.26639	0.95152	1.99434	1.61511	1.32837	0.38909	0.8651	1.28999	2.055	0.86301	1.44247	0.9029	0.77324	1.06766	1.13234	0.99763	1.41951	1.06992	0.77709	0.47948	0.94577	0.31378	0.58723	1.03248	1.91274	1.53175	1.43427	1.73091	1.35455	1.76471	1.56557	1.51156
36	3.14671	1.10884	1.43159	1.04626	1.21399	2.15602	1.18763	1.42589	1.2658	1.33138	2.31382	1.7911	0.78977	1.75791	1.6985	1.75989	1.18559	1.31527	0.98581	2.05526	1.65869	1.38566	0.40975	0.90866	1.33008	2.13591	0.89792	1.48088	0.93635	0.80974	1.11289	1.16288	1.04239	1.48181	1.09718	0.80174	0.50204	0.97769	0.32979	0.59953	1.07755	1.96714	1.58984	1.47699	1.79095	1.40583	1.8121	1.60559	1.56124
36.05	3.22577	1.16135	1.47569	1.08896	1.24778	2.23936	1.24503	1.46973	1.30799	1.37854	2.35833	1.84906	0.82226	1.7947	1.75703	1.78572	1.2322	1.36634	1.02223	2.11969	1.70528	1.44682	0.43196	0.95473	1.37193	2.22207	0.93483	1.52239	0.97272	0.84892	1.16085	1.19549	1.09001	1.54771	1.12612	0.82849	0.52616	1.01161	0.34679	0.6125	1.12515	2.02446	1.65137	1.52219	1.85454	1.4602	1.86197	1.64759	1.6138
36.1	3.3076	1.21709	1.52187	1.13411	1.28381	2.32726	1.30592	1.5156	1.35242	1.42818	2.40504	1.91005	0.85675	1.83341	1.81946	1.81211	1.2812	1.41997	1.06118	2.1878	1.75465	1.5117	0.45579	1.00331	1.41593	2.31373	0.97384	1.56674	1.012	0.89025	1.21227	1.22958	1.14088	1.61727	1.15676	0.8573	0.55215	1.04792	0.36476	0.62625	1.1756	2.08472	1.71626	1.56982	1.92143	1.51785	1.91442	1.69152	1.66911
36.15	3.39228	1.27619	1.57069	1.18188	1.3222	2.42059	1.37054	1.5639	1.39943	1.4804	2.45358	1.97452	0.89346	1.87414	1.88564	1.83957	1.33269	1.47653	1.10269	2.26057	1.80706	1.58045	0.48132	1.05435	1.46239	2.41101	1.01515	1.61406	1.05406	0.93383	1.26684	1.26513	1.19486	1.69106	1.18907	0.88813	0.57994	1.08677	0.38418	0.64063	1.22903	2.14828	1.78501	1.6202	1.99224	1.57886	1.9695	1.73784	1.72746
36.2	3.48016	1.3388	1.6221	1.2324	1.36207	2.51927	1.43883	1.61439	1.4489	1.53496	2.50412	2.04295	0.93297	1.91681	1.95565	1.86802	1.38682	1.53596	1.14701	2.33787	1.86268	1.65323	0.50841	1.10812	1.51085	2.51425	1.05882	1.66429	1.09929	0.98017	1.32491	1.30243	1.25205	1.76885	1.22331	0.92145	0.60968	1.12821	0.40462	0.65577	1.2856	2.21516	1.85749	1.67313	2.06683	1.64314	2.02734	1.78662	1.78895
36.25	3.57196	1.4047	1.67625	1.28594	1.40383	2.62338	1.51111	1.66714	1.5011	1.59222	2.55702	2.11474	0.97486	1.96181	2.02979	1.89739	1.44347	1.59832	1.19417	2.41881	1.92179	1.7302	0.53776	1.16476	1.56163	2.62436	1.10482	1.71764	1.1475	1.02896	1.38656	1.3416	1.31267	1.85082	1.25963	0.95718	0.64135	1.17215	0.42641	0.67157	1.34532	2.28555	1.93387	1.72857	2.14526	1.71104	2.08799	1.83774	1.85348
36.3	3.66782	1.47437	1.73316	1.34311	1.44777	2.73326	1.58811	1.72236	1.55616	1.65231	2.61223	2.18985	1.01919	2.00894	2.10812	1.92799	1.5028	1.66382	1.24447	2.50415	1.98444	1.81134	0.56923	1.22429	1.61506	2.74229	1.15354	1.77426	1.19925	1.08052	1.45165	1.38256	1.3768	1.93688	1.29817	0.99509	0.6752	1.21895	0.44941	0.68813	1.40874	2.35955	2.01457	1.78666	2.22781	1.78284	2.15146	1.89133	1.92108
36.35	3.7668	1.54754	1.79275	1.40375	1.49388	2.84959	1.66987	1.78036	1.61409	1.71533	2.66973	2.26879	1.06615	2.05864	2.19025	1.95974	1.56502	1.7319	1.2982	2.59403	2.051	1.89682	0.60247	1.28682	1.67096	2.86452	1.20451	1.83415	1.25461	1.13503	1.52019	1.42594	1.44448	2.02741	1.33938	1.03593	0.71114	1.26863	0.47365	0.70566	1.47564	2.43735	2.09994	1.84767	2.31497	1.85848	2.21795	1.94754	1.99206
36.4	3.8691	1.62433	1.85532	1.4674	1.54224	2.97012	1.75578	1.84105	1.67496	1.78145	2.7296	2.35136	1.11583	2.11082	2.27637	1.99277	1.63011	1.80302	1.35514	2.68854	2.12115	1.98626	0.63791	1.35235	1.7292	2.99257	1.25772	1.8974	1.31364	1.19239	1.59235	1.47159	1.51563	2.1223	1.38244	1.07968	0.7492	1.32118	0.49926	0.72416	1.54586	2.51834	2.18898	1.91155	2.40558	1.93786	2.28747	2.00636	2.0664
36.45	3.97497	1.70484	1.92063	1.53444	1.59348	3.09584	1.8462	1.90566	1.73851	1.85038	2.7923	2.43791	1.16784	2.16539	2.36685	2.027	1.69844	1.87717	1.41549	2.7878	2.19538	2.07999	0.67527	1.42077	1.79011	3.12718	1.31352	1.96409	1.37617	1.25259	1.66808	1.51949	1.59026	2.22179	1.42748	1.12643	0.78941	1.37721	0.52619	0.74335	1.61964	2.60292	2.28256	1.97901	2.50075	2.02114	2.36019	2.0678	2.14414
36.5	4.08435	1.78961	1.9889	1.60501	1.64732	3.22706	1.93977	1.97259	1.80502	1.92251	2.8579	2.52872	1.22275	2.22246	2.46296	2.06256	1.76979	1.95387	1.47993	2.89214	2.27368	2.17804	0.71449	1.49237	1.85364	3.26848	1.37222	2.03454	1.44257	1.31559	1.74772	1.56973	1.66855	2.32552	1.47494	1.17601	0.83206	1.43637	0.55467	0.76366	1.69731	2.69128	2.3798	2.04954	2.59982	2.10841	2.43637	2.1321	2.22561
36.55	4.1976	1.87797	2.06066	1.6787	1.70407	3.3635	2.03726	2.0419	1.87467	1.99761	2.92603	2.62335	1.28058	2.28204	2.56363	2.0997	1.84427	2.03361	1.54815	3.00095	2.35617	2.28029	0.75603	1.56701	1.91966	3.41683	1.43381	2.10872	1.51268	1.38165	1.83137	1.62233	1.75083	2.43366	1.5247	1.22886	0.87725	1.49869	0.58449	0.78508	1.77833	2.78339	2.48088	2.1231	2.7027	2.1995	2.51566	2.19924	2.31048
36.6	4.31431	1.9702	2.13586	1.75596	1.76361	3.50655	2.13932	2.11412	1.94782	2.07528	2.99736	2.72135	1.34146	2.3442	2.66829	2.13848	1.92183	2.11674	1.61958	3.11513	2.44243	2.38793	0.79985	1.6444	1.98887	3.57149	1.49747	2.18709	1.58699	1.45075	1.91886	1.67733	1.83655	2.54623	1.57687	1.28494	0.92539	1.56445	0.61579	0.80758	1.86308	2.87992	2.58666	2.19969	2.81033	2.29429	2.59799	2.26921	2.39831
36.65	4.43466	2.06628	2.21384	1.83686	1.82585	3.65671	2.2455	2.18904	2.02505	2.15609	3.07176	2.82319	1.40557	2.40926	2.77716	2.17853	2.00261	2.20298	1.69481	3.23473	2.53287	2.50061	0.84611	1.7252	2.06032	3.73246	1.56351	2.26911	1.66621	1.52256	2.01	1.73483	1.92573	2.66301	1.63175	1.34457	0.97528	1.63355	0.64841	0.83124	1.95157	2.98077	2.69708	2.27936	2.92287	2.39291	2.68368	2.34225	2.48964
36.7	4.55857	2.1664	2.29515	1.92199	1.8909	3.81083	2.35588	2.2668	2.10543	2.23951	3.14948	2.92925	1.47308	2.47791	2.89066	2.22034	2.08639	2.29237	1.77387	3.35986	2.62804	2.61665	0.89473	1.80922	2.13455	3.90035	1.63208	2.3545	1.74869	1.59704	2.10487	1.79469	2.01883	2.78417	1.68918	1.40741	1.02733	1.70655	0.68282	0.85617	2.04419	3.08515	2.81117	2.36231	3.03881	2.49535	2.77274	2.41834	2.58438
36.75	4.68581	2.27025	2.37969	2.01116	1.95894	3.96999	2.47089	2.34764	2.18826	2.32575	3.231	3.03914	1.54369	2.54977	3.00833	2.26409	2.17381	2.38494	1.85692	3.49037	2.72928	2.73695	0.94562	1.89569	2.212	4.07451	1.70322	2.44384	1.83501	1.67483	2.20361	1.85649	2.11567	2.90931	1.74915	1.4738	1.08194	1.78287	0.71858	0.88241	2.1407	3.19356	2.9295	2.44857	3.15881	2.60165	2.86529	2.49716	2.68244
36.8	4.81663	2.37872	2.46744	2.10414	2.02951	4.13451	2.58998	2.43181	2.27396	2.41546	3.31623	3.15307	1.6174	2.62373	3.1304	2.30969	2.2644	2.48093	1.94376	3.62589	2.83578	2.86144	0.9988	1.98496	2.29241	4.25474	1.77697	2.537	1.92539	1.75558	2.30581	1.9209	2.21626	3.03884	1.81165	1.54408	1.13868	1.86246	0.75609	0.90966	2.24143	3.30606	3.0521	2.53813	3.28316	2.71194	2.96158	2.5789	2.78426
36.85	4.95121	2.49078	2.55833	2.20083	2.10323	4.30394	2.71319	2.51927	2.36271	2.50914	3.40479	3.27048	1.6943	2.70085	3.25635	2.35726	2.35785	2.57953	2.03456	3.7671	2.94547	2.98965	1.05459	2.07707	2.37531	4.44096	1.85313	2.63387	2.0199	1.83934	2.41151	1.98825	2.32185	3.17334	1.87715	1.61818	1.19772	1.94592	0.79508	0.93832	2.3458	3.42235	3.1788	2.63099	3.4116	2.82622	3.06147	2.66348	2.88981
36.9	5.08859	2.60614	2.65207	2.30151	2.18047	4.47831	2.84045	2.6098	2.4543	2.60433	3.49703	3.39155	1.77426	2.78097	3.38657	2.40682	2.45407	2.68041	2.12949	3.91381	3.05873	3.12151	1.11246	2.17202	2.46067	4.63278	1.93171	2.735	2.11843	1.92619	2.52098	2.05815	2.43045	3.31321	1.94577	1.69583	1.25901	2.03247	0.83564	0.96841	2.45382	3.54247	3.30952	2.72727	3.54405	2.94378	3.1643	2.75089	2.99794
36.95	5.22948	2.72479	2.74891	2.40596	2.26144	4.65708	2.97116	2.70358	2.54885	2.70175	3.59345	3.51644	1.85739	2.86403	3.52085	2.4586	2.55354	2.78446	2.22864	4.06606	3.17599	3.25728	1.17301	2.27044	2.54921	4.83068	2.01254	2.84173	2.22133	2.01553	2.6334	2.13081	2.54107	3.45553	2.01687	1.77764	1.32301	2.123	0.87784	0.99998	2.56537	3.66648	3.44394	2.82715	3.68033	3.06458	3.27054	2.84129	3.10909
37	5.37369	2.84715	2.84906	2.5137	2.34448	4.84057	3.10568	2.80051	2.64651	2.80212	3.69475	3.64459	1.94375	2.95064	3.65894	2.51243	2.65617	2.89165	2.33161	4.22381	3.29735	3.3972	1.23598	2.37211	2.64005	5.03461	2.09571	2.95181	2.32829	2.10745	2.74858	2.20655	2.65479	3.60055	2.09073	1.86349	1.38937	2.2179	0.9215	1.03305	2.68042	3.79479	3.58225	2.92986	3.82054	3.18891	3.38048	2.93451	3.22335
37.05	5.52053	2.97225	2.9519	2.62495	2.4301	5.02821	3.24362	2.90068	2.74722	2.90465	3.7996	3.77608	2.03335	3.04024	3.80128	2.56849	2.76213	3.00065	2.43842	4.38724	3.42271	3.54208	1.30108	2.47634	2.73322	5.2444	2.18095	3.06492	2.43904	2.20221	2.86723	2.28423	2.77152	3.74924	2.16794	1.95303	1.4583	2.31696	0.9667	1.06778	2.7986	3.92657	3.72417	3.03562	3.96444	3.31651	3.49344	3.03059	3.34036
37.1	5.66958	3.10098	3.05748	2.74029	2.5186	5.22015	3.38499	3.00369	2.85062	3.00916	3.90718	3.91304	2.12713	3.13318	3.94702	2.62697	2.87124	3.11181	2.54919	4.55606	3.55234	3.69104	1.36837	2.58276	2.82875	5.45873	2.26827	3.18054	2.55379	2.29933	2.98866	2.36385	2.89106	3.90228	2.24798	2.0463	1.52934	2.41788	1.01326	1.10395	2.92063	4.0616	3.86961	3.14511	4.11192	3.44705	3.60979	3.13021	3.4611
37.15	5.82155	3.23295	3.16545	2.85918	2.60965	5.41552	3.52966	3.10952	2.95644	3.11599	4.01891	4.0527	2.22423	3.22899	4.09634	2.6876	2.98316	3.22542	2.66353	4.72982	3.68625	3.84087	1.43791	2.69126	2.92639	5.67795	2.35736	3.29931	2.67246	2.39856	3.11329	2.44594	3.01479	4.05949	2.33084	2.14342	1.6022	2.52185	1.06132	1.14172	3.04606	4.19996	4.01823	3.25729	4.26252	3.58066	3.7292	3.23224	3.58434
37.2	5.9759	3.3674	3.27631	2.9814	2.70326	5.61418	3.67737	3.21835	3.06544	3.2248	4.13442	4.19329	2.32307	3.3284	4.24929	2.75044	3.09765	3.34121	2.78113	4.90976	3.8242	3.99263	1.50955	2.80162	3.02666	5.9012	2.44919	3.4212	2.79506	2.49986	3.24101	2.53064	3.14206	4.21736	2.41669	2.24414	1.67704	2.62893	1.11049	1.18125	3.1744	4.34163	4.16996	3.37163	4.41626	3.71715	3.85083	3.33639	3.70904
37.25	6.13465	3.50484	3.39008	3.10824	2.79975	5.81548	3.82772	3.32996	3.17707	3.3352	4.25417	4.33618	2.42379	3.43158	4.40528	2.81575	3.21462	3.45958	2.90201	5.09469	3.96557	4.14661	1.58348	2.91322	3.12977	6.12771	2.54226	3.54643	2.92263	2.6032	3.37031	2.61735	3.27051	4.37673	2.50543	2.34864	1.75371	2.73833	1.16108	1.22244	3.30654	4.48657	4.32438	3.48863	4.57272	3.85606	3.97518	3.443	3.83569
37.3	6.29503	3.64525	3.50591	3.23707	2.89864	6.01891	3.98035	3.44431	3.29017	3.44706	4.37849	4.48075	2.52699	3.53932	4.56412	2.88345	3.33376	3.58015	3.02622	5.28285	4.11053	4.30255	1.66027	3.02639	3.23456	6.35764	2.63637	3.67436	3.05342	2.70828	3.50096	2.70567	3.40089	4.53845	2.59719	2.45708	1.83214	2.85049	1.21313	1.26519	3.44116	4.63443	4.48119	3.6079	4.73161	3.99717	4.1021	3.55145	3.9639
37.35	6.45465	3.78779	3.62328	3.36865	2.99957	6.22484	4.135	3.56149	3.40505	3.56029	4.50699	4.62699	2.6324	3.64844	4.72504	2.95403	3.45472	3.70192	3.15415	5.47486	4.25877	4.46049	1.73792	3.14088	3.34118	6.59061	2.73193	3.80448	3.18595	2.81559	3.6339	2.79606	3.53347	4.70177	2.69199	2.569	1.91252	2.96567	1.26641	1.30961	3.57822	4.78503	4.64044	3.72935	4.89316	4.14011	4.23142	3.66202	4.09364
37.4	6.61527	3.93223	3.7427	3.5036	3.10265	6.432	4.29123	3.68156	3.52243	3.67466	4.63931	4.77644	2.73981	3.76018	4.88857	3.02751	3.57765	3.8249	3.28621	5.67063	4.40962	4.61998	1.81664	3.25632	3.44977	6.82633	2.82837	3.93736	3.32162	2.92492	3.76814	2.88831	3.66755	4.86666	2.78964	2.68461	1.99439	3.08375	1.3217	1.35591	3.71791	4.938	4.80159	3.85355	5.05678	4.28482	4.36347	3.77546	4.22555
37.45	6.77637	4.07791	3.86458	3.64097	3.20779	6.64051	4.44836	3.80399	3.64117	3.78978	4.77586	4.92772	2.84951	3.87516	5.05493	3.10332	3.70245	3.94921	3.4217	5.87046	4.56335	4.7807	1.89673	3.37285	3.55982	7.06593	2.92569	4.07248	3.45968	3.03545	3.90258	2.98284	3.80345	5.0326	2.89005	2.80405	2.07771	3.20427	1.37746	1.40374	3.85944	5.09365	4.96428	3.97983	5.22225	4.43102	4.49778	3.89073	4.35875
37.5	6.93772	4.22493	3.98832	3.78038	3.31514	6.84998	4.60632	3.92796	3.76097	3.90563	4.91649	5.07834	2.96126	3.99296	5.22476	3.18138	3.82881	4.07415	3.55838	6.07374	4.72038	4.94215	1.97817	3.49042	3.67125	7.30752	3.02376	4.20947	3.60035	3.14674	4.03821	3.07929	3.94031	5.19913	2.99311	2.92651	2.16263	3.32709	1.4337	1.45322	4.00265	5.25159	5.12808	4.10714	5.38897	4.5789	4.63348	4.00689	4.49198
37.55	7.09983	4.37297	4.11166	3.92203	3.42405	7.05868	4.7654	4.05434	3.88199	4.02199	5.06046	5.22942	3.07454	4.11316	5.39341	3.26233	3.95677	4.19924	3.69718	6.281	4.87962	5.10398	2.06048	3.6086	3.78334	7.54759	3.1225	4.34782	3.74335	3.25887	4.17418	3.17702	4.0778	5.36607	3.09839	3.05159	2.24854	3.45179	1.49066	1.50474	4.1475	5.41026	5.2928	4.23593	5.55651	4.72693	4.77062	4.12458	4.6257
37.6	7.26192	4.52189	4.23541	4.06545	3.53414	7.26695	4.92451	4.18265	4.00408	4.13878	5.2079	5.38064	3.1894	4.23665	5.56174	3.34555	4.08624	4.3241	3.83786	6.49132	5.04056	5.26571	2.14395	3.72694	3.89612	7.78674	3.22146	4.48686	3.88831	3.37154	4.31026	3.27604	4.21637	5.53341	3.20586	3.17959	2.33533	3.57819	1.54833	1.55821	4.29367	5.57008	5.45803	4.36581	5.7248	4.87501	4.9091	4.24342	4.75971
37.65	7.42392	4.67092	4.35957	4.2101	3.64582	7.47395	5.08309	4.31119	4.12678	4.25498	5.35937	5.53146	3.30549	4.36251	5.72942	3.43064	4.21701	4.44894	3.97979	6.70338	5.20358	5.42717	2.22893	3.84488	4.00998	8.02607	3.32043	4.62668	4.03477	3.48418	4.44639	3.3762	4.35557	5.69992	3.31572	3.31019	2.42285	3.70597	1.60654	1.613	4.44051	5.73096	5.62274	4.49615	5.89257	5.02249	5.0486	4.36296	4.89322
37.7	7.58522	4.82195	4.48381	4.35581	3.7586	7.67975	5.24193	4.44076	4.24953	4.37086	5.51642	5.68189	3.42254	4.49062	5.89705	3.51813	4.34826	4.57482	4.12291	6.91766	5.36826	5.58724	2.31427	3.96217	4.12475	8.26458	3.41954	4.76757	4.1828	3.59656	4.58246	3.47711	4.49511	5.86559	3.4279	3.44306	2.51103	3.83473	1.6653	1.66905	4.58888	5.89332	5.78748	4.62708	6.06025	5.16994	5.18972	4.48318	5.02637
37.75	7.74466	4.9728	4.6082	4.50243	3.87198	7.88427	5.39945	4.57107	4.3726	4.48602	5.67537	5.83099	3.53995	4.62106	6.06401	3.60865	4.4799	4.70007	4.26729	7.13358	5.5337	5.74566	2.39989	4.07896	4.23858	8.50098	3.51803	4.90886	4.33184	3.70941	4.71786	3.5783	4.6345	6.02967	3.54212	3.57799	2.59976	3.96445	1.72523	1.72646	4.73761	6.05594	5.95159	4.75801	6.22767	5.31649	5.33079	4.60408	5.1585
37.8	7.9019	5.12117	4.73244	4.64957	3.98552	8.08599	5.55562	4.70213	4.4954	4.59982	5.83612	5.979	3.65748	4.75356	6.23005	3.70239	4.61118	4.82336	4.41258	7.35051	5.69937	5.90251	2.48533	4.19469	4.35214	8.73444	3.61601	5.05015	4.48088	3.82353	4.85222	3.67976	4.77294	6.19194	3.65916	3.71481	2.68827	4.09531	1.78543	1.78578	4.88537	6.21818	6.11458	4.88888	6.39406	5.46183	5.47164	4.72559	5.28941
37.85	8.05683	5.26827	4.85616	4.79727	4.0991	8.28445	5.71055	4.83431	4.61703	4.71233	5.99953	6.12556	3.77586	4.88744	6.39478	3.79714	4.74238	4.94558	4.55861	7.56693	5.86609	6.0576	2.57075	4.31017	4.46545	8.96528	3.71283	5.19113	4.63016	3.93635	4.98469	3.78126	4.91032	6.35235	3.77726	3.85364	2.77617	4.22622	1.84524	1.84709	5.03277	6.38004	6.27643	5.01965	6.55938	5.60588	5.61247	4.84657	5.41894
37.9	8.20853	5.41356	4.97896	4.94488	4.21259	8.4795	5.86275	4.96705	4.73746	4.82411	6.1652	6.27046	3.89416	5.02215	6.55804	3.89352	4.87347	5.06596	4.70485	7.78355	6.0328	6.21008	2.65568	4.42434	4.57766	9.1923	3.80888	5.3315	4.77877	4.04748	5.11464	3.88407	5.04661	6.51055	3.89544	3.99378	2.86397	4.35863	1.90512	1.90906	5.17922	6.54122	6.43643	5.15003	6.72327	5.7483	5.75325	4.96714	5.54728
37.95	8.35759	5.55676	5.10037	5.09237	4.32565	8.6703	6.01187	5.09882	4.85667	4.93351	6.33276	6.41284	4.01187	5.15804	6.71869	3.99176	5.00543	5.18451	4.85086	8.00046	6.19763	6.35981	2.73992	4.53663	4.68868	9.41527	3.90418	5.47033	4.92705	4.15729	5.24238	3.98637	5.18162	6.66585	4.0144	4.13463	2.95205	4.49061	1.96483	1.97214	5.32456	6.70114	6.59366	5.2791	6.88456	5.88802	5.89303	5.08709	5.67317
38	8.50344	5.69821	5.22019	5.23915	4.43797	8.85662	6.1581	5.23	4.97441	5.03974	6.5023	6.55216	4.12893	5.29503	6.87639	4.09173	5.13678	5.30075	4.99635	8.21616	6.36089	6.50704	2.82365	4.64531	4.79837	9.63303	3.9978	5.60723	5.07499	4.26575	5.36727	4.08725	5.31511	6.81767	4.13386	4.2763	3.03924	4.62102	2.02384	2.03619	5.46868	6.8597	6.74824	5.40671	7.04331	6.02474	6.0314	5.2061	5.79595
38.05	8.64572	5.83959	5.33772	5.38443	4.54935	9.03685	6.30089	5.36046	5.09063	5.14297	6.67279	6.68776	4.24485	5.43333	7.03049	4.19275	5.26634	5.41428	5.14025	8.43054	6.52294	6.65083	2.90651	4.75106	4.90642	9.84492	4.08943	5.74259	5.22166	4.37232	5.48982	4.18736	5.44586	6.96476	4.25361	4.41787	3.12487	4.74985	2.08218	2.10098	5.61201	7.01578	6.8994	5.53252	7.19865	6.15811	6.16784	5.32371	5.91536
38.1	8.78398	5.97648	5.45288	5.52826	4.65917	9.21076	6.43979	5.48956	5.2053	5.24352	6.84434	6.81942	4.35921	5.57254	7.18014	4.29501	5.39223	5.52509	5.28317	8.64287	6.68263	6.78964	2.9884	4.8542	5.01266	10.0504	4.17923	5.87578	5.36636	4.47698	5.61283	4.28628	5.57425	7.10755	4.37395	4.55939	3.20892	4.87682	2.14022	2.16674	5.75237	7.16932	7.0467	5.65605	7.35016	6.28781	6.30242	5.43991	6.03147
38.15	8.9177	6.10922	5.56668	5.67	4.76751	9.37825	6.5745	5.6171	5.31785	5.34089	7.01739	6.94756	4.47197	5.71139	7.32551	4.3984	5.51587	5.6343	5.42409	8.85326	6.84075	6.92396	3.06912	4.95414	5.11788	10.2496	4.26667	6.00568	5.50847	4.57939	5.72985	4.38349	5.69985	7.24543	4.4947	4.70046	3.29141	5.00205	2.19777	2.2332	5.88961	7.32077	7.18995	5.77739	7.49767	6.41363	6.43528	5.5546	6.14422
38.2	9.04595	6.23856	5.67797	5.80916	4.87332	9.539	6.70488	5.74241	5.42664	5.4352	7.19028	7.07137	4.58321	5.84962	7.46694	4.50262	5.63702	5.73995	5.56322	9.0608	6.99676	7.05371	3.14803	5.05079	5.2201	10.4422	4.35154	6.13208	5.64813	4.6794	5.84092	4.47907	5.82225	7.37827	4.61534	4.84282	3.37203	5.1255	2.25465	2.30019	6.02386	7.46908	7.32876	5.8957	7.6407	6.53567	6.56561	5.66687	6.25328
38.25	9.16883	6.36421	5.78494	5.94616	4.97663	9.69255	6.82996	5.86517	5.53202	5.52559	7.36233	7.19058	4.69176	5.98736	7.60377	4.6078	5.75531	5.84036	5.7007	9.2644	7.14848	7.17749	3.22503	5.14423	5.31817	10.6273	4.43351	6.25515	5.78447	4.77684	5.94773	4.57282	5.94156	7.5064	4.73566	4.98198	3.45066	5.24604	2.31046	2.36736	6.15518	7.61327	7.46256	6.01079	7.77886	6.6531	6.69283	5.7768	6.35808
38.3	9.28557	6.48553	5.88853	6.0822	5.07761	9.83834	6.95001	5.98625	5.63375	5.61186	7.53351	7.30434	4.79715	6.12375	7.73564	4.71455	5.87044	5.93659	5.83714	9.46326	7.29612	7.29514	3.29987	5.23419	5.41305	10.8046	4.51264	6.37455	5.91716	4.87195	6.04967	4.66425	6.0576	7.62897	4.85456	5.11837	3.52712	5.36356	2.36507	2.43508	6.28386	7.75346	7.59153	6.12273	7.91229	6.76583	6.81657	5.88421	6.4581
38.35	9.39647	6.60222	5.98834	6.21314	5.17591	9.97585	7.06429	6.10506	5.73159	5.69406	7.70303	7.41256	4.89949	6.25852	7.8617	4.82065	5.98211	6.02808	5.96855	9.65662	7.43974	7.40761	3.37201	5.32024	5.50447	10.9732	4.58846	6.49067	6.0465	4.96382	6.1465	4.75353	6.16914	7.74442	4.97211	5.25431	3.6013	5.47748	2.41859	2.50294	6.40768	7.88907	7.71506	6.23117	8.04045	6.87335	6.93655	5.98826	6.55331
38.4	9.50099	6.71434	6.08414	6.33908	5.27095	10.1044	7.17275	6.21939	5.82522	5.7717	7.87251	7.51465	4.99875	6.3916	7.9817	4.92558	6.09023	6.11499	6.09559	9.84466	7.57856	7.51381	3.44196	5.40179	5.59221	11.1323	4.66086	6.60263	6.17197	5.05147	6.23839	4.84112	6.27634	7.85341	5.08831	5.38776	3.67264	5.5882	2.4703	2.57059	6.52671	8.02036	7.83219	6.33499	8.16191	6.97538	7.05295	6.08848	6.64317
38.45	9.59806	6.8216	6.17546	6.46097	5.36357	10.2241	7.27541	6.33	5.91466	5.84441	8.04059	7.61093	5.09423	6.52293	8.09522	5.02971	6.19436	6.19742	6.21867	10.0277	7.71143	7.61378	3.50905	5.47887	5.67608	11.2815	4.72968	6.70883	6.29287	5.13504	6.32512	4.92466	6.3789	7.95583	5.20248	5.51681	3.74142	5.6954	2.52028	2.63806	6.64128	8.14673	7.94318	6.43483	8.27707	7.07168	7.16531	6.1851	6.72767
38.5	9.68805	6.92379	6.2625	6.57832	5.45115	10.3345	7.37118	6.4366	5.99965	5.9121	8.20561	7.7012	5.18637	6.65175	8.20171	5.1333	6.29432	6.27501	6.33742	10.2061	7.83896	7.70744	3.57292	5.55101	5.75588	11.4208	4.79479	6.80968	6.40875	5.21483	6.4061	5.00455	6.47682	8.05122	5.31424	5.64259	3.80701	5.79815	2.56868	2.70498	6.75105	8.26753	8.04742	6.52965	8.38554	7.16166	7.27297	6.27805	6.80665
38.55	9.77152	7.02029	6.34469	6.6912	5.53398	10.4353	7.46029	6.53853	6.08014	5.97444	8.36767	7.78459	5.27492	6.77788	8.30101	5.23595	6.38934	6.34733	6.45117	10.3753	7.96052	7.79392	3.63406	5.61826	5.83128	11.5503	4.85609	6.90505	6.51975	5.29052	6.4814	5.08082	6.56959	8.13969	5.42393	5.76496	3.8695	5.89609	2.61542	2.77155	6.85574	8.38257	8.14472	6.61903	8.48694	7.24524	7.37556	6.36689	6.87951
38.6	9.84753	7.11102	6.42194	6.79928	5.61231	10.5267	7.54269	6.63586	6.15583	6.03156	8.52651	7.86062	5.35881	6.90095	8.39345	5.33758	6.4795	6.41445	6.55974	10.5365	8.07587	7.87317	3.69228	5.68044	5.90209	11.6707	4.91315	6.99447	6.62529	5.36207	6.55053	5.15365	6.65697	8.22065	5.53166	5.8831	3.92873	5.98979	2.66009	2.83715	6.95515	8.4917	8.23507	6.70293	8.58126	7.32256	7.47289	6.45134	6.94609
38.65	9.91518	7.19564	6.49392	6.90266	5.68582	10.6089	7.61832	6.72835	6.22618	6.08317	8.68109	7.92963	5.43778	7.02064	8.47806	5.43752	6.56451	6.47583	6.66295	10.6903	8.18465	7.94524	3.7465	5.73812	5.96787	11.7784	4.96596	7.0775	6.72562	5.42917	6.61338	5.22248	6.73852	8.29391	5.63705	5.99708	3.98467	6.07836	2.70265	2.902	7.04915	8.59463	8.31852	6.78126	8.66862	7.39318	7.56463	6.53111	7.0064
38.7	9.97482	7.27388	6.56022	7.00015	5.75436	10.6802	7.68636	6.8159	6.29117	6.12944	8.83086	7.99123	5.51191	7.13697	8.55437	5.53555	6.64434	6.53142	6.76073	10.8353	8.28641	8.00973	3.79715	5.79038	6.02848	11.8744	5.01415	7.15412	6.81964	5.49154	6.66964	5.28742	6.81436	8.35967	5.73784	6.10648	4.03682	6.16178	2.74272	2.9656	7.13701	8.69042	8.39415	6.85383	8.74804	7.45672	7.65051	6.60598	7.06033
38.75	10.0259	7.34563	6.62118	7.09187	5.81822	10.7407	7.74768	6.89857	6.3502	6.16997	8.97568	8.04549	5.58094	7.24924	8.62303	5.6314	6.71889	6.58103	6.85281	10.9715	8.38112	8.06656	3.84385	5.83719	6.08392	11.959	5.0578	7.22428	6.9074	5.54912	6.71934	5.3484	6.88437	8.41759	5.83461	6.21075	4.08517	6.23972	2.7805	3.02763	7.21875	8.77917	8.4623	6.92076	8.81961	7.51356	7.73038	6.67569	7.10773
38.8	10.0686	7.41097	6.67651	7.17734	5.87707	10.7906	7.80052	6.97613	6.40356	6.20464	9.1149	8.09224	5.64439	7.35654	8.68408	5.72467	6.78789	6.62451	6.93893	11.0986	8.46843	8.11543	3.8864	5.87867	6.1336	12.0321	5.09706	7.28796	6.98831	5.60185	6.76253	5.40488	6.94809	8.46718	5.92719	6.30946	4.1296	6.31208	2.81602	3.088	7.29415	8.86067	8.52241	6.98181	8.88336	7.56308	7.80392	6.74015	7.14844
38.85	10.1028	7.46945	6.72636	7.25649	5.93056	10.83	7.84509	7.04655	6.4511	6.23354	9.24762	8.13126	5.70229	7.45906	8.73636	5.81514	6.85091	6.6618	7.01876	11.2163	8.54755	8.15653	3.92488	5.91448	6.17758	12.0933	5.1319	7.34474	7.06258	5.64968	6.7991	5.4568	7.00572	8.50865	6.01498	6.40249	4.17006	6.37844	2.84903	3.14652	7.36297	8.93467	8.57389	7.03612	8.93829	7.60499	7.8708	6.79916	7.1824
38.9	10.1282	7.52075	6.77024	7.32909	5.97864	10.8587	7.88207	7.11091	6.49273	6.25632	9.37459	8.16262	5.75452	7.55643	8.78018	5.90257	6.90818	6.69288	7.0917	11.3243	8.61871	8.1901	3.9591	5.94457	6.21592	12.1426	5.16202	7.39462	7.13004	5.69243	6.82919	5.50413	7.05698	8.54204	6.09805	6.48982	4.20693	6.43875	2.8794	3.20328	7.42492	9.00117	8.61722	7.08405	8.9848	7.63952	7.93117	6.85264	7.20947
38.95	10.1452	7.5655	6.80803	7.39511	6.02102	10.8771	7.91129	7.16877	6.52869	6.27297	9.49492	8.18628	5.80132	7.64822	8.81542	5.98628	6.95914	6.71778	7.15768	11.4222	8.68173	8.21581	3.98918	5.96896	6.24857	12.1801	5.18695	7.43759	7.19105	5.73017	6.85247	5.54634	7.10171	8.56706	6.17656	6.57137	4.23941	6.49295	2.90702	3.25812	7.4803	9.06002	8.65239	7.12535	9.02295	7.66656	7.98472	6.90041	7.22962
39	10.1537	7.60274	6.8396	7.45466	6.05773	10.8849	7.93261	7.2202	6.55858	6.28336	9.60846	8.20202	5.84241	7.73486	8.84192	6.06614	7.00376	6.7364	7.2169	11.5095	8.73624	8.23323	4.01508	5.98762	6.27527	12.206	5.20692	7.47319	7.24411	5.76253	6.86897	5.58359	7.13989	8.58407	6.2498	6.64667	4.26737	6.54088	2.93186	3.31095	7.5287	9.11097	8.67922	7.15998	9.05252	7.68596	8.03128	6.94224	7.24269
39.05	10.1534	7.63298	6.86492	7.50768	6.08856	10.882	7.94645	7.26521	6.58203	6.28785	9.71515	8.20969	5.87777	7.81574	8.85959	6.14195	7.04189	6.74861	7.26907	11.5865	8.7828	8.24293	4.03639	6.00046	6.2963	12.2199	5.22203	7.50136	7.28974	5.7897	6.87857	5.61582	7.17157	8.59283	6.31771	6.71516	4.2907	6.58216	2.9539	3.36101	7.57033	9.15403	8.6979	7.18782	9.07362	7.69796	8.07089	6.97789	7.24877
39.1	10.1445	7.65614	6.88386	7.55384	6.11298	10.8687	7.953	7.30392	6.59905	6.28623	9.81399	8.2098	5.9072	7.8894	8.86877	6.2136	7.07356	6.75451	7.31417	11.6529	8.8212	8.24463	4.05343	6.00759	6.31127	12.2219	5.23217	7.52224	7.32792	5.81155	6.88128	5.64273	7.19661	8.59356	6.37979	6.77695	4.30942	6.61673	2.9729	3.40838	7.60499	9.18886	8.70855	7.2089	9.08633	7.70266	8.10334	7.00748	7.24801
39.15	10.127	7.67198	6.89641	7.59287	6.13137	10.845	7.95167	7.33602	6.60991	6.27848	9.90427	8.20224	5.93032	7.95657	8.86982	6.28106	7.09877	6.75403	7.35205	11.7083	8.84997	8.23831	4.06598	6.0089	6.3202	12.2125	5.23751	7.53562	7.35836	5.82804	6.87721	5.66465	7.21519	8.58621	6.43657	6.83201	4.32355	6.64454	2.98923	3.45279	7.63242	9.21521	8.71088	7.22321	9.09049	7.69999	8.12833	7.03107	7.24036
39.2	10.1011	7.68068	6.90267	7.62494	6.14393	10.8111	7.94293	7.36154	6.61419	6.26495	9.98593	8.18658	5.94733	8.01694	8.86234	6.34397	7.11699	6.74719	7.38264	11.7526	8.86991	8.22419	4.07407	6.00457	6.32306	12.1916	5.23821	7.54177	7.38124	5.83937	6.86638	5.68132	7.22705	8.5703	6.4872	6.87977	4.3332	6.66573	3.00258	3.4944	7.65281	9.23325	8.7052	7.23068	9.08634	7.69007	8.14582	7.04824	7.22576
39.25	10.0669	7.68231	6.90284	7.6497	6.15051	10.7678	7.92679	7.38035	6.61214	6.24576	10.059	8.16358	5.95814	8.07037	8.84649	6.40175	7.12868	6.7342	7.40582	11.7861	8.88088	8.2029	4.07789	5.99446	6.31986	12.1596	5.23403	7.54056	7.39704	5.84531	6.84885	5.69291	7.23223	8.54678	6.53152	6.92021	4.33857	6.68025	3.0128	3.53291	7.666	9.24322	8.69164	7.23148	9.07406	7.67301	8.15612	7.05915	7.20467
39.3	10.0241	7.67677	6.89669	7.6671	6.1511	10.7147	7.90327	7.3922	6.60433	6.22076	10.1236	8.13327	5.96282	8.11671	8.82241	6.45421	7.13379	6.71501	7.42165	11.8087	8.88251	8.17422	4.0773	5.97868	6.31064	12.1165	5.22496	7.53189	7.40562	5.84595	6.82487	5.69911	7.23093	8.51564	6.56988	6.95349	4.33951	6.68804	3.0203	3.56815	7.67193	9.24498	8.67004	7.22552	9.05343	7.64881	8.15921	7.06393	7.17701
39.35	9.97336	7.66399	6.8843	7.67742	6.1456	10.6521	7.87247	7.39722	6.5903	6.18968	10.1798	8.09563	5.96135	8.15612	8.79011	6.50133	7.13221	6.68964	7.43021	11.8202	8.8755	8.13802	4.0724	5.95749	6.29544	12.0624	5.21118	7.51596	7.40652	5.84136	6.79481	5.69997	7.22337	8.47674	6.60209	6.97945	4.33613	6.68895	3.02473	3.60011	7.6707	9.23872	8.64058	7.21281	9.02464	7.61742	8.15503	7.06242	7.14265
39.4	9.91487	7.64448	6.86598	7.6805	6.13404	10.5802	7.83455	7.39529	6.57024	6.15322	10.2258	8.05	5.95388	8.18812	8.75018	6.54288	7.12394	6.6586	7.43153	11.8207	8.86009	8.09436	4.06327	5.93077	6.27489	11.9978	5.19259	7.49336	7.40011	5.83153	6.75856	5.69538	7.20894	8.43009	6.62786	6.99792	4.32854	6.68319	3.02611	3.62875	7.66249	9.22401	8.60335	7.19311	8.98776	7.57931	8.14302	7.05437	7.10161
39.45	9.84888	7.61821	6.84183	7.67657	6.11644	10.4994	7.78992	7.38664	6.54428	6.11181	10.2623	7.99705	5.94022	8.21286	8.70235	6.57862	7.10927	6.62178	7.42561	11.8101	8.83625	8.0443	4.05004	5.89928	6.24843	11.9232	5.1696	7.46371	7.38648	5.81645	6.71603	5.68587	7.18796	8.37544	6.64731	7.009	4.31674	6.67119	3.02453	3.6539	7.64739	9.20118	8.55865	7.16671	8.94302	7.53469	8.12373	7.03998	7.05443
39.5	9.77496	7.58527	6.81157	7.66578	6.09281	10.4103	7.73849	7.37132	6.51231	6.06517	10.2896	7.93815	5.92118	8.23016	8.64677	6.60836	7.08841	6.57933	7.41238	11.7885	8.80405	7.98799	4.03261	5.86239	6.21637	11.8388	5.14179	7.42691	7.36556	5.79657	6.66704	5.67111	7.16092	8.31457	6.66011	7.0128	4.30076	6.65252	3.02005	3.67555	7.62552	9.17047	8.50669	7.13409	8.89079	7.48347	8.09763	7.0196	7.00166
39.55	9.69307	7.54588	6.77545	7.64771	6.0638	10.3128	7.68041	7.34916	6.47483	6.01353	10.307	7.87297	5.89661	8.23991	8.58393	6.63235	7.06126	6.53124	7.39222	11.7561	8.76375	7.92534	4.01128	5.82032	6.17851	11.7446	5.10958	7.38306	7.33743	5.77164	6.61258	5.65136	7.1284	8.24765	6.66663	7.00922	4.28054	6.62726	3.01273	3.69345	7.59679	9.13172	8.44744	7.09531	8.83096	7.42595	8.06448	6.99338	6.94325
39.6	9.60288	7.5	6.73353	7.62309	6.02928	10.2074	7.61621	7.32076	6.43199	5.95718	10.3144	7.80148	5.86628	8.24208	8.51388	6.65039	7.02765	6.47765	7.36513	11.7132	8.71552	7.8561	3.98547	5.77355	6.13541	11.6408	5.07344	7.33318	7.30221	5.74202	6.55314	5.62667	7.09002	8.17411	6.66651	6.9983	4.25648	6.59555	3.00264	3.70788	7.56154	9.08511	8.38145	7.0505	8.76408	7.36242	8.02435	6.96128	6.87933
39.65	9.50757	7.44808	6.6863	7.59182	5.98947	10.0943	7.54583	7.28585	6.38371	5.89645	10.3128	7.72341	5.82987	8.2366	8.43723	6.66244	6.98803	6.41927	7.33109	11.6601	8.65925	7.78049	3.95587	5.72222	6.08743	11.5283	5.03329	7.27724	7.26069	5.70747	6.48821	5.59723	7.0457	8.09415	6.65991	6.98027	4.22868	6.55795	2.98962	3.71875	7.51995	9.03113	8.30865	6.99957	8.69006	7.29317	7.97756	6.92318	6.80993
39.7	9.40647	7.39013	6.63375	7.55381	5.94434	9.97434	7.46962	7.24401	6.33007	5.83124	10.3019	7.63887	5.78827	8.22362	8.35409	6.6684	6.94252	6.35601	7.29022	11.5972	8.59557	7.69948	3.92302	5.6664	6.03427	11.4074	4.9889	7.21515	7.21302	5.66835	6.41814	5.56296	6.99562	8.00806	6.64687	6.95525	4.19695	6.51449	2.97364	3.72581	7.47197	8.96999	8.22932	6.9424	8.60917	7.21831	7.924	6.87911	6.73505
39.75	9.29941	7.32638	6.57578	7.50936	5.89428	9.84725	7.38787	7.19581	6.27155	5.76182	10.2813	7.5488	5.74178	8.20331	8.26381	6.66839	6.8916	6.28778	7.24234	11.5241	8.52467	7.61322	3.88693	5.60623	5.97633	11.2767	4.94067	7.14711	7.15884	5.62474	6.34323	5.52399	6.94012	7.91655	6.62748	6.92323	4.16156	6.46551	2.95516	3.7292	7.41787	8.90146	8.14364	6.87963	8.52153	7.13783	7.86399	6.82958	6.65531
39.8	9.18607	7.25707	6.5122	7.45877	5.83901	9.71329	7.30125	7.14217	6.20833	5.68833	10.2516	7.45427	5.6907	8.17553	8.16597	6.66225	6.83513	6.21493	7.18889	11.4417	8.44655	7.52176	3.84714	5.54189	5.91366	11.1387	4.88861	7.07341	7.09835	5.57704	6.26407	5.48063	6.8797	7.82028	6.60203	6.88456	4.12278	6.41103	2.93435	3.72874	7.35792	8.82571	8.05223	6.81181	8.42773	7.05185	7.79808	6.77495	6.5713
39.85	9.06676	7.18263	6.44458	7.40227	5.7791	9.57365	7.20903	7.08273	6.14069	5.61111	10.2128	7.35501	5.63485	8.14017	8.0636	6.64996	6.77324	6.13818	7.12963	11.3502	8.3614	7.42536	3.80368	5.47363	5.84662	10.9948	4.83321	6.99477	7.03201	5.52531	6.1808	5.43316	6.81424	7.71877	6.5701	6.83934	4.08065	6.35102	2.91119	3.72477	7.29245	8.74368	7.95513	6.73894	8.32819	6.96124	7.72631	6.71522	6.48306
39.9	8.9424	7.10316	6.37297	7.34019	5.71457	9.42865	7.11236	7.01691	6.06843	5.53034	10.1651	7.2513	5.57453	8.09796	7.95675	6.63152	6.70618	6.05742	7.06443	11.2488	8.26985	7.32431	3.75748	5.40177	5.77553	10.8444	4.77465	6.91126	6.96018	5.46976	6.09339	5.38153	6.74398	7.61251	6.53231	6.78795	4.03542	6.28603	2.88557	3.71708	7.22167	8.65557	7.85264	6.66092	8.22278	6.86648	7.64891	6.65041	6.39082
39.95	8.8127	7.01892	6.29698	7.2723	5.64568	9.27819	7.01194	6.94608	5.99197	5.44631	10.1081	7.14286	5.50975	8.04909	7.84519	6.60728	6.63422	5.97292	6.9936	11.1388	8.17204	7.21896	3.70843	5.32652	5.70016	10.6871	4.71314	6.82318	6.8829	5.41043	6.00203	5.32582	6.6692	7.50122	6.48862	6.73057	3.98728	6.21632	2.85729	3.70561	7.14561	8.56109	7.7454	6.5782	8.11213	6.76781	7.56576	6.5807	6.29458
40	8.6783	6.92921	6.2166	7.19929	5.5725	9.12251	6.90665	6.87056	5.91201	5.35927	10.0414	7.03022	5.44082	7.99334	7.72841	6.57729	6.55757	5.88379	6.91726	11.0205	8.0681	7.10956	3.65658	5.24791	5.62045	10.5227	4.64842	6.73026	6.80064	5.34769	5.90701	5.26622	6.59013	7.38606	6.43899	6.66726	3.93617	6.14203	2.82686	3.69084	7.06425	8.46018	7.63324	6.49109	7.99653	6.66477	7.47697	6.5065	6.19474
40.05	8.53991	6.83461	6.13233	7.12109	5.49556	8.96151	6.79717	6.79042	5.82824	5.26928	9.96686	6.91475	5.36837	7.93081	7.60691	6.54126	6.47644	5.79089	6.83602	10.8942	7.95877	6.99655	3.60229	5.16648	5.53769	10.3534	4.58089	6.63271	6.7135	5.28149	5.80897	5.20322	6.50688	7.26719	6.38393	6.59834	3.88234	6.06335	2.79429	3.67282	6.97785	8.35356	7.51636	6.40024	7.87596	6.55778	7.38363	6.42808	6.09201
40.1	8.39802	6.73715	6.04505	7.03814	5.4152	8.7976	6.68386	6.70532	5.74048	5.17694	9.88472	6.79552	5.2925	7.86191	7.48209	6.49909	6.39091	5.69579	6.75028	10.7606	7.84413	6.88024	3.54572	5.08233	5.45206	10.1796	4.51121	6.5313	6.62201	5.2113	5.70801	5.13702	6.41991	7.14492	6.32359	6.52421	3.8259	5.98035	2.75947	3.65092	6.88764	8.24245	7.39559	6.30534	7.75146	6.44763	7.28572	6.34503	5.98623
40.15	8.2523	6.63632	5.95412	6.95056	5.33122	8.63024	6.56762	6.61518	5.65018	5.0823	9.79474	6.67287	5.21306	7.78691	7.35315	6.4518	6.30175	5.59821	6.65984	10.6203	7.72443	6.7607	3.4867	4.99524	5.36359	10.0013	4.43942	6.4267	6.52624	5.13824	5.60412	5.06768	6.32932	7.01954	6.2575	6.4451	3.76744	5.89342	2.72317	3.62516	6.79344	8.12636	7.27101	6.20642	7.62271	6.33435	7.1833	6.25828	5.87758
40.2	8.1033	6.53204	5.85995	6.85874	5.24415	8.45948	6.44909	6.52066	5.55734	4.98441	9.69702	6.54747	5.1303	7.70613	7.2201	6.39959	6.20879	5.49761	6.56534	10.4733	7.59962	6.63841	3.42582	4.90423	5.27207	9.81881	4.3655	6.31848	6.42659	5.0634	5.49786	4.99421	6.23523	6.89064	6.18723	6.36106	3.70677	5.80186	2.68519	3.59636	6.69539	8.00548	7.14307	6.10409	7.49007	6.21786	7.0763	6.16813	5.76594
40.25	7.95173	6.42456	5.76329	6.76302	5.15445	8.2859	6.32792	6.42266	5.46128	4.8844	9.59157	6.41955	5.04476	7.61981	7.08436	6.34209	6.11207	5.39477	6.46697	10.3197	7.47139	6.51367	3.36347	4.8113	5.1779	9.6326	4.2888	6.20671	6.32322	4.98587	5.38959	4.91807	6.13829	6.75885	6.11313	6.2721	3.64353	5.70733	2.64554	3.56486	6.59379	7.88025	7.01216	5.99888	7.35428	6.09889	6.96517	6.0743	5.65197
40.3	7.79748	6.31374	5.66376	6.66296	5.06196	8.10944	6.20443	6.32118	5.36283	4.7838	9.47937	6.28975	4.95678	7.52801	6.94614	6.2792	6.01007	5.29001	6.3648	10.1606	7.3399	6.38602	3.29955	4.71824	5.08156	9.44334	4.20984	6.09216	6.21599	4.90592	5.28008	4.83989	6.03826	6.6249	6.03476	6.17907	3.57822	5.61009	2.60423	3.5306	6.48835	7.75085	6.87835	5.89096	7.21531	5.97812	6.85097	5.97726	5.53677
40.35	7.64061	6.19948	5.56216	6.55942	4.96698	7.9314	6.079	6.21628	5.26196	4.68301	9.36058	6.15814	4.86615	7.43075	6.80565	6.2114	5.90616	5.18377	6.25949	9.99644	7.20458	6.25596	3.23373	4.62418	4.9835	9.25196	4.12976	5.97535	6.10514	4.82345	5.16803	4.7595	5.9353	6.48957	5.95175	6.08216	3.51205	5.51012	2.5614	3.49333	6.37945	7.61804	6.74222	5.78046	7.07384	5.85588	6.73391	5.87716	5.42057
40.4	7.48118	6.08268	5.45867	6.45302	4.86997	7.75277	5.9524	6.10806	5.15887	4.5808	9.23564	6.02484	4.77319	7.32836	6.66347	6.13966	5.80129	5.07559	6.15145	9.82706	7.06601	6.12541	3.16657	4.52811	4.88348	9.05877	4.04839	5.85594	5.99195	4.73928	5.05189	4.67663	5.83038	6.35219	5.86472	5.98198	3.44487	5.40771	2.51724	3.45304	6.26785	7.48236	6.60441	5.66762	6.93041	5.73222	6.61376	5.77445	5.30282
40.45	7.32059	5.96569	5.35275	6.34365	4.77122	7.57313	5.82444	5.99736	5.05377	4.4771	9.10448	5.89004	4.67834	7.22158	6.51954	6.06359	5.69422	4.96512	6.04041	9.65298	6.92419	5.99367	3.09869	4.43057	4.78125	8.86354	3.96564	5.73476	5.87665	4.65375	4.93487	4.59163	5.72321	6.21352	5.77438	5.87787	3.37618	5.30267	2.47195	3.41036	6.15467	7.34345	6.46497	5.55287	6.78524	5.60702	6.49054	5.66913	5.18357
40.5	7.15933	5.84729	5.24341	6.23174	4.67098	7.39277	5.6949	5.88432	4.94831	4.37255	8.96786	5.75424	4.58173	7.11099	6.37431	5.98326	5.58449	4.85248	5.92689	9.47462	6.77946	5.86022	3.02973	4.33228	4.6772	8.66608	3.88138	5.61249	5.75905	4.56672	4.81964	4.50512	5.61452	6.07422	5.6808	5.76938	3.30602	5.19535	2.42574	3.36551	6.03951	7.20134	6.32399	5.43651	6.63854	5.48058	6.36488	5.56193	5.06339
40.55	6.99706	5.72713	5.1343	6.1168	4.56939	7.21188	5.56461	5.769	4.84193	4.26733	8.82689	5.61761	4.48339	6.99658	6.22764	5.8989	5.47248	4.74082	5.8108	9.2927	6.63307	5.72591	2.95988	4.23348	4.57375	8.46748	3.79644	5.48886	5.63936	4.47818	4.70432	4.41746	5.50388	5.93336	5.58369	5.65825	3.23516	5.08679	2.37853	3.31838	5.92196	7.05769	6.18183	5.31866	6.49044	5.35319	6.23727	5.45281	4.94247
40.6	6.83422	5.60509	5.02502	5.99813	4.46638	7.03126	5.43394	5.65112	4.73451	4.16215	8.68168	5.48093	4.38425	6.87839	6.07986	5.80984	5.35939	4.6293	5.69083	9.10749	6.48548	5.59198	2.88946	4.13424	4.47004	8.26784	3.71092	5.36444	5.51825	4.3878	4.58799	4.32834	5.3912	5.79129	5.48381	5.54646	3.16368	4.97691	2.33036	3.26892	5.80161	6.91265	6.03877	5.19947	6.34119	5.22531	6.10825	5.34176	4.82154
40.65	6.67126	5.48228	4.91483	5.87774	4.36258	6.85045	5.30276	5.53068	4.62622	4.05735	8.53218	5.34422	4.28461	6.75705	5.93163	5.71773	5.24508	4.5175	5.57013	8.91997	6.33683	5.45785	2.819	4.0346	4.3654	8.06808	3.62492	5.2383	5.39606	4.29596	4.47105	4.23774	5.27794	5.65001	5.38151	5.43138	3.09167	4.86602	2.28146	3.21724	5.68001	6.76582	5.89463	5.07916	6.19056	5.09724	5.97791	5.22939	4.70078
40.7	6.50788	5.35919	4.80329	5.75769	4.25815	6.66992	5.17117	5.41019	4.51742	3.95251	8.37778	5.20735	4.18399	6.63246	5.78289	5.62362	5.12948	4.40499	5.44918	8.73073	6.18694	5.32329	2.74806	3.93491	4.2596	7.86884	3.5391	5.11046	5.27276	4.2045	4.35467	4.14535	5.16381	5.5095	5.2771	5.31439	3.01918	4.75399	2.23213	3.16419	5.55844	6.61699	5.75042	4.95856	6.04005	4.96885	5.84588	5.11613	4.57993
40.75	6.34492	5.23509	4.69118	5.63662	4.15244	6.49098	5.03918	5.28849	4.40857	3.8477	8.21973	5.07079	4.08277	6.50501	5.63446	5.52699	5.01315	4.29248	5.32699	8.53915	6.03677	5.18798	2.67675	3.83533	4.15345	7.66976	3.45294	4.98258	5.14845	4.11316	4.23901	4.0528	5.04914	5.36959	5.17075	5.19683	2.94621	4.64079	2.18237	3.10942	5.43585	6.46729	5.60621	4.83724	5.88973	4.84044	5.71274	5.00211	4.45924
40.8	6.1828	5.11104	4.57904	5.51411	4.04607	6.3128	4.90801	5.16574	4.2995	3.74365	8.05921	4.93418	3.9807	6.37558	5.48646	5.42709	4.89607	4.18068	5.20387	8.34429	5.88615	5.05265	2.6058	3.73625	4.0475	7.47112	3.36678	4.8552	5.02387	4.02132	4.12377	3.96087	4.93374	5.22982	5.0628	5.0782	2.87319	4.52756	2.13229	3.05303	5.31257	6.31701	5.46218	4.71533	5.73927	4.7127	5.57901	4.88692	4.33891
40.85	6.01988	4.98672	4.46687	5.39041	3.94146	6.13642	4.77796	5.04235	4.19037	3.64073	7.89617	4.79879	3.87805	6.244	5.33904	5.32426	4.77848	4.06958	5.0798	8.14824	5.73555	4.91835	2.53442	3.63763	3.94182	7.27281	3.28078	4.7279	4.89909	3.9287	4.00909	3.86887	4.81765	5.09006	4.95318	4.95875	2.80023	4.41477	2.08165	2.99505	5.18856	6.16648	5.31891	4.5942	5.58938	4.58591	5.44523	4.77114	4.21976
40.9	5.8572	4.86268	4.35485	5.26597	3.83768	5.96112	4.64841	4.91887	4.08184	3.53849	7.73052	4.66508	3.77584	6.11047	5.192	5.21992	4.661	3.95915	4.95612	7.95315	5.58523	4.78538	2.46301	3.53978	3.83647	7.07398	3.19476	4.60106	4.77453	3.83605	3.89535	3.77611	4.70174	4.95125	4.84101	4.8383	2.72762	4.30124	2.03075	2.9357	5.06432	6.01549	5.17613	4.47387	5.43999	4.45963	5.31136	4.65561	4.10178
40.95	5.69672	4.73898	4.24335	5.14095	3.73416	5.78709	4.51861	4.79581	3.97344	3.43701	7.56258	4.53221	3.67416	5.97525	5.04638	5.11398	4.54399	3.84938	4.83234	7.75814	5.43475	4.65297	2.39267	3.44221	3.73157	6.87687	3.10952	4.47476	4.64944	3.74404	3.78277	3.68309	4.58646	4.8143	4.72705	4.71725	2.65484	4.18761	1.98007	2.87535	4.93996	5.86434	5.03383	4.35406	5.29145	4.334	5.17726	4.53987	3.98461
41	5.53723	4.61607	4.13241	5.01604	3.63076	5.61435	4.39101	4.67261	3.86544	3.33664	7.39308	4.40075	3.57294	5.83854	4.90267	5.0063	4.42697	3.74032	4.70848	7.56308	5.28491	4.5217	2.32286	3.34522	3.62712	6.68469	3.0252	4.34951	4.52444	3.65223	3.67156	3.59048	4.47162	4.67842	4.61356	4.59627	2.58275	4.07428	1.92956	2.8141	4.81605	5.71328	4.89265	4.2347	5.14348	4.2101	5.04349	4.42416	3.86869
41.05	5.37947	4.49389	4.0222	4.89146	3.5279	5.44611	4.26387	4.54907	3.75859	3.23736	7.22235	4.27064	3.47217	5.70123	4.76005	4.89693	4.30968	3.63228	4.58482	7.36819	5.13603	4.39198	2.25381	3.24953	3.52358	6.49526	2.94155	4.22522	4.40035	3.56126	3.56194	3.49855	4.35706	4.54376	4.49997	4.47519	2.51091	3.96203	1.87917	2.75232	4.69267	5.56355	4.75301	4.11587	4.99759	4.08709	4.91011	4.30872	3.754
41.1	5.22335	4.37215	3.91267	4.76723	3.42629	5.28073	4.13973	4.42453	3.65258	3.13939	7.05085	4.14149	3.37245	5.56366	4.61765	4.78663	4.19302	3.52547	4.46132	7.17354	4.98818	4.26443	2.18536	3.15504	3.42136	6.307	2.85839	4.10186	4.27758	3.47083	3.45324	3.4068	4.24318	4.41064	4.38564	4.35441	2.43996	3.85056	1.82886	2.68966	4.56969	5.41475	4.61499	3.99743	4.85263	3.96559	4.77724	4.19356	3.64044
41.15	5.06903	4.2513	3.80381	4.64347	3.32567	5.11806	4.01828	4.30224	3.54786	3.04266	6.87956	4.01433	3.27398	5.42584	4.4768	4.67542	4.07721	3.42039	4.33837	6.98008	4.84197	4.13818	2.11763	3.06185	3.32068	6.11943	2.77598	3.97953	4.15564	3.38129	3.34603	3.31575	4.1305	4.27988	4.2711	4.23434	2.36948	3.73966	1.77844	2.6263	4.44738	5.26714	4.47952	3.88074	4.71015	3.84591	4.64551	4.0792	3.52849
41.2	4.9172	4.13223	3.69581	4.52028	3.22562	4.95726	3.89846	4.18183	3.44411	2.94763	6.70767	3.88927	3.17668	5.28804	4.33915	4.56349	3.96234	3.317	4.2166	6.78784	4.69702	4.01273	2.05106	2.96987	3.22105	5.93452	2.69378	3.85872	4.03397	3.29247	3.24044	3.22531	4.01859	4.15113	4.15692	4.11507	2.29949	3.62969	1.72871	2.56283	4.32625	5.12024	4.34585	3.76557	4.56954	3.72841	4.51485	3.96562	3.41845
41.25	4.76769	4.01456	3.58877	4.39832	3.12716	4.79793	3.78056	4.06273	3.34101	2.85438	6.53559	3.76668	3.08036	5.15063	4.20422	4.4513	3.84817	3.21456	4.09625	6.5974	4.55417	3.88857	1.98535	2.8793	3.1227	5.75375	2.61392	3.73937	3.91243	3.20456	3.13667	3.13543	3.90784	4.02415	4.04299	3.99651	2.22981	3.52091	1.6797	2.49905	4.20644	4.97409	4.21374	3.65219	4.43033	3.61305	4.38555	3.85299	3.31053
41.3	4.62082	3.89823	3.4835	4.2775	3.0302	4.64375	3.66441	3.94439	3.23859	2.76295	6.36362	3.64573	2.98509	5.01247	4.07146	4.33917	3.73531	3.11372	3.97696	6.40888	4.41328	3.76804	1.92096	2.78991	3.02558	5.5763	2.53593	3.62182	3.79376	3.11814	3.03486	3.0469	3.79848	3.89912	3.92949	3.87898	2.16213	3.41347	1.63104	2.4346	4.08786	4.83029	4.08418	3.5401	4.29407	3.4996	4.25743	3.74116	3.20434
41.35	4.47657	3.78307	3.37987	4.15752	2.93483	4.49344	3.55084	3.82706	3.1393	2.67338	6.19153	3.52745	2.89131	4.8747	3.94088	4.22694	3.62394	3.01461	3.85905	6.2221	4.2734	3.65013	1.85791	2.70236	2.92981	5.40133	2.45942	3.50621	3.67745	3.03301	2.93501	2.95982	3.69078	3.77643	3.81729	3.76268	2.09571	3.30737	1.58309	2.37055	3.97029	4.68828	3.95711	3.42978	4.16025	3.38836	4.13078	3.63123	3.10041
41.4	4.33488	3.66958	3.27802	4.03832	2.84141	4.34587	3.43981	3.71133	3.04203	2.58568	6.02102	3.41159	2.79903	4.73894	3.81255	4.11495	3.51379	2.91715	3.7426	6.03753	4.1327	3.53437	1.79597	2.61736	2.83569	5.22928	2.38391	3.39248	3.56296	2.9493	2.83726	2.87379	3.58495	3.65638	3.70608	3.64731	2.03058	3.20292	1.53545	2.30707	3.85395	4.5483	3.83233	3.32144	4.0286	3.27934	4.00609	3.52285	2.99863
41.45	4.19606	3.55798	3.17788	3.9208	2.74941	4.20125	3.33091	3.59746	2.94602	2.49869	5.85266	3.29832	2.70846	4.60478	3.68721	4.00304	3.40498	2.8218	3.62814	5.85602	3.99667	3.42088	1.7354	2.53408	2.74347	5.06137	2.30965	3.28119	3.44981	2.86706	2.74188	2.78885	3.48043	3.53829	3.5962	3.53363	1.96659	3.10057	1.48855	2.24398	3.73939	4.41059	3.70987	3.21506	3.89935	3.17227	3.88322	3.41579	2.8985
41.5	4.06006	3.44862	3.0795	3.80517	2.65896	4.06	3.22461	3.48539	2.85172	2.41428	5.68583	3.18773	2.61951	4.47123	3.56467	3.89122	3.29873	2.72859	3.51582	5.67702	3.8657	3.30989	1.67627	2.45268	2.65347	4.89763	2.23717	3.17214	3.33841	2.78598	2.64868	2.70543	3.3766	3.42174	3.48718	3.42176	1.90363	2.99991	1.44277	2.18122	3.62689	4.27511	3.59	3.11069	3.77269	3.06785	3.76261	3.31022	2.801
41.55	3.92726	3.34158	2.98288	3.69126	2.56912	3.92239	3.1214	3.37493	2.75937	2.33298	5.5203	3.07962	2.53246	4.33907	3.44504	3.78051	3.19435	2.63748	3.40491	5.50037	3.73723	3.20198	1.61853	2.37268	2.56518	4.73756	2.1666	3.06489	3.22927	2.70664	2.55787	2.62353	3.27538	3.30947	3.37923	3.31177	1.84218	2.90096	1.39807	2.11856	3.51642	4.14185	3.4729	3.00789	3.64866	2.96647	3.6443	3.2065	2.7063
41.6	3.79708	3.23677	2.88804	3.57898	2.48207	3.78876	3.02071	3.26662	2.66962	2.25366	5.35673	2.97423	2.4474	4.20828	3.32803	3.67102	3.09178	2.54848	3.2957	5.3271	3.61105	3.09656	1.56195	2.29448	2.4787	4.58085	2.09765	2.95766	3.12237	2.62914	2.46949	2.54272	3.17727	3.20031	3.27273	3.20354	1.7817	2.80356	1.35414	2.05656	3.40787	4.01117	3.35869	2.90764	3.52769	2.86746	3.5282	3.10495	2.61394
41.65	3.66984	3.13447	2.79529	3.46899	2.39771	3.65864	2.92228	3.16048	2.58165	2.17626	5.19309	2.87129	2.36421	4.07941	3.21367	3.56237	2.99061	2.46199	3.18879	5.15721	3.48731	2.99364	1.50704	2.21869	2.39449	4.42747	2.03057	2.85395	3.01801	2.55357	2.38369	2.46369	3.0815	3.09418	3.16808	3.09682	1.72246	2.70786	1.31081	1.99553	3.30173	3.88234	3.24713	2.80982	3.40956	2.77073	3.41354	3.0051	2.52377
41.7	3.54625	3.03475	2.70463	3.36116	2.31556	3.53162	2.82675	3.05631	2.49555	2.10122	5.03347	2.77054	2.28216	3.95254	3.10254	3.45493	2.89077	2.37819	3.08415	4.99036	3.36679	2.8919	1.45373	2.14543	2.31268	4.2776	1.96509	2.75466	2.91568	2.47993	2.30012	2.38668	2.98801	2.99064	3.06516	2.99259	1.66478	2.61408	1.26859	1.93536	3.19795	3.75657	3.13822	2.71413	3.29396	2.67683	3.30174	2.907	2.43588
41.75	3.42621	2.93672	2.61624	3.25533	2.2349	3.4079	2.734	2.95467	2.41172	2.02853	4.87768	2.67215	2.20091	3.82782	2.99465	3.34904	2.79349	2.29637	2.98159	4.82691	3.24938	2.79386	1.40193	2.07458	2.23283	4.13194	1.90151	2.65817	2.81592	2.40844	2.21871	2.31165	2.89576	2.8891	2.96426	2.89084	1.60877	2.52387	1.22747	1.87594	3.09602	3.63394	3.03219	2.62057	3.18128	2.58572	3.19278	2.81097	2.35034
41.8	3.30938	2.84092	2.5303	3.15169	2.15621	3.28769	2.64397	2.85555	2.32994	1.95813	4.72466	2.5778	2.12306	3.70543	2.8895	3.24515	2.69911	2.21676	2.88175	4.66553	3.13498	2.6999	1.35158	2.00559	2.15505	3.98973	1.83925	2.56367	2.71866	2.33895	2.1394	2.23854	2.8056	2.79034	2.86517	2.79154	1.5542	2.43622	1.18736	1.81735	2.9963	3.51421	2.92907	2.52985	3.07162	2.4972	3.08686	2.71763	2.26796
41.85	3.19538	2.74773	2.44616	3.04944	2.08001	3.17128	2.55681	2.7586	2.25009	1.88989	4.57419	2.48654	2.04853	3.58477	2.78737	3.14255	2.60704	2.1392	2.78414	4.50734	3.02366	2.60932	1.3024	1.93902	2.079	3.85139	1.77905	2.47124	2.62381	2.27156	2.06314	2.167	2.71914	2.69612	2.76829	2.69485	1.50129	2.3507	1.14817	1.75987	2.89858	3.39721	2.82889	2.44171	2.96494	2.41135	2.98354	2.62639	2.18821
41.9	3.08303	2.65728	2.364	2.95077	2.00592	3.05815	2.47242	2.66402	2.17281	1.8239	4.42648	2.39805	1.97585	3.46506	2.68848	3.04172	2.51703	2.06396	2.68912	4.35487	2.91546	2.52111	1.25425	1.87491	2.00491	3.71724	1.7215	2.38171	2.53003	2.20653	1.98992	2.09774	2.63551	2.60517	2.67345	2.6	1.44996	2.2673	1.11017	1.70349	2.80402	3.28287	2.73153	2.35599	2.86108	2.32826	2.88281	2.53752	2.11097
41.95	2.97448	2.56932	2.2844	2.85503	1.93424	2.94829	2.39059	2.57191	2.09789	1.76032	4.28184	2.31238	1.90501	3.3484	2.59302	2.94213	2.42942	1.99105	2.59655	4.20632	2.81028	2.43547	1.20759	1.81322	1.93327	3.58715	1.66571	2.29522	2.4397	2.14366	1.91875	2.0304	2.55434	2.51714	2.58079	2.5077	1.4003	2.18645	1.07333	1.64824	2.71217	3.17151	2.63693	2.27284	2.7601	2.24797	2.78484	2.4508	2.03635
42	2.87074	2.48404	2.20723	2.76124	1.86489	2.84194	2.31195	2.48222	2.02514	1.69882	4.14056	2.22862	1.83621	3.2357	2.50038	2.84405	2.34467	1.92066	2.50577	4.06142	2.70859	2.35288	1.16343	1.75362	1.86396	3.46054	1.61199	2.21115	2.35281	2.08274	1.85009	1.96493	2.47568	2.43197	2.49041	2.41796	1.35199	2.1079	1.03743	1.59404	2.62264	3.06324	2.54537	2.19191	2.66208	2.17038	2.68933	2.36593	1.96372
42.05	2.77099	2.40139	2.13206	2.67016	1.79768	2.7397	2.23622	2.39445	1.95449	1.63948	4.00254	2.14754	1.76961	3.12542	2.4105	2.74833	2.26244	1.85255	2.41668	3.92055	2.6103	2.27337	1.12101	1.69632	1.79692	3.33579	1.56006	2.12972	2.26851	2.02395	1.78406	1.90129	2.39954	2.35009	2.40246	2.33035	1.30505	2.03149	1.0021	1.54076	2.53577	2.9581	2.45679	2.11322	2.56707	2.0954	2.59652	2.28345	1.89351
42.1	2.67397	2.32157	2.05869	2.58178	1.73262	2.64068	2.16376	2.30977	1.88619	1.5822	3.86751	2.07028	1.7055	3.01776	2.3226	2.65502	2.18214	1.78682	2.33144	3.7835	2.5149	2.19656	1.07969	1.64128	1.73189	3.21487	1.51024	2.05078	2.1865	1.968	1.72092	1.83946	2.32639	2.27163	2.31665	2.24503	1.25967	1.95734	0.96827	1.48905	2.45167	2.85562	2.3714	2.03755	2.47522	2.02285	2.50666	2.20383	1.82624
42.15	2.57983	2.24446	1.98824	2.49616	1.6695	2.54483	2.09407	2.22769	1.82048	1.52703	3.73575	1.996	1.64351	2.91256	2.23877	2.56387	2.10438	1.7234	2.24916	3.65079	2.42228	2.12276	1.0398	1.58875	1.66898	3.09984	1.46258	1.97468	2.10683	1.91435	1.66025	1.77973	2.25606	2.19637	2.23311	2.163	1.21578	1.88558	0.93597	1.43855	2.37031	2.75627	2.28886	1.96439	2.38626	1.95329	2.41959	2.12678	1.76151
42.2	2.48873	2.16999	1.92091	2.41325	1.60836	2.45263	2.02713	2.14813	1.75712	1.47397	3.6076	1.92409	1.58365	2.8102	2.15885	2.47499	2.02899	1.66254	2.16946	3.52123	2.33281	2.05189	1.00148	1.53877	1.60866	2.98898	1.41693	1.90138	2.02997	1.86307	1.60176	1.72226	2.18855	2.12406	2.15184	2.08351	1.17338	1.81636	0.90506	1.38888	2.29162	2.66038	2.20929	1.89352	2.30038	1.88665	2.33522	2.05206	1.69903
42.25	2.40075	2.09816	1.85575	2.33296	1.54969	2.36387	1.96356	2.07107	1.69604	1.42303	3.48239	1.85479	1.52581	2.71089	2.0823	2.38834	1.95624	1.60381	2.09231	3.39557	2.24673	1.98425	0.96472	1.4911	1.55015	2.88176	1.37321	1.83106	1.95566	1.81404	1.54584	1.66684	2.12361	2.05481	2.07318	2.00659	1.13256	1.74947	0.8751	1.34092	2.21556	2.56733	2.13283	1.82518	2.21747	1.82296	2.2534	1.97972	1.63891
42.3	2.31613	2.02853	1.79265	2.25558	1.49305	2.27889	1.90272	1.99721	1.63715	1.37423	3.3596	1.788	1.47021	2.6142	2.00849	2.30402	1.88572	1.54697	2.0178	3.27428	2.16366	1.91939	0.92934	1.44594	1.49318	2.77745	1.33155	1.76301	1.88391	1.7678	1.49218	1.61329	2.06165	1.98878	1.99682	1.93201	1.09339	1.68477	0.84588	1.29483	2.14205	2.47704	2.0596	1.75942	2.13805	1.76181	2.17394	1.90972	1.58111
42.35	2.23497	1.96118	1.73185	2.18091	1.43872	2.19676	1.8448	1.92598	1.58066	1.3276	3.24148	1.72441	1.41658	2.52043	1.93732	2.22183	1.81737	1.49222	1.94591	3.15693	2.08317	1.85767	0.89567	1.40343	1.43889	2.6765	1.29201	1.69719	1.81464	1.72403	1.44108	1.56178	2.00262	1.92582	1.92294	1.85996	1.05567	1.62289	0.81771	1.25012	2.07104	2.39003	1.98918	1.69637	2.06137	1.70324	2.09783	1.8423	1.526
42.4	2.15685	1.89707	1.67356	2.10883	1.38659	2.11774	1.7899	1.85713	1.52643	1.28308	3.12724	1.66332	1.36525	2.42918	1.8693	2.14087	1.75174	1.44034	1.87677	3.04325	2.00581	1.79903	0.86347	1.36346	1.38718	2.57989	1.25471	1.63396	1.74796	1.68278	1.39215	1.51256	1.94638	1.86612	1.8514	1.79055	1.01941	1.56283	0.79062	1.20669	2.00295	2.30618	1.92159	1.63568	1.98743	1.64742	2.02454	1.77687	1.4732
42.45	2.08161	1.83609	1.61758	2.03984	1.33637	2.04201	1.73827	1.79044	1.47455	1.24064	3.01667	1.60486	1.31566	2.34094	1.80424	2.06285	1.68864	1.39061	1.81004	2.93383	1.93142	1.74307	0.83245	1.32559	1.33736	2.48708	1.21942	1.57347	1.68382	1.6435	1.34559	1.46533	1.89312	1.80948	1.78172	1.72367	0.98483	1.50465	0.7649	1.1641	1.93796	2.22542	1.8569	1.57722	1.91622	1.59438	1.95405	1.71408	1.42275
42.5	2.00952	1.77782	1.56379	1.97364	1.28841	1.9697	1.68938	1.72618	1.42508	1.19982	2.90927	1.54915	1.2678	2.25586	1.74191	1.98789	1.62765	1.34309	1.74581	2.82848	1.85976	1.69	0.80292	1.28985	1.28936	2.39773	1.18609	1.51548	1.62217	1.60749	1.30139	1.4197	1.84258	1.75586	1.71472	1.65903	0.95187	1.44793	0.7406	1.12267	1.87573	2.14758	1.79508	1.52124	1.84794	1.5437	1.88608	1.65404	1.37448
42.55	1.9408	1.72233	1.51245	1.91007	1.24253	1.90049	1.64334	1.66463	1.37784	1.16076	2.80499	1.49581	1.22204	2.17361	1.6826	1.9155	1.56901	1.29765	1.68399	2.72702	1.79102	1.63995	0.77488	1.25669	1.24343	2.31194	1.15462	1.46002	1.56303	1.57441	1.25948	1.37623	1.79493	1.70531	1.65078	1.59678	0.92015	1.39409	0.71733	1.08359	1.8162	2.07264	1.73615	1.46765	1.78256	1.49556	1.82052	1.59638	1.32828
42.6	1.87502	1.6694	1.46349	1.84923	1.19867	1.83417	1.60049	1.60555	1.33283	1.12418	2.70447	1.44498	1.17824	2.09416	1.62611	1.84525	1.51143	1.25438	1.62442	2.62906	1.72569	1.59272	0.74809	1.22681	1.19961	2.22985	1.1253	1.40688	1.50582	1.54376	1.21993	1.33525	1.75011	1.65811	1.58945	1.53725	0.88979	1.34276	0.69488	1.04616	1.75931	2.00071	1.68007	1.4164	1.71986	1.45026	1.75787	1.54102	1.28458
42.65	1.81179	1.61927	1.41678	1.79115	1.15675	1.77052	1.5606	1.54895	1.29007	1.08996	2.6074	1.39696	1.13641	2.01715	1.57239	1.77705	1.45658	1.21336	1.56745	2.53511	1.66296	1.54831	0.72276	1.19984	1.15783	2.15137	1.09805	1.35618	1.45067	1.51574	1.18224	1.2965	1.70823	1.61422	1.53056	1.47981	0.86123	1.29353	0.67358	1.0099	1.70521	1.93156	1.62669	1.36755	1.65973	1.40765	1.6981	1.48802	1.24346
42.7	1.75149	1.57113	1.37225	1.73601	1.11702	1.71025	1.5237	1.49492	1.24922	1.05793	2.51377	1.35119	1.09637	1.94222	1.52152	1.71123	1.40526	1.17438	1.51317	2.44466	1.60292	1.50688	0.69857	1.17525	1.11778	2.07661	1.07293	1.3076	1.39832	1.49039	1.14642	1.25949	1.66948	1.57329	1.47357	1.42471	0.83401	1.24608	0.65361	0.97484	1.65357	1.86542	1.57629	1.32104	1.60258	1.36771	1.64096	1.43721	1.20456
42.75	1.69395	1.52649	1.32979	1.68387	1.07921	1.65311	1.48962	1.44305	1.21023	1.0275	2.42314	1.30777	1.05807	1.87029	1.47355	1.64822	1.35613	1.13721	1.46107	2.35771	1.54514	1.46849	0.67575	1.15292	1.07947	2.00516	1.04998	1.26138	1.34839	1.46783	1.11276	1.2243	1.63357	1.53587	1.41873	1.37175	0.80833	1.20078	0.63467	0.94097	1.60518	1.80201	1.52859	1.27667	1.54808	1.33022	1.58613	1.38874	1.16763
42.8	1.63937	1.48473	1.28875	1.63441	1.04311	1.59881	1.45871	1.39368	1.17383	0.99888	2.33574	1.26649	1.02149	1.80139	1.42839	1.58763	1.30902	1.10173	1.41123	2.2743	1.48957	1.43289	0.65412	1.13328	1.04259	1.93678	1.02897	1.21778	1.30048	1.44827	1.08196	1.19121	1.60056	1.50162	1.36604	1.32069	0.78374	1.15727	0.61679	0.909	1.55957	1.7411	1.48373	1.23442	1.49624	1.29532	1.5337	1.34265	1.13268
42.85	1.58727	1.4457	1.2505	1.58762	1.00885	1.54731	1.43067	1.34653	1.14001	0.97217	2.2519	1.22762	0.98664	1.73517	1.38573	1.52911	1.26367	1.06858	1.36361	2.19443	1.43691	1.40013	0.63384	1.11637	1.00795	1.87166	1.0102	1.17621	1.25477	1.43132	1.05361	1.16043	1.57049	1.47044	1.31558	1.27163	0.76078	1.11589	0.5999	0.8781	1.51666	1.68323	1.4415	1.19433	1.44692	1.26285	1.48389	1.29891	1.09989
42.9	1.53794	1.40923	1.21467	1.54327	0.97661	1.49836	1.40577	1.30166	1.10815	0.94747	2.17157	1.19122	0.95362	1.67154	1.34562	1.47182	1.22044	1.03789	1.31763	2.11815	1.38711	1.3706	0.61484	1.10237	0.97567	1.80971	0.9936	1.13702	1.21135	1.4172	1.02705	1.13157	1.54342	1.44244	1.2674	1.22563	0.73932	1.07662	0.58433	0.8484	1.47625	1.6282	1.40193	1.15649	1.40001	1.23295	1.43675	1.25706	1.06934
42.95	1.49146	1.37502	1.18094	1.50163	0.94609	1.45212	1.38381	1.25853	1.07837	0.92458	2.09459	1.15701	0.92224	1.61028	1.30802	1.41715	1.17981	1.00898	1.27386	2.04528	1.33975	1.34415	0.59698	1.09114	0.94508	1.75091	0.97913	1.09977	1.16997	1.40587	1.00241	1.1046	1.51946	1.41799	1.22154	1.18177	0.71923	1.03935	0.56978	0.81996	1.43832	1.57588	1.36482	1.12054	1.35532	1.20547	1.39206	1.21751	1.04079
43	1.44731	1.34374	1.14895	1.4636	0.91755	1.40874	1.36486	1.21805	1.05055	0.90365	2.02041	1.12489	0.89255	1.55157	1.27315	1.36529	1.14111	0.98192	1.23299	1.97618	1.29456	1.32055	0.58027	1.08275	0.91575	1.69538	0.96687	1.06451	1.13051	1.39766	0.97966	1.07931	1.49851	1.39696	1.17754	1.13981	0.70081	1.00374	0.55628	0.79291	1.40367	1.52603	1.33055	1.08683	1.31339	1.18055	1.34965	1.18024	1.01427
43.05	1.40593	1.31504	1.11897	1.42866	0.89078	1.36804	1.34906	1.17977	1.02504	0.88462	1.94883	1.09492	0.86445	1.49532	1.24079	1.31569	1.10427	0.95662	1.19444	1.91004	1.25175	1.29982	0.56482	1.07713	0.88786	1.64293	0.95663	1.03162	1.09281	1.39263	0.95908	1.05603	1.48051	1.37907	1.13563	1.09989	0.6836	0.96973	0.54383	0.76734	1.37185	1.47861	1.29895	1.05515	1.2739	1.15815	1.30945	1.14521	0.98977
43.1	1.3671	1.289	1.09105	1.39643	0.86533	1.32989	1.33637	1.14362	1.00167	0.86737	1.88035	1.06696	0.8378	1.44141	1.21109	1.26802	1.06951	0.93329	1.15777	1.84702	1.2114	1.282	0.55061	1.07456	0.86181	1.59348	0.94846	1.00103	1.0571	1.39059	0.94073	1.03504	1.46553	1.36453	1.09588	1.06203	0.66763	0.9377	0.53247	0.74323	1.34271	1.43376	1.26996	1.0253	1.23675	1.13827	1.27156	1.11221	0.96716
43.15	1.33032	1.26572	1.06511	1.3666	0.84207	1.29435	1.32698	1.10961	0.98032	0.85201	1.81501	1.04132	0.81262	1.38989	1.18395	1.22199	1.03658	0.91177	1.12304	1.78661	1.17344	1.2673	0.53741	1.07502	0.83736	1.54703	0.94273	0.9725	1.02345	1.39125	0.9243	1.01632	1.45352	1.35326	1.05796	1.0263	0.65311	0.90743	0.52205	0.71989	1.31616	1.39149	1.24364	0.99766	1.20198	1.12098	1.23611	1.08121	0.94666
43.2	1.29603	1.24494	1.04123	1.33953	0.82074	1.26146	1.32068	1.0774	0.96131	0.83851	1.75271	1.01786	0.78915	1.34062	1.15923	1.17831	1.00589	0.89216	1.09033	1.72989	1.13772	1.25589	0.52541	1.07826	0.8146	1.50325	0.93924	0.94587	0.99171	1.39501	0.90983	0.99942	1.44467	1.3455	1.02155	0.99232	0.64006	0.8787	0.51269	0.69761	1.29223	1.3518	1.21984	0.972	1.16943	1.10614	1.20302	1.05249	0.92818
43.25	1.26444	1.22673	1.01932	1.31562	0.80091	1.23098	1.31746	1.04725	0.94438	0.82652	1.693	0.99655	0.76717	1.29355	1.13686	1.13662	0.9769	0.87437	1.05986	1.67655	1.10407	1.24768	0.51474	1.08473	0.79311	1.4618	0.93795	0.92122	0.96151	1.40213	0.89733	0.98438	1.43897	1.3413	0.98679	0.96001	0.62844	0.85167	0.50451	0.6764	1.27117	1.31443	1.19856	0.94823	1.13911	1.09361	1.17202	1.02585	0.91153
43.3	1.23518	1.21125	0.99921	1.29451	0.78259	1.20253	1.31761	1.01911	0.92937	0.81654	1.63605	0.97721	0.74668	1.2485	1.11724	1.09671	0.94969	0.8583	1.03126	1.62645	1.07234	1.24255	0.50516	1.09412	0.77297	1.42379	0.93899	0.89876	0.93297	1.41242	0.88681	0.97121	1.43634	1.34054	0.95411	0.92979	0.61813	0.82617	0.49757	0.65646	1.25288	1.27926	1.17975	0.9263	1.11082	1.08379	1.14326	1.00109	0.89687
43.35	1.20843	1.19845	0.9812	1.27639	0.76563	1.17662	1.32128	0.9927	0.91659	0.80843	1.58191	0.95976	0.72739	1.20559	1.09993	1.05867	0.92398	0.84413	1.00435	1.57934	1.0428	1.2404	0.49668	1.10679	0.75445	1.38924	0.94243	0.87839	0.90636	1.42598	0.87827	0.96026	1.43661	1.34314	0.92334	0.90144	0.60926	0.80227	0.49148	0.63786	1.23742	1.24657	1.16353	0.90603	1.08466	1.07654	1.1167	0.97834	0.88409
43.4	1.18384	1.18817	0.96506	1.26106	0.75045	1.15357	1.32815	0.96808	0.90599	0.80198	1.53059	0.9443	0.70964	1.16488	1.08502	1.0225	0.90013	0.83172	0.97952	1.53494	1.01531	1.24169	0.48927	1.12276	0.73734	1.3571	0.948	0.85974	0.88147	1.44261	0.87174	0.95146	1.44003	1.34923	0.89412	0.8746	0.60174	0.7801	0.48646	0.62039	1.22461	1.2164	1.14993	0.88761	1.06082	1.07171	1.09229	0.95759	0.87314
43.45	1.16128	1.18082	0.9508	1.24862	0.73699	1.13301	1.33854	0.94539	0.89751	0.7974	1.48197	0.93088	0.69349	1.1261	1.07267	0.98822	0.87824	0.82108	0.9565	1.4935	0.98988	1.24605	0.4831	1.14187	0.72183	1.32749	0.95602	0.84296	0.85833	1.46264	0.86704	0.94424	1.44647	1.35901	0.8664	0.84948	0.59583	0.75919	0.4823	0.60391	1.21472	1.18859	1.13898	0.87108	1.0392	1.06953	1.07008	0.93887	0.86414
43.5	1.14129	1.17616	0.93848	1.23912	0.72501	1.11449	1.35214	0.9248	0.89087	0.79457	1.43577	0.91962	0.67872	1.08936	1.06285	0.9556	0.85796	0.81211	0.9353	1.45499	0.96634	1.25368	0.47832	1.16417	0.70736	1.3004	0.96663	0.8282	0.8366	1.48597	0.86426	0.9392	1.45628	1.37251	0.84034	0.82606	0.59113	0.73967	0.4793	0.58863	1.20764	1.16291	1.13047	0.85647	1.01964	1.06985	1.04998	0.92203	0.85709
43.55	1.12355	1.17416	0.92797	1.2325	0.71473	1.09756	1.36901	0.90608	0.88661	0.79338	1.39193	0.91025	0.66506	1.05436	1.05549	0.92466	0.83925	0.80485	0.91603	1.41899	0.94469	1.26496	0.47472	1.1899	0.69417	1.27645	0.97974	0.81551	0.81618	1.51263	0.8635	0.93627	1.46925	1.38931	0.81593	0.80428	0.58783	0.72172	0.47763	0.57452	1.20333	1.13915	1.12421	0.84368	1.00182	1.07262	1.03185	0.90717	0.85181
43.6	1.10792	1.17476	0.91948	1.22888	0.70584	1.08329	1.38926	0.88887	0.88431	0.79426	1.35056	0.90268	0.6528	1.0208	1.05048	0.89542	0.82207	0.79925	0.8984	1.38549	0.92485	1.27934	0.47218	1.21901	0.68241	1.25517	0.99527	0.80464	0.79755	1.54279	0.86466	0.93539	1.48512	1.40972	0.7928	0.784	0.58624	0.70505	0.47695	0.5612	1.20182	1.11777	1.12047	0.83246	0.98608	1.078	1.01583	0.89413	0.84847
43.65	1.09456	1.17812	0.91289	1.22806	0.6984	1.0716	1.41287	0.87301	0.88433	0.79679	1.31148	0.89705	0.64191	0.989	1.04784	0.86764	0.80659	0.79554	0.88249	1.35491	0.90683	1.29701	0.47085	1.2517	0.6719	1.23641	1.0132	0.7958	0.7807	1.57613	0.86782	0.93641	1.50398	1.43373	0.77146	0.76525	0.5862	0.68977	0.47731	0.54906	1.20309	1.09865	1.11916	0.82282	0.9723	1.08583	1.00177	0.883	0.84692
43.7	1.08332	1.18424	0.90815	1.23008	0.69239	1.062	1.44015	0.85911	0.88641	0.80114	1.27452	0.89354	0.63234	0.95929	1.04772	0.8415	0.79284	0.7935	0.8683	1.32691	0.89025	1.31835	0.47076	1.28758	0.66265	1.22013	1.03346	0.78866	0.76526	1.61259	0.87289	0.93942	1.52608	1.46145	0.75151	0.7479	0.58766	0.67582	0.47873	0.53817	1.20716	1.08155	1.12042	0.81501	0.96055	1.09633	0.98973	0.87381	0.84734
43.75	1.0741	1.19327	0.90543	1.2352	0.68792	1.05445	1.47089	0.84722	0.89061	0.80724	1.23994	0.89177	0.62392	0.93124	1.05004	0.81679	0.78057	0.79314	0.85597	1.3014	0.87571	1.34279	0.47176	1.32673	0.65472	1.20653	1.05603	0.78344	0.75107	1.65271	0.87967	0.94447	1.55103	1.49306	0.73287	0.73206	0.59054	0.66312	0.48125	0.52841	1.21423	1.0666	1.12418	0.80897	0.95083	1.10939	0.97965	0.86639	0.8495
43.8	1.06704	1.20527	0.90453	1.24326	0.68477	1.04889	1.50523	0.83691	0.89678	0.81503	1.20766	0.89196	0.61687	0.90464	1.0547	0.79345	0.76964	0.79441	0.8452	1.27827	0.86344	1.3703	0.47411	1.3694	0.64811	1.19545	1.08116	0.78015	0.73809	1.69596	0.88829	0.95162	1.57911	1.52855	0.71552	0.71761	0.59472	0.65152	0.48503	0.51965	1.22426	1.05369	1.13034	0.80454	0.9429	1.12498	0.97155	0.86073	0.85349
43.85	1.06211	1.21987	0.90545	1.25423	0.68314	1.04562	1.54295	0.82809	0.90481	0.82466	1.17767	0.8939	0.61097	0.87959	1.06178	0.77147	0.76042	0.79728	0.83591	1.25765	0.85275	1.40154	0.4776	1.41539	0.64257	1.18697	1.1089	0.77859	0.7267	1.74285	0.89875	0.96088	1.61049	1.56748	0.69939	0.70451	0.6003	0.64133	0.48993	0.51169	1.23705	1.04291	1.13888	0.80171	0.93685	1.14313	0.96541	0.85672	0.85928
43.9	1.05914	1.2372	0.90833	1.2682	0.68299	1.04422	1.58395	0.82098	0.9152	0.83607	1.1494	0.89768	0.60635	0.85583	1.07136	0.75085	0.75282	0.80178	0.82834	1.23921	0.84353	1.43609	0.48236	1.4649	0.63816	1.18078	1.13913	0.77893	0.71669	1.79296	0.91116	0.97225	1.64457	1.60972	0.6846	0.69284	0.6076	0.63227	0.49573	0.50464	1.2527	1.03398	1.14971	0.80055	0.9326	1.16379	0.96105	0.85457	0.86687
43.95	1.05838	1.25721	0.91326	1.28487	0.68427	1.04492	1.62865	0.81558	0.92762	0.84914	1.12302	0.90317	0.60289	0.83366	1.08323	0.73184	0.74646	0.80799	0.82228	1.22339	0.8354	1.47415	0.48846	1.51812	0.63498	1.17716	1.17196	0.7812	0.70814	1.84628	0.92522	0.98573	1.68129	1.65528	0.67098	0.68241	0.61662	0.62429	0.50283	0.49876	1.27104	1.02706	1.16305	0.801	0.93025	1.187	0.95844	0.85421	0.87615
44	1.05959	1.27965	0.92019	1.30449	0.68705	1.04758	1.67655	0.81163	0.94206	0.86388	1.09857	0.91063	0.60065	0.81299	1.09736	0.71382	0.74151	0.81578	0.81793	1.20964	0.82911	1.5158	0.49592	1.57474	0.63305	1.17614	1.2072	0.78511	0.70081	1.90323	0.9412	1.00137	1.7208	1.70424	0.65861	0.67317	0.62721	0.61746	0.51081	0.49375	1.29207	1.02211	1.17858	0.8031	0.9296	1.21259	0.95769	0.8555	0.88725
44.05	1.0628	1.30496	0.92904	1.32687	0.69103	1.05224	1.72812	0.80952	0.95862	0.88029	1.07687	0.91993	0.59973	0.79367	1.11393	0.69702	0.73814	0.82519	0.81509	1.19817	0.82466	1.56137	0.50461	1.63433	0.63221	1.17745	1.24473	0.79096	0.69458	1.96334	0.95906	1.01888	1.76302	1.75672	0.64747	0.66525	0.63931	0.61196	0.52004	0.4899	1.31591	1.01938	1.19662	0.80682	0.93088	1.24078	0.95903	0.85852	0.90011
44.1	1.06799	1.3332	0.93973	1.3523	0.69621	1.05882	1.78296	0.80887	0.97719	0.89843	1.05687	0.93096	0.59998	0.77561	1.13294	0.6816	0.73627	0.83621	0.8136	1.18878	0.82183	1.6097	0.51458	1.69716	0.63242	1.18135	1.28523	0.79832	0.68962	2.02621	0.9785	1.03836	1.80822	1.81355	0.63746	0.65861	0.65314	0.60776	0.53041	0.48679	1.34275	1.01847	1.21688	0.81201	0.93384	1.27144	0.96208	0.86325	0.91469
44.15	1.07508	1.36423	0.95225	1.38073	0.70295	1.06751	1.84118	0.80985	0.99802	0.91828	1.03868	0.94372	0.60155	0.75884	1.1542	0.66713	0.73587	0.8489	0.81377	1.18142	0.82042	1.66079	0.52577	1.76314	0.63376	1.18746	1.32797	0.80729	0.68598	2.09198	0.99972	1.05979	1.8557	1.87299	0.62856	0.65327	0.66843	0.60443	0.54205	0.48458	1.37248	1.01948	1.23951	0.81884	0.93868	1.30455	0.96689	0.86962	0.931
44.2	1.08397	1.39791	0.9666	1.41191	0.71092	1.07786	1.90259	0.81235	1.0207	0.93963	1.0221	0.95813	0.60438	0.74313	1.1776	0.654	0.73677	0.86314	0.81539	1.17635	0.82035	1.71534	0.53828	1.83196	0.63615	1.19586	1.37275	0.81805	0.68348	2.16066	1.02287	1.08329	1.90551	1.93514	0.62075	0.64914	0.68506	0.60219	0.55465	0.48345	1.40491	1.02218	1.26426	0.82713	0.9451	1.33994	0.97328	0.87761	0.94888
44.25	1.09485	1.43441	0.98301	1.44569	0.72034	1.09019	1.96733	0.81635	1.04526	0.96275	1.00741	0.97409	0.60805	0.72863	1.20348	0.64172	0.739	0.87895	0.81837	1.17342	0.822	1.77277	0.5524	1.90345	0.63973	1.20673	1.41988	0.83071	0.68213	2.23223	1.04762	1.10873	1.95784	2.00034	0.61386	0.64572	0.70328	0.6008	0.56843	0.48304	1.44005	1.02687	1.29129	0.83692	0.95327	1.37785	0.98141	0.88702	0.96842
44.3	1.10764	1.47339	1.00127	1.48202	0.73109	1.10434	2.03532	0.8221	1.07157	0.98757	0.99466	0.99158	0.61257	0.71555	1.2315	0.6307	0.74266	0.89642	0.82284	1.17247	0.82499	1.83322	0.56792	1.9774	0.64444	1.21974	1.46941	0.84521	0.68215	2.307	1.07376	1.13601	2.01227	2.06831	0.60791	0.64362	0.72325	0.60042	0.58332	0.48374	1.4777	1.03342	1.32058	0.84825	0.96322	1.41813	0.99127	0.89795	0.98957
44.35	1.12223	1.51471	1.02165	1.52117	0.74299	1.12016	2.1061	0.82921	1.0999	1.01384	0.98352	1.01097	0.61826	0.70364	1.26155	0.6208	0.74761	0.91539	0.82881	1.17316	0.82923	1.8969	0.58445	2.05374	0.65018	1.23528	1.52066	0.86112	0.68338	2.38445	1.10166	1.16534	2.06854	2.13881	0.60302	0.64255	0.74473	0.60128	0.59927	0.48513	1.51794	1.04177	1.35182	0.86105	0.97468	1.46049	1.00277	0.91055	1.0124
44.4	1.13844	1.5585	1.04398	1.56271	0.75613	1.13782	2.17934	0.83772	1.13007	1.04175	0.97408	1.03179	0.62527	0.69284	1.29417	0.612	0.75372	0.93562	0.83631	1.176	0.83483	1.96351	0.60219	2.13269	0.65689	1.25326	1.57386	0.87888	0.68557	2.46422	1.131	1.19669	2.12712	2.21178	0.59897	0.64282	0.76788	0.6031	0.61645	0.4873	1.5606	1.05196	1.38496	0.87521	0.98777	1.50508	1.01587	0.92462	1.03677
44.45	1.15618	1.60472	1.06788	1.60695	0.77049	1.15731	2.25533	0.84788	1.1619	1.07087	0.96627	1.05421	0.63335	0.68273	1.32919	0.60409	0.76129	0.95717	0.84525	1.18083	0.84168	2.03286	0.62105	2.21421	0.66468	1.27323	1.62924	0.89829	0.6888	2.54631	1.16182	1.22997	2.18728	2.28693	0.59608	0.64413	0.79252	0.60607	0.63463	0.49038	1.60583	1.06382	1.42017	0.89086	1.00259	1.55179	1.03045	0.94006	1.06254
44.5	1.17551	1.65341	1.0936	1.65374	0.7862	1.17825	2.33418	0.85947	1.19552	1.10162	0.9602	1.07795	0.64252	0.6737	1.36581	0.59729	0.77024	0.98016	0.85551	1.18721	0.84996	2.10475	0.64117	2.29764	0.67354	1.2953	1.68648	0.91934	0.69302	2.63061	1.19423	1.2651	2.24919	2.36462	0.59417	0.64646	0.81864	0.61	0.65385	0.49441	1.65357	1.07735	1.4573	0.90787	1.01886	1.60053	1.04659	0.95692	1.08978
44.55	1.19683	1.70418	1.12117	1.70277	0.803	1.20073	2.41499	0.87261	1.23087	1.13372	0.95557	1.10285	0.65257	0.66597	1.40418	0.59142	0.78038	1.00461	0.86681	1.19547	0.85954	2.17904	0.66281	2.38268	0.68343	1.31946	1.74536	0.94171	0.69851	2.71655	1.22775	1.30179	2.31274	2.44448	0.59305	0.64972	0.84632	0.61476	0.674	0.49908	1.70347	1.09249	1.49611	0.92615	1.03667	1.65096	1.06404	0.97504	1.11828
44.6	1.21981	1.75748	1.15055	1.75393	0.82101	1.22486	2.49824	0.88707	1.26788	1.16716	0.95254	1.12909	0.66372	0.65882	1.44424	0.58662	0.79179	1.0304	0.87921	1.20554	0.87061	2.25553	0.68587	2.46905	0.69448	1.34551	1.80597	0.96563	0.70508	2.80381	1.26269	1.34023	2.37785	2.52631	0.59288	0.65389	0.8753	0.62046	0.69483	0.50462	1.7557	1.10931	1.53672	0.94572	1.05596	1.70321	1.08293	0.99453	1.14812
44.65	1.24426	1.81318	1.18146	1.80707	0.84044	1.25061	2.58384	0.90283	1.30615	1.20184	0.95102	1.15665	0.67575	0.65272	1.48581	0.58276	0.80432	1.05755	0.89308	1.21729	0.88284	2.33416	0.71014	2.55692	0.70649	1.37382	1.86846	0.99098	0.71269	2.89264	1.29879	1.38034	2.44404	2.60974	0.59376	0.65925	0.90579	0.62724	0.71669	0.51094	1.81012	1.12769	1.57909	0.96664	1.07672	1.75716	1.10317	1.01518	1.17924
44.7	1.27029	1.87035	1.21422	1.86247	0.86093	1.2777	2.67113	0.92	1.34612	1.23772	0.95102	1.18541	0.6888	0.64755	1.52894	0.57982	0.81818	1.08576	0.90831	1.23071	0.89621	2.41457	0.73559	2.64561	0.71946	1.40423	1.9322	1.0179	0.72132	2.98341	1.336	1.42176	2.5112	2.69444	0.59547	0.66557	0.93773	0.63472	0.73944	0.51801	1.86641	1.14764	1.62294	0.98878	1.09885	1.81259	1.12471	1.03711	1.21156
44.75	1.29781	1.92905	1.24864	1.91918	0.88234	1.306	2.76018	0.93855	1.38767	1.27466	0.95263	1.21537	0.70288	0.6433	1.57393	0.57797	0.83336	1.11504	0.9248	1.2457	0.91079	2.49697	0.76222	2.7351	0.73343	1.43666	1.99698	1.04615	0.73102	3.07661	1.37434	1.46476	2.57908	2.78015	0.59819	0.67285	0.97087	0.64314	0.76291	0.52559	1.92411	1.16909	1.66824	1.01208	1.12227	1.86959	1.14755	1.06033	1.24501
44.8	1.3264	1.98949	1.28507	1.97767	0.90472	1.3358	2.85088	0.95862	1.43018	1.31309	0.95557	1.24641	0.71785	0.63989	1.62065	0.57724	0.84955	1.14557	0.94258	1.26226	0.92662	2.58112	0.78996	2.82589	0.74821	1.47104	2.06298	1.07591	0.74165	3.17045	1.41382	1.50956	2.64764	2.86685	0.60175	0.68129	1.00539	0.65259	0.78726	0.53407	1.98358	1.19214	1.7151	1.03658	1.14721	1.9282	1.17169	1.08461	1.27975
44.85	1.35641	2.05098	1.32301	2.03803	0.92816	1.36683	2.9425	0.97999	1.47391	1.35248	0.95996	1.27855	0.73385	0.6374	1.6687	0.57746	0.86684	1.17708	0.96154	1.28039	0.94347	2.66682	0.81864	2.91893	0.76388	1.50731	2.13033	1.107	0.75327	3.26389	1.45397	1.55591	2.71684	2.9542	0.60611	0.69072	1.04155	0.66309	0.81225	0.54339	2.0445	1.2166	1.7631	1.06223	1.17341	1.98789	1.19699	1.10997	1.31551
44.9	1.38768	2.1137	1.36251	2.09983	0.95262	1.39923	3.035	1.00271	1.51857	1.3926	0.96578	1.31161	0.75072	0.63572	1.71807	0.5786	0.88564	1.20934	0.98164	1.29998	0.96133	2.75416	0.84841	3.01073	0.78071	1.54524	2.19866	1.13896	0.76588	3.35764	1.49489	1.60328	2.78628	3.0423	0.61148	0.70103	1.07886	0.67426	0.83784	0.55347	2.10676	1.2425	1.81231	1.08898	1.20097	2.04855	1.22333	1.13626	1.3521
44.95	1.42021	2.17796	1.40349	2.1631	0.97797	1.43286	3.12816	1.02679	1.56421	1.43352	0.97307	1.34549	0.76837	0.63485	1.76867	0.58047	0.90577	1.24265	1.00304	1.32091	0.98036	2.8426	0.87938	3.10132	0.79826	1.58479	2.26818	1.17223	0.77944	3.45183	1.53632	1.65163	2.85591	3.13041	0.61784	0.71234	1.1171	0.68644	0.8641	0.56414	2.17053	1.2698	1.8626	1.11675	1.22982	2.11011	1.25069	1.16339	1.3895
45	1.45407	2.24424	1.44586	2.2274	1.00412	1.46747	3.22229	1.05199	1.61121	1.4749	0.98178	1.38012	0.78677	0.63486	1.82029	0.58338	0.92662	1.27689	1.02542	1.34319	1.00031	2.9316	0.91177	3.19137	0.81678	1.6261	2.33809	1.20662	0.79415	3.54566	1.57884	1.70106	2.92545	3.21854	0.6248	0.72449	1.15636	0.69926	0.89123	0.57551	2.23582	1.29837	1.91391	1.14541	1.25973	2.17249	1.27893	1.19157	1.42751
45.05	1.4892	2.31138	1.48953	2.29273	1.03124	1.50316	3.31665	1.07854	1.65931	1.51701	0.99213	1.41559	0.80584	0.63564	1.8726	0.58741	0.94834	1.31219	1.04884	1.36679	1.02107	3.02115	0.94504	3.28082	0.8363	1.66894	2.40862	1.24202	0.80983	3.6391	1.62203	1.75128	2.99443	3.30619	0.63245	0.73753	1.19648	0.71257	0.91892	0.58735	2.30205	1.32827	1.96611	1.17512	1.29085	2.23542	1.30824	1.22077	1.4663
45.1	1.52558	2.3788	1.53552	2.35874	1.05924	1.53981	3.41134	1.10622	1.70765	1.55965	1.00376	1.45173	0.82594	0.6374	1.9256	0.59241	0.97124	1.34867	1.07337	1.39156	1.04312	3.11085	0.97926	3.36911	0.85676	1.7133	2.47949	1.27826	0.82648	3.73248	1.66545	1.8023	3.06298	3.39307	0.641	0.75152	1.23746	0.72687	0.94706	0.59998	2.36877	1.35969	2.01912	1.20573	1.32301	2.29886	1.33838	1.25059	1.50569
45.15	1.56298	2.44697	1.58261	2.42545	1.08777	1.57723	3.506	1.13503	1.75658	1.603	1.01681	1.48857	0.84656	0.63999	1.97952	0.5984	0.99476	1.38576	1.09902	1.41778	1.06629	3.20111	1.01459	3.45637	0.87835	1.75913	2.55063	1.31528	0.84395	3.82523	1.70884	1.8545	3.13069	3.47933	0.65064	0.76666	1.2792	0.74203	0.97588	0.61351	2.43621	1.39221	2.07275	1.23712	1.35613	2.36284	1.36946	1.28118	1.54578
45.2	1.60134	2.51565	1.6306	2.49319	1.11712	1.61528	3.60016	1.16504	1.80575	1.64685	1.03133	1.52576	0.86796	0.6434	2.03421	0.6056	1.0192	1.42308	1.1258	1.44518	1.09024	3.29144	1.05079	3.54256	0.9003	1.80638	2.62167	1.3529	0.86243	3.91743	1.75245	1.90696	3.19768	3.56512	0.6612	0.78251	1.32184	0.75791	1.00504	0.62773	2.50442	1.42573	2.12682	1.2693	1.39016	2.42707	1.40131	1.31237	1.5863
45.25	1.64057	2.58435	1.67969	2.56234	1.14741	1.65417	3.69381	1.19661	1.85539	1.69099	1.04716	1.56333	0.88991	0.64755	2.08933	0.61405	1.04507	1.46104	1.1539	1.47354	1.11516	3.38126	1.08765	3.62736	0.92314	1.85507	2.69239	1.39132	0.88163	4.00912	1.79598	1.96029	3.26368	3.64914	0.67269	0.79959	1.3651	0.77459	1.03467	0.64272	2.57334	1.46034	2.18153	1.30245	1.42539	2.49137	1.43382	1.34425	1.62716
45.3	1.68051	2.65334	1.72991	2.63059	1.17809	1.69365	3.78663	1.22927	1.90506	1.73535	1.06448	1.60122	0.91222	0.6527	2.14522	0.62346	1.07186	1.49944	1.18252	1.50304	1.14076	3.47053	1.12546	3.71032	0.94681	1.90477	2.76257	1.43072	0.90175	4.09849	1.83943	2.01424	3.32834	3.73102	0.68508	0.81747	1.4091	0.79205	1.06451	0.6583	2.64196	1.49601	2.23651	1.33619	1.46146	2.55573	1.46701	1.37658	1.66828
45.35	1.72146	2.72291	1.78097	2.69845	1.20928	1.73371	3.87861	1.2629	1.95498	1.77994	1.0831	1.63918	0.93519	0.65867	2.2014	0.63381	1.09949	1.53808	1.21201	1.5333	1.16713	3.5592	1.16401	3.791	0.97095	1.95575	2.83216	1.47095	0.92281	4.18589	1.88296	2.0697	3.39146	3.81131	0.6984	0.83602	1.45364	0.81027	1.09459	0.6745	2.71068	1.53259	2.29174	1.37045	1.4983	2.61998	1.50074	1.40932	1.70956
45.4	1.76321	2.79252	1.83289	2.76607	1.24125	1.77426	3.96918	1.29764	2.00482	1.82454	1.10307	1.67768	0.95868	0.6655	2.25766	0.64531	1.12807	1.57716	1.24211	1.56453	1.19428	3.64734	1.20314	3.86953	0.996	2.00761	2.90131	1.51131	0.94492	4.27115	1.92658	2.12448	3.45323	3.88965	0.71256	0.85528	1.49858	0.82939	1.12476	0.69151	2.77929	1.57007	2.34702	1.40552	1.53595	2.68379	1.53509	1.4426	1.75111
45.45	1.80579	2.8618	1.88601	2.83336	1.27362	1.8152	4.05823	1.33341	2.05467	1.86916	1.12445	1.71619	0.98307	0.67324	2.31378	0.65773	1.1577	1.61668	1.27286	1.59721	1.22189	3.73478	1.24314	3.94542	1.02203	2.0602	2.96983	1.55228	0.96767	4.3541	1.9699	2.17909	3.51332	3.96571	0.72762	0.87559	1.54375	0.8491	1.15502	0.70901	2.84758	1.60855	2.40228	1.44107	1.5743	2.74705	1.56993	1.47619	1.79267
45.5	1.84933	2.93074	1.93993	2.90025	1.30589	1.85618	4.14568	1.36985	2.10458	1.91378	1.14714	1.75434	1.00776	0.68185	2.36996	0.67142	1.18825	1.65655	1.30439	1.63087	1.25021	3.82095	1.28392	4.01839	1.04883	2.11355	3.03783	1.59368	0.99131	4.43496	2.01278	2.23385	3.57146	4.03966	0.74362	0.89659	1.58903	0.86954	1.1856	0.72698	2.91549	1.64775	2.45723	1.47669	1.61301	2.8098	1.60508	1.51011	1.83406
45.55	1.89302	2.99935	1.9944	2.96704	1.33866	1.89759	4.23202	1.40726	2.15415	1.95819	1.17115	1.79242	1.03269	0.6914	2.42607	0.68646	1.21948	1.6965	1.3367	1.66514	1.27916	3.90533	1.32476	4.0889	1.07631	2.16787	3.10469	1.63515	1.01585	4.51356	2.05541	2.28855	3.62743	4.11092	0.76088	0.91835	1.63479	0.89079	1.2162	0.74574	2.98319	1.68771	2.51229	1.51278	1.65242	2.87209	1.64058	1.54434	1.8753
45.6	1.93715	3.06721	2.04962	3.03292	1.37161	1.93951	4.31563	1.44559	2.20347	2.00253	1.19644	1.83027	1.05796	0.70164	2.48159	0.70266	1.25151	1.73655	1.36957	1.69999	1.30874	3.98811	1.36595	4.15669	1.10439	2.22297	3.16991	1.67643	1.04121	4.58931	2.09758	2.34297	3.68083	4.17934	0.77899	0.94129	1.68082	0.91268	1.24647	0.76506	3.05006	1.72852	2.56691	1.54915	1.69255	2.93325	1.67641	1.5788	1.9164
45.65	1.98212	3.13414	2.105	3.0977	1.4046	1.98158	4.39711	1.48478	2.25216	2.04668	1.22305	1.86805	1.08339	0.71281	2.53658	0.72006	1.28451	1.77667	1.40308	1.73558	1.33906	4.06914	1.40748	4.2216	1.13317	2.27776	3.23375	1.71779	1.06763	4.66223	2.13906	2.39716	3.73203	4.24472	0.79803	0.96509	1.7269	0.93521	1.27681	0.78493	3.11592	1.76987	2.62115	1.58581	1.73318	2.99345	1.71259	1.61342	1.95736
45.7	2.02716	3.2003	2.16083	3.16167	1.43785	2.0232	4.47671	1.52508	2.30023	2.09029	1.25092	1.90538	1.10905	0.72504	2.59167	0.73865	1.31839	1.81672	1.43728	1.77156	1.36973	4.1477	1.4492	4.2832	1.16246	2.33255	3.29581	1.75923	1.09474	4.73219	2.17985	2.45128	3.78047	4.30718	0.81806	0.98962	1.77267	0.95858	1.30687	0.80538	3.18098	1.81165	2.67499	1.62277	1.77414	3.05289	1.74886	1.64808	1.99783
45.75	2.07223	3.26554	2.21681	3.22397	1.47154	2.06448	4.55257	1.56614	2.34753	2.13345	1.27968	1.94233	1.13497	0.73811	2.64594	0.75828	1.35287	1.85653	1.47229	1.808	1.40087	4.22388	1.49093	4.34147	1.19213	2.38779	3.35611	1.80056	1.12246	4.79868	2.2201	2.5049	3.82613	4.36635	0.83879	1.01483	1.81824	0.98245	1.33677	0.8265	3.24475	1.85365	2.72773	1.66	1.81531	3.11065	1.78515	1.68271	2.03789
45.8	2.11792	3.32942	2.27323	3.28491	1.50526	2.10549	4.62533	1.60744	2.39418	2.17617	1.30957	1.97871	1.16103	0.75216	2.69917	0.77933	1.38833	1.89589	1.50736	1.84492	1.43238	4.29845	1.53298	4.39619	1.22232	2.4429	3.41515	1.84178	1.15103	4.86169	2.25949	2.55798	3.86922	4.42203	0.86044	1.04071	1.86361	1.00694	1.36641	0.84809	3.30716	1.89609	2.77942	1.69713	1.85646	3.16689	1.82148	1.7174	2.07744
45.85	2.16389	3.3918	2.32956	3.3446	1.53907	2.14641	4.6951	1.64909	2.43998	2.21806	1.34055	2.01428	1.1874	0.76707	2.75135	0.80155	1.42447	1.93504	1.54285	1.88234	1.4641	4.37077	1.5748	4.4473	1.25299	2.49793	3.47283	1.88259	1.18066	4.92112	2.29798	2.61031	3.90957	4.47407	0.88293	1.06727	1.90874	1.0321	1.39543	0.87021	3.3682	1.93884	2.8302	1.73414	1.89775	3.2215	1.85763	1.75193	2.11617
45.9	2.20967	3.4527	2.38599	3.4023	1.57303	2.1865	4.7616	1.69082	2.48537	2.25929	1.37252	2.04932	1.21378	0.78289	2.80279	0.82489	1.46102	1.97376	1.57866	1.92024	1.4961	4.43944	1.61643	4.4946	1.28419	2.55276	3.5278	1.92301	1.21058	4.97716	2.33559	2.66179	3.94697	4.52235	0.90639	1.09466	1.95405	1.05778	1.42402	0.89286	3.4275	1.98167	2.87964	1.77105	1.93866	3.27456	1.89371	1.78652	2.1543
45.95	2.25535	3.51221	2.44221	3.45836	1.60669	2.22597	4.82471	1.73305	2.52971	2.29931	1.40547	2.0835	1.24022	0.79977	2.85278	0.84931	1.49817	2.01205	1.61447	1.95851	1.52824	4.50514	1.65786	4.53854	1.31584	2.60719	3.58082	1.96305	1.241	5.02921	2.37203	2.71208	3.98124	4.56699	0.93079	1.12266	1.99806	1.08387	1.45221	0.916	3.48528	2.02455	2.92791	1.80774	1.97951	3.3256	1.92942	1.82084	2.1914
46	2.301	3.57017	2.49811	3.51287	1.64035	2.2647	4.88455	1.77561	2.57227	2.33834	1.4396	2.11675	1.26671	0.81721	2.90163	0.87484	1.53581	2.05003	1.65052	1.99702	1.56133	4.56772	1.69902	4.57848	1.34775	2.66127	3.63151	2.00208	1.27195	5.0772	2.40714	2.76113	4.01232	4.60784	0.95576	1.1513	2.04121	1.11037	1.47988	0.9395	3.54152	2.06747	2.97495	1.84423	2.02015	3.37484	1.96489	1.85462	2.22754
46.05	2.34637	3.62628	2.55349	3.56528	1.67356	2.30251	4.94092	1.81861	2.61346	2.37638	1.47447	2.14922	1.29306	0.8355	2.94925	0.90159	1.57402	2.08729	1.68667	2.03574	1.59465	4.62696	1.73963	4.61445	1.37992	2.71466	3.67952	2.04041	1.30318	5.12135	2.44094	2.80909	4.04015	4.64488	0.98165	1.18045	2.08339	1.13751	1.5071	0.96315	3.59578	2.11015	3.02068	1.88046	2.06056	3.42218	2.00002	1.88809	2.2628
46.1	2.3913	3.68022	2.60815	3.61538	1.7065	2.33929	4.99344	1.86184	2.6532	2.41379	1.51006	2.18072	1.31918	0.85439	2.99521	0.92952	1.61228	2.12345	1.72299	2.0743	1.62741	4.68251	1.77966	4.64647	1.41209	2.76742	3.72491	2.07793	1.33467	5.16139	2.47331	2.85585	4.06484	4.67846	1.00816	1.21007	2.12449	1.16491	1.53385	0.98732	3.6478	2.1525	3.06485	1.91635	2.10056	3.46748	2.03485	1.92114	2.29725
46.15	2.43576	3.73199	2.66184	3.66323	1.73965	2.37518	5.04219	1.90531	2.69109	2.44933	1.54623	2.21098	1.34503	0.87393	3.03968	0.95867	1.65086	2.15868	1.75904	2.11278	1.65967	4.73463	1.81901	4.67433	1.44442	2.81934	3.76785	2.11461	1.36683	5.19727	2.50409	2.9017	4.0864	4.70769	1.03527	1.23998	2.16431	1.19266	1.55978	1.01143	3.69761	2.19441	3.10756	1.95198	2.14024	3.5104	2.06884	1.95358	2.33015
46.2	2.47993	3.78149	2.71497	3.7086	1.77218	2.41007	5.08688	1.94849	2.72732	2.48367	1.58281	2.24015	1.37064	0.89442	3.0826	0.98861	1.6897	2.19304	1.79475	2.15119	1.69191	4.7832	1.85759	4.69827	1.47666	2.86992	3.80799	2.15076	1.3991	5.2289	2.53343	2.94619	4.1044	4.73286	1.06299	1.27007	2.2034	1.22066	1.58496	1.03566	3.74504	2.23595	3.14848	1.98694	2.17928	3.55105	2.10221	1.98536	2.36191
46.25	2.52358	3.82845	2.76719	3.75152	1.80405	2.44385	5.1276	1.99144	2.76218	2.51659	1.62008	2.26802	1.39576	0.91573	3.12369	1.01946	1.72851	2.22644	1.83008	2.18944	1.7233	4.82792	1.89544	4.71841	1.50886	2.91935	3.84565	2.18633	1.43161	5.25604	2.56114	2.98902	4.11905	4.75383	1.09146	1.30061	2.24142	1.24871	1.60929	1.0601	3.78998	2.27704	3.18763	2.02117	2.21764	3.58929	2.13489	2.01655	2.3923
46.3	2.56626	3.87273	2.81819	3.79175	1.83538	2.47608	5.16402	2.03416	2.79535	2.54791	1.65805	2.29464	1.42052	0.93774	3.1631	1.05125	1.76774	2.25846	1.86495	2.22741	1.75442	4.86899	1.93222	4.73445	1.54097	2.96733	3.88044	2.21987	1.46428	5.27893	2.58703	3.02994	4.13032	4.77062	1.12057	1.33129	2.27818	1.27689	1.63275	1.08489	3.83224	2.31744	3.22475	2.05472	2.25512	3.62501	2.16686	2.04708	2.42127
46.35	2.60819	3.91446	2.86795	3.82934	1.86593	2.5071	5.1962	2.07644	2.8267	2.57723	1.6957	2.32019	1.44548	0.96023	3.20061	1.0839	1.80713	2.28914	1.89961	2.26511	1.78538	4.90633	1.96768	4.74644	1.57305	3.01386	3.91237	2.25192	1.49704	5.29732	2.61156	3.06896	4.13817	4.78316	1.15008	1.36209	2.31324	1.30543	1.65506	1.1097	3.8719	2.35691	3.25991	2.08752	2.29177	3.65801	2.1977	2.07693	2.44871
46.4	2.64917	3.95364	2.9161	3.86409	1.89527	2.53674	5.22421	2.1181	2.85629	2.6053	1.73312	2.34401	1.46973	0.98331	3.23624	1.11696	1.84629	2.31853	1.93363	2.30235	1.8159	4.93926	2.00204	4.75452	1.60484	3.05852	3.94145	2.28247	1.52969	5.31099	2.6347	3.10612	4.14237	4.792	1.17977	1.3929	2.34673	1.33336	1.6765	1.13459	3.90886	2.39532	3.29301	2.11912	2.32742	3.68858	2.22747	2.10575	2.47465
46.45	2.68892	3.99015	2.96261	3.89649	1.9239	2.56482	5.24814	2.15903	2.88393	2.63161	1.77086	2.3664	1.49314	1.00695	3.26981	1.15063	1.88489	2.34652	1.96678	2.33927	1.84581	4.96777	2.03509	4.7584	1.63629	3.10152	3.96734	2.31122	1.56222	5.32035	2.65599	3.14115	4.14334	4.79661	1.20975	1.42329	2.37879	1.3612	1.69704	1.15917	3.94332	2.43276	3.32399	2.14977	2.36192	3.71652	2.25629	2.13365	2.499
46.5	2.72757	4.02392	3.00736	3.92565	1.95168	2.59121	5.26744	2.19959	2.90953	2.65619	1.80807	2.3869	1.51576	1.03121	3.30116	1.18474	1.92331	2.37308	1.99933	2.37502	1.875	4.99214	2.06644	4.75813	1.66734	3.1424	3.98997	2.33849	1.59459	5.32531	2.67534	3.17419	4.14117	4.79739	1.24011	1.45365	2.40897	1.38866	1.71639	1.18369	3.97478	2.46888	3.35274	2.17939	2.3954	3.74159	2.28372	2.16039	2.52154
46.55	2.76563	4.05484	3.0506	3.95148	1.97872	2.61586	5.28228	2.23934	2.93293	2.67915	1.84494	2.40545	1.53756	1.05577	3.33011	1.21945	1.96107	2.39773	2.03073	2.40991	1.90336	5.01232	2.09687	4.75409	1.69808	3.18115	4.00933	2.36437	1.62714	5.32552	2.69301	3.20485	4.1356	4.79417	1.27068	1.4838	2.43727	1.41571	1.73451	1.20783	4.00316	2.5038	3.37916	2.20783	2.4276	3.76384	2.30984	2.18594	2.5423
46.6	2.802	4.08248	3.09163	3.97426	2.00464	2.6387	5.29257	2.2782	2.95408	2.7001	1.88173	2.42222	1.55784	1.08083	3.35688	1.25467	1.9981	2.42109	2.06117	2.44415	1.93103	5.02815	2.12532	4.74604	1.72811	3.21782	4.0255	2.38872	1.65882	5.32136	2.70861	3.23329	4.12684	4.78676	1.30137	1.51361	2.46401	1.44244	1.75151	1.23149	4.02837	2.53735	3.40315	2.23502	2.45845	3.78318	2.33468	2.21032	2.56116
46.65	2.83655	4.1069	3.1303	3.99398	2.02949	2.6597	5.29847	2.31624	2.97294	2.71915	1.91809	2.43757	1.57752	1.10606	3.38114	1.29026	2.0343	2.44271	2.09089	2.47725	1.95742	5.0398	2.15174	4.73425	1.75744	3.25266	4.03825	2.41121	1.68992	5.31279	2.72206	3.25941	4.11451	4.7752	1.33184	1.54302	2.48896	1.4688	1.76719	1.25493	4.05044	2.56936	3.4248	2.2611	2.48797	3.79958	2.35827	2.23359	2.57836
46.7	2.86962	4.12831	3.16724	4.01025	2.05312	2.67877	5.29995	2.35297	2.98959	2.73623	1.95359	2.45119	1.59649	1.13138	3.40308	1.3261	2.06984	2.46238	2.11928	2.50925	1.98273	5.04747	2.17614	4.71848	1.78613	3.28503	4.04798	2.43197	1.72056	5.29976	2.73355	3.28302	4.0992	4.75991	1.36211	1.57215	2.5119	1.49487	1.78179	1.27784	4.06928	2.59986	3.44389	2.28576	2.51587	3.81308	2.38033	2.25562	2.59371
46.75	2.90085	4.14646	3.20155	4.02355	2.07519	2.69589	5.29687	2.38817	3.00412	2.7514	1.98845	2.46296	1.61458	1.15655	3.42282	1.36196	2.10429	2.47995	2.14629	2.54008	2.00725	5.05093	2.19871	4.69923	1.81406	3.31453	4.05458	2.45085	1.75019	5.28251	2.74315	3.30439	4.08105	4.74122	1.39215	1.60047	2.53295	1.52031	1.79496	1.30029	4.085	2.62863	3.46031	2.30877	2.54203	3.82369	2.40093	2.27634	2.60718
46.8	2.9298	4.16113	3.23311	4.03388	2.09618	2.7108	5.28918	2.4218	3.01634	2.76434	2.02234	2.47285	1.63158	1.18158	3.43958	1.39753	2.13787	2.49558	2.17201	2.56966	2.03052	5.04994	2.21904	4.67639	1.84073	3.34128	4.05784	2.46763	1.77877	5.26096	2.75068	3.32347	4.05984	4.719	1.42193	1.62795	2.5519	1.54506	1.80676	1.32212	4.0975	2.65541	3.47392	2.33027	2.5663	3.83103	2.41984	2.29557	2.61859
46.85	2.95713	4.17254	3.2621	4.04079	2.1159	2.7237	5.27716	2.45417	3.02633	2.77515	2.05538	2.48066	1.64751	1.20672	3.45389	1.43288	2.17019	2.50913	2.19601	2.59802	2.05255	5.04469	2.23747	4.65015	1.86643	3.36526	4.05781	2.48232	1.80675	5.23536	2.75616	3.33973	4.03551	4.69302	1.45124	1.65468	2.56861	1.56903	1.81718	1.34344	4.10666	2.68039	3.48501	2.35024	2.58893	3.8354	2.43706	2.31329	2.6279
46.9	2.98267	4.18087	3.28822	4.04445	2.13429	2.7345	5.26101	2.48472	3.0337	2.78393	2.08756	2.48635	1.66218	1.23165	3.46525	1.46773	2.20143	2.52063	2.21846	2.62485	2.07334	5.03512	2.25398	4.62031	1.8911	3.38603	4.0547	2.4951	1.83366	5.20559	2.75959	3.35345	4.00819	4.66356	1.48001	1.6804	2.58308	1.59219	1.82622	1.36375	4.11266	2.70342	3.49341	2.36845	2.60961	3.83673	2.45261	2.32926	2.63514
46.95	3.00597	4.18554	3.31144	4.04501	2.15132	2.74286	5.24043	2.51344	3.03875	2.79043	2.11834	2.49035	1.67563	1.25632	3.47385	1.50233	2.23124	2.53023	2.23949	2.65019	2.09257	5.02138	2.26825	4.5872	1.91442	3.40417	4.04827	2.50576	1.85938	5.17196	2.76103	3.36445	3.97818	4.63096	1.50821	1.70492	2.59512	1.61441	1.83352	1.38316	4.11527	2.72421	3.49891	2.38503	2.62815	3.8349	2.46637	2.34381	2.64039
47	3.02714	4.18689	3.33199	4.0423	2.16683	2.74898	5.21589	2.54032	3.04145	2.79483	2.14755	2.49241	1.68774	1.28059	3.47945	1.53664	2.25955	2.53772	2.25899	2.67377	2.11025	5.00348	2.28044	4.55099	1.93653	3.41942	4.03878	2.51438	1.88387	5.13422	2.76054	3.37259	3.94564	4.59517	1.53548	1.7284	2.60506	1.63548	1.83957	1.40173	4.11459	2.74284	3.50173	2.39985	2.64465	3.83005	2.47826	2.35683	2.64362
47.05	3.04621	4.18494	3.34985	4.03634	2.1807	2.75303	5.187	2.56519	3.04173	2.79724	2.17542	2.49273	1.69856	1.3047	3.48254	1.57076	2.28634	2.54296	2.2765	2.69585	2.12634	4.98157	2.29029	4.5118	1.95722	3.43158	4.02609	2.5209	1.90702	5.09269	2.75813	3.378	3.91046	4.55619	1.56197	1.75081	2.61263	1.65556	1.84414	1.41914	4.11064	2.75943	3.50174	2.41287	2.65911	3.82226	2.48846	2.3684	2.64498
47.1	3.06259	4.17975	3.36474	4.02712	2.19274	2.75475	5.15394	2.58827	3.03934	2.79729	2.20148	2.49101	1.70825	1.32805	3.48314	1.60384	2.31124	2.54589	2.29242	2.71588	2.14074	4.95564	2.29773	4.46927	1.97631	3.44083	4.01021	2.52535	1.92875	5.04715	2.75351	3.38078	3.87247	4.5141	1.58784	1.77195	2.61777	1.67482	1.84737	1.43549	4.10343	2.77365	3.49898	2.424	2.67151	3.81145	2.49659	2.37806	2.64415
47.15	3.07671	4.17061	3.37652	4.01486	2.20312	2.75414	5.11698	2.60903	3.03463	2.79494	2.22585	2.48757	1.71653	1.35084	3.4809	1.63593	2.33448	2.54661	2.30657	2.73408	2.15354	4.92575	2.30278	4.42274	1.99396	3.44708	3.99136	2.52784	1.94914	4.99875	2.74691	3.38078	3.8322	4.46896	1.61234	1.79212	2.62063	1.69295	1.84925	1.45139	4.09273	2.7855	3.49338	2.43324	2.68158	3.7976	2.50278	2.38604	2.64125
47.2	3.08838	4.15806	3.3852	3.99942	2.21184	2.75133	5.07634	2.6281	3.02766	2.79049	2.24854	2.48212	1.72352	1.37285	3.476	1.66694	2.35593	2.54516	2.31885	2.75032	2.16469	4.89187	2.30557	4.37386	2.01016	3.4502	3.96932	2.52787	1.96795	4.94741	2.73848	3.37808	3.78974	4.42108	1.63564	1.81058	2.62116	1.70969	1.84946	1.46588	4.07874	2.79502	3.48525	2.44068	2.68971	3.78094	2.50705	2.39224	2.6363
47.25	3.09741	4.14264	3.39085	3.98091	2.2187	2.74618	5.03228	2.64465	3.0181	2.78377	2.26956	2.47495	1.7292	1.39426	3.46823	1.69677	2.3758	2.54168	2.32935	2.76463	2.17406	4.85431	2.30596	4.32364	2.02458	3.45001	3.9444	2.52558	1.98529	4.89272	2.72794	3.37256	3.74476	4.37085	1.65792	1.82752	2.61931	1.72528	1.84804	1.4792	4.06177	2.80219	3.47437	2.4461	2.69541	3.76142	2.50942	2.3966	2.62936
47.3	3.10403	4.12373	3.39341	3.95946	2.22378	2.7387	4.9844	2.659	3.00622	2.77495	2.28861	2.46569	1.73337	1.41463	3.45786	1.72523	2.39325	2.53591	2.33769	2.77668	2.18147	4.81317	2.30413	4.27093	2.03737	3.44672	3.91668	2.52114	2.00078	4.83447	2.71522	3.36431	3.69781	4.3179	1.67869	1.84294	2.61516	1.73917	1.84532	1.4914	4.04159	2.8069	3.4607	2.44949	2.69885	3.73907	2.50975	2.39904	2.62032
47.35	3.10817	4.10144	3.39295	3.93508	2.22705	2.72924	4.93315	2.67101	2.99192	2.76388	2.30569	2.45464	1.73599	1.43432	3.44474	1.75255	2.40859	2.52799	2.34409	2.78671	2.18699	4.76845	2.30027	4.21538	2.04847	3.44024	3.88595	2.51466	2.01475	4.77314	2.70059	3.35293	3.64919	4.26245	1.69769	1.85672	2.6086	1.7516	1.84115	1.50194	4.01826	2.80929	3.44446	2.4509	2.70012	3.71392	2.50807	2.3997	2.60926
47.4	3.10973	4.07665	3.38918	3.90779	2.22845	2.71742	4.87852	2.68024	2.97548	2.7506	2.32061	2.44179	1.73706	1.45304	3.42887	1.77854	2.42156	2.51778	2.34835	2.79444	2.19066	4.72032	2.29377	4.15685	2.0576	3.43066	3.85262	2.50593	2.02686	4.70925	2.68417	3.33885	3.5986	4.20488	1.71559	1.86879	2.59951	1.76255	1.83551	1.51106	3.99222	2.80907	3.42539	2.45016	2.69883	3.68599	2.50433	2.3986	2.59619
47.45	3.1087	4.04872	3.3823	3.87742	2.22793	2.70321	4.82076	2.68721	2.95712	2.73534	2.33343	2.42728	1.73663	1.47051	3.41066	1.80294	2.43192	2.50532	2.35065	2.79998	2.19234	4.6688	2.28501	4.09659	2.06517	3.41802	3.81638	2.49517	2.03697	4.64292	2.66612	3.32236	3.54644	4.14526	1.73197	1.87944	2.58834	1.77208	1.82838	1.51909	3.96307	2.80631	3.40372	2.44747	2.69521	3.65558	2.49868	2.39578	2.58131
[truncated: 451 more rows]
[truncated: 258 more columns]

## Sheet: Fig 2B
Triglyceride lipoprotein profiles
X Axis: Elution t(min)
Y Axis: Absorbance (AU)
	Serum Controls
[truncated: 1,874 more rows]
[truncated: 260 more columns]

## Sheet: Fig 3A
Serum Apo B			IF Apo B			IF:S Apo B			IF:S Apo B and CVD
[truncated: 75 more rows]

[truncated: 17 more sheets: Fig 3B, Fig 4A, Fig 4B, Fig 5A, Fig 5B, Fig 6, Fig 7, Fig 8, Fig S2, Fig S3B, Fig S3A, Fig S3C, Fig S3D, Fig S3E, Fig S3F, Fig S3G, Fig S3H]
